# Supplementary material for: The essential kinase TgGSK regulates centrosome segregation and endodyogeny in Toxoplasma gondii
Source: mSphere. 2025 Mar 28;10(4):e00111-25. doi: 10.1128/msphere.00111-25 (PMC12039231; doi:10.1128/msphere.00111-25)
Supplement: Data set S1 — Phosphoproteome raw data. [file msphere.00111-25-s0001.xlsx]

## Sheet: Differentially phosphorylated
Peptides differentially phosphorylated between +Atc vs -Atc. Significance was defined as log2fold change >0.5 and p<0.05
Annotated Sequence	Master Protein Accessions	Master Protein Descriptions	Modifications	Abundance Ratio P-Value: (Experiment) / (Control)	Abundance Ratio (log2): (Experiment) / (Control)
[R].AEDLGEAPLSRPASIPVEMTTR.[D]	TGGT1_246940	organism=Toxoplasma_gondii_GT1 | product=hypothetical protein | location=TGGT1_chrXII:2958189-2959370(+) | length=393 | sequence_SO=chromosome | SO=protein_coding	2xPhospho [S10; S14]; 1xTMT6plex [N-Term]	0.033172	-2.69
[K].ASVGGEDESEEEKSVK.[F]	TGGT1_214090	organism=Toxoplasma_gondii_GT1 | product=signal peptidase | location=TGGT1_chrX:5908335-5920860(+) | length=1859 | sequence_SO=chromosome | SO=protein_coding	1xPhospho [S9]; 2xTMT6plex [K13; K16]; 1xTMT6plex [N-Term]	0.0459957	-2.02
[R].NEEENSGSPPPSSDADDPSSAAGADGQRSPPQEPDKELQMR.[K]	TGGT1_264610	organism=Toxoplasma_gondii_GT1 | product=RNA recognition motif-containing protein | location=TGGT1_chrIX:1992388-1998489(-) | length=430 | sequence_SO=chromosome | SO=protein_coding	2xPhospho [S8; S12]; 1xTMT6plex [K36]; 1xTMT6plex [N-Term]	0.0334288	-1.98
[K].YDKLASPEDSASETTMATQPQK.[V]	TGGT1_223940	organism=Toxoplasma_gondii_GT1 | product=GAP45 protein (GAP45) | location=TGGT1_chrX:3344621-3345358(-) | length=245 | sequence_SO=chromosome | SO=protein_coding	1xPhospho [S6]; 2xTMT6plex [K3; K22]; 1xTMT6plex [N-Term]	0.0393732	-1.91
[K].ACESSREDLEEEEPEVGPNRPR.[T]	TGGT1_253880	organism=Toxoplasma_gondii_GT1 | product=GNS1/SUR4 family protein | location=TGGT1_chrIII:1247523-1249706(+) | length=727 | sequence_SO=chromosome | SO=protein_coding	1xCarbamidomethyl [C2]; 2xPhospho [S4; S5]; 1xTMT6plex [N-Term]	0.0252114	-1.82
[R].VSSGLSSRFSDDGRESK.[H]	TGGT1_205680	organism=Toxoplasma_gondii_GT1 | product=hypothetical protein | location=TGGT1_chrVIIa:1127561-1131412(-) | length=805 | sequence_SO=chromosome | SO=protein_coding	2xPhospho [S7; S10]; 1xTMT6plex [K17]; 1xTMT6plex [N-Term]	0.0289382	-1.63
[R].YYEQEASDGK.[R]	TGGT1_204340	organism=Toxoplasma_gondii_GT1 | product=hypothetical protein | location=TGGT1_chrVIIa:1770608-1775101(-) | length=877 | sequence_SO=chromosome | SO=protein_coding	1xPhospho [S7]; 1xTMT6plex [K10]; 1xTMT6plex [N-Term]	0.00699523	-1.6
[K].QAFEEKSGDNLDYASFQK.[F]	TGGT1_257680	organism=Toxoplasma_gondii_GT1 | product=myosin light chain MLC1 | location=TGGT1_chrVIIb:3843366-3845688(+) | length=213 | sequence_SO=chromosome | SO=protein_coding	1xPhospho [S7]; 2xTMT6plex [K6; K18]; 1xTMT6plex [N-Term]	0.0379234	-1.55
[K].GSLPKETSPK.[S]	TGGT1_220240	organism=Toxoplasma_gondii_GT1 | product=hypothetical protein | location=TGGT1_chrV:140178-141758(-) | length=526 | sequence_SO=chromosome | SO=protein_coding	1xPhospho [S2]; 2xTMT6plex [K5; K10]; 1xTMT6plex [N-Term]	0.046129	-1.47
[R].YSSVQEPQAK.[V]	TGGT1_275440	organism=Toxoplasma_gondii_GT1 | product=dense granule protein GRA6 | location=TGGT1_chrX:7158307-7158999(-) | length=223 | sequence_SO=chromosome | SO=protein_coding	1xPhospho [S3]; 1xTMT6plex [K10]; 1xTMT6plex [N-Term]	0.0418636	-1.32
[R].AGTTANEQQVPSPAVSSEELDVLQQVPAHLR.[S]	TGGT1_225690	organism=Toxoplasma_gondii_GT1 | product=hypothetical protein | location=TGGT1_chrX:2025685-2031135(+) | length=1816 | sequence_SO=chromosome | SO=protein_coding	2xPhospho [S12; S16]; 1xTMT6plex [N-Term]	0.0147432	-1.22
[K].TLQMDEGDPLFYPEDPSDLEDSGEIR.[S]	TGGT1_288400	organism=Toxoplasma_gondii_GT1 | product=LETM1 family protein | location=TGGT1_chrIX:2306244-2318068(-) | length=1101 | sequence_SO=chromosome | SO=protein_coding	1xPhospho [S17]; 1xTMT6plex [N-Term]	0.0491651	-1.07
[R].SEFGMTAGDAEESEAESGGMGAK.[A]	TGGT1_275480	organism=Toxoplasma_gondii_GT1 | product=Myb family DNA-binding domain-containing protein | location=TGGT1_chrX:7176962-7188868(-) | length=888 | sequence_SO=chromosome | SO=protein_coding	2xPhospho [S13; S17]; 1xTMT6plex [K23]; 1xTMT6plex [N-Term]	0.0151002	-1.06
[R].TAAADEEEESSRILPTFTVQDIPSGDADVHK.[A]	TGGT1_258870A	organism=Toxoplasma_gondii_GT1 | product=hypothetical protein | location=TGGT1_chrVIIb:3082018-3084228(-) | length=557 | sequence_SO=chromosome | SO=protein_coding	2xPhospho [S10; S11]; 1xTMT6plex [K31]; 1xTMT6plex [N-Term]	0.0355983	-1.05
[K].LQYMTEEAAYSFVQGGGSPHAAGASGGADGTGSAGSR.[T]	TGGT1_211020	organism=Toxoplasma_gondii_GT1 | product=RNA recognition motif-containing protein | location=TGGT1_chrIV:1894489-1899543(-) | length=268 | sequence_SO=chromosome | SO=protein_coding	1xPhospho [S/Y]; 1xTMT6plex [N-Term]	0.0190548	-0.9
[R].SYGELGRGSDDIIADIGGR.[L]	TGGT1_289880	organism=Toxoplasma_gondii_GT1 | product=hypothetical protein | location=TGGT1_chrIX:3301494-3313288(-) | length=1326 | sequence_SO=chromosome | SO=protein_coding	1xPhospho [S9]; 1xTMT6plex [N-Term]	0.0112332	-0.8
[R].TFSYCGTLHAMAPEVIAEGR.[R]	TGGT1_205550	organism=Toxoplasma_gondii_GT1 | product=AGC kinase | location=TGGT1_chrVIIa:1252214-1256447(-) | length=689 | sequence_SO=chromosome | SO=protein_coding	1xCarbamidomethyl [C5]; 1xPhospho [S/T/Y]; 1xTMT6plex [N-Term]	0.0482262	-0.77
[R].DTRSEGAQSADEADRLADLKR.[S]	TGGT1_259200B	organism=Toxoplasma_gondii_GT1 | product=Na+/H+ exchanger NHE1 | location=TGGT1_chrVIIb:2842787-2849858(-) | length=1450 | sequence_SO=chromosome | SO=protein_coding	2xPhospho [S4; S9]; 1xTMT6plex [K20]; 1xTMT6plex [N-Term]	0.0467859	-0.7
[R].SVSLQDLEPFQR.[G]	TGGT1_201670	organism=Toxoplasma_gondii_GT1 | product=DnaJ domain-containing protein | location=TGGT1_chrVIIa:3765039-3767855(+) | length=938 | sequence_SO=chromosome | SO=protein_coding	1xPhospho [S3]; 1xTMT6plex [N-Term]	0.0246787	-0.67
[K].AQLFSTDEGPVSESASK.[L]	TGGT1_203990	organism=Toxoplasma_gondii_GT1 | product=rhoptry protein ROP12 | location=TGGT1_chrVIIa:1957210-1959051(-) | length=236 | sequence_SO=chromosome | SO=protein_coding	1xPhospho [S]; 1xTMT6plex [K17]; 1xTMT6plex [N-Term]	0.0259122	-0.64
[K].SPVFPPSLCSLSSLSPVSSPLR.[S]	TGGT1_227060	organism=Toxoplasma_gondii_GT1 | product=hypothetical protein | location=TGGT1_chrX:1013160-1025615(+) | length=1273 | sequence_SO=chromosome | SO=protein_coding	1xCarbamidomethyl [C9]; 2xPhospho [S13; S15]; 1xTMT6plex [N-Term]	0.0167069	-0.6
[K].ATPEELAEKDGSQENAGENAGENAGEGSGACMSPSSR.[Q]	TGGT1_252430	organism=Toxoplasma_gondii_GT1 | product=hypothetical protein | location=TGGT1_chrIII:551384-554261(+) | length=767 | sequence_SO=chromosome | SO=protein_coding	1xCarbamidomethyl [C31]; 1xPhospho [S]; 1xTMT6plex [K9]; 1xTMT6plex [N-Term]	0.0428808	-0.58
[K].GLESTLSCSVSDKQR.[S]	TGGT1_232120	organism=Toxoplasma_gondii_GT1 | product=hypothetical protein | location=TGGT1_chrVIII:1859811-1873387(+) | length=2024 | sequence_SO=chromosome | SO=protein_coding	1xCarbamidomethyl [C8]; 1xPhospho [S11]; 1xTMT6plex [K13]; 1xTMT6plex [N-Term]	0.0426329	-0.56
[R].EAANDRSSLLDVSGKEPADEDPRAPSPEVAV.[-]	TGGT1_320020	organism=Toxoplasma_gondii_GT1 | product=transporter, major facilitator family protein | location=TGGT1_chrIV:518139-519905(-) | length=588 | sequence_SO=chromosome | SO=protein_coding	1xPhospho [S8]; 1xTMT6plex [K15]; 1xTMT6plex [N-Term]	0.0379311	-0.55
[R].AAMPIAPASPQNAK.[T]	TGGT1_203180	organism=Toxoplasma_gondii_GT1 | product=leucine rich repeat-containing protein | location=TGGT1_chrVIIa:2588798-2607358(-) | length=4481 | sequence_SO=chromosome | SO=protein_coding	1xPhospho [S9]; 1xTMT6plex [K14]; 1xTMT6plex [N-Term]	0.0313759	-0.54
[R].LLQPVPLSATEMAAICQEPIHEADEEESDGERLAASR.[E]	TGGT1_242570	organism=Toxoplasma_gondii_GT1 | product=hypothetical protein | location=TGGT1_chrVI:1981264-1985802(-) | length=884 | sequence_SO=chromosome | SO=protein_coding	1xCarbamidomethyl [C16]; 1xPhospho [S28]; 1xTMT6plex [N-Term]	0.0448349	-0.54
[R].FAPAPPSPR.[D]	TGGT1_304630	organism=Toxoplasma_gondii_GT1 | product=ATG C terminal domain-containing protein | location=TGGT1_chrVIIa:524945-552364(+) | length=8080 | sequence_SO=chromosome | SO=protein_coding	1xPhospho [S7]; 1xTMT6plex [N-Term]	0.0196202	-0.53
[K].RTAEEIEEDALSAQFPSFAEDTPR.[-]	TGGT1_241000	organism=Toxoplasma_gondii_GT1 | product=hypothetical protein | location=TGGT1_chrVI:1589096-1589797(-) | length=233 | sequence_SO=chromosome | SO=protein_coding	2xPhospho [S12; S17]; 1xTMT6plex [N-Term]	0.0427733	-0.52
[R].GVSPTPDGGAGTPGVGGPSGALGPSGGGAGK.[M]	TGGT1_232080	organism=Toxoplasma_gondii_GT1 | product=hypothetical protein | location=TGGT1_chrVIII:1804634-1839298(-) | length=10329 | sequence_SO=chromosome | SO=protein_coding	1xPhospho [S3]; 1xTMT6plex [K31]; 1xTMT6plex [N-Term]	0.0443312	-0.49
[K].IGLSDSDLLDFHSDDEMPVAPAAQCHR.[S]	TGGT1_283510	organism=Toxoplasma_gondii_GT1 | product=hypothetical protein | location=TGGT1_chrV:2942804-2948041(+) | length=314 | sequence_SO=chromosome | SO=protein_coding	1xCarbamidomethyl [C25]; 3xPhospho [S4; S6; S13]; 1xTMT6plex [N-Term]	0.0238299	-0.46
[R].DQLVSDSVFGSPGSGPAYLPSDPLRPR.[G]	TGGT1_313370	organism=Toxoplasma_gondii_GT1 | product=hypothetical protein | location=TGGT1_chrXI:3281764-3287206(+) | length=1687 | sequence_SO=chromosome | SO=protein_coding	1xPhospho [S/Y]; 1xTMT6plex [N-Term]	0.0472654	0.52
[R].QADAAESVSSGGALLHRPGSRASVLGPEDEGVLGQETGR.[G]	TGGT1_298610	organism=Toxoplasma_gondii_GT1 | product=GYF domain-containing protein | location=TGGT1_chrXI:6511021-6521705(+) | length=2331 | sequence_SO=chromosome | SO=protein_coding	2xPhospho [S20; S23]; 1xTMT6plex [N-Term]	0.0497874	0.53
[K].SSASFAPHTFASR.[Q]	TGGT1_291180	organism=Toxoplasma_gondii_GT1 | product=hypothetical protein | location=TGGT1_chrIX:4004987-4034538(-) | length=5394 | sequence_SO=chromosome | SO=protein_coding	1xPhospho [S/T]; 1xTMT6plex [N-Term]	0.0171199	0.56
[R].CVIDVDRESDSEVQVVSSRPNSPSPASPPHTR.[Q]	TGGT1_287170	organism=Toxoplasma_gondii_GT1 | product=hypothetical protein | location=TGGT1_chrV:1407962-1410454(-) | length=363 | sequence_SO=chromosome | SO=protein_coding	1xCarbamidomethyl [C1]; 2xPhospho [S11; S]; 1xTMT6plex [N-Term]	0.0364777	0.57
[R].DLFPNPPLSHMSSGFDDGELCAVR.[D]	TGGT1_223070	organism=Toxoplasma_gondii_GT1 | product=hypothetical protein | location=TGGT1_chrII:1402884-1405863(+) | length=211 | sequence_SO=chromosome | SO=protein_coding	1xCarbamidomethyl [C21]; 1xPhospho [S]; 1xTMT6plex [N-Term]	0.0357937	0.66
[R].RGSLSSWTEGSR.[V]	TGGT1_254940	organism=Toxoplasma_gondii_GT1 | product=MIF4G domain-containing protein | location=TGGT1_chrIII:2027943-2043635(+) | length=3756 | sequence_SO=chromosome | SO=protein_coding	1xPhospho [S3]; 1xTMT6plex [N-Term]	0.0212944	0.67
[R].LPSPQGSSSSTSLSLGTAHR.[N]	TGGT1_231960	organism=Toxoplasma_gondii_GT1 | product=putative omega secalin | location=TGGT1_chrVIII:1668838-1672885(-) | length=1111 | sequence_SO=chromosome | SO=protein_coding	1xPhospho [S3]; 1xTMT6plex [N-Term]	0.00140124	0.69
[K].SAELAAWSSSLSHPTSPR.[Q]	TGGT1_260140	organism=Toxoplasma_gondii_GT1 | product=phosphomannose isomerase type I protein | location=TGGT1_chrVIIb:2482518-2486228(-) | length=756 | sequence_SO=chromosome | SO=protein_coding	1xPhospho [S/T]; 1xTMT6plex [N-Term]	0.0264242	0.7
[R].SLTDAFSPECSK.[F]	TGGT1_232500	organism=Toxoplasma_gondii_GT1 | product=hypothetical protein | location=TGGT1_chrVIII:2113954-2118130(-) | length=1082 | sequence_SO=chromosome | SO=protein_coding	1xCarbamidomethyl [C10]; 2xPhospho [T3; S11]; 1xTMT6plex [K12]; 1xTMT6plex [N-Term]	0.0189722	0.75
[K].GGPASDSSSKSEAPESESSSLSSPASVSGAARLAASSPDLPVSR.[A]	TGGT1_203150	organism=Toxoplasma_gondii_GT1 | product=hypothetical protein | location=TGGT1_chrVIIa:2636476-2642600(+) | length=1797 | sequence_SO=chromosome | SO=protein_coding	1xPhospho [S43]; 1xTMT6plex [K10]; 1xTMT6plex [N-Term]	0.0139314	0.83
[K].NSSYFVEWIPNNMK.[S]	TGGT1_221620; TGGT1_266960	organism=Toxoplasma_gondii_GT1 | product=putative beta-tubulin | location=TGGT1_chrII:472166-474503(-) | length=449 | sequence_SO=chromosome | SO=protein_coding organism=Toxoplasma_gondii_GT1 | product=beta-tubulin | location=TGGT1_chrIX:705551-707606(-) | length=449 | sequence_SO=chromosome | SO=protein_coding	1xPhospho [S/Y]; 1xTMT6plex [K14]	0.0223667	0.83
[K].ESASEVGSSSAHSASPERDVIPK.[L]	TGGT1_201400	organism=Toxoplasma_gondii_GT1 | product=Sin3-associated polypeptide SAP18 | location=TGGT1_chrVIIa:3801972-3807611(-) | length=868 | sequence_SO=chromosome | SO=protein_coding	1xPhospho [S15]; 1xTMT6plex [K23]; 1xTMT6plex [N-Term]	0.0212928	0.87
[R].MSPYYPAEETGASAPLTAAGSMVMGGMK.[S]	TGGT1_271970	organism=Toxoplasma_gondii_GT1 | product=glideosome-associated protein with multiple-membrane spans GAPM3 | location=TGGT1_chrVIII:4254025-4255814(+) | length=310 | sequence_SO=chromosome | SO=protein_coding	1xPhospho [S/Y]; 1xOxidation [M]; 1xTMT6plex [K28]	0.00890632	0.9
[R].NSDFFDGQAPVDSLRPTNAGVDSK.[G]	TGGT1_203310	organism=Toxoplasma_gondii_GT1 | product=dense granule protein GRA7 | location=TGGT1_chrVIIa:2502941-2503651(+) | length=236 | sequence_SO=chromosome | SO=protein_coding	1xPhospho [S/T]; 1xTMT6plex [K24]; 1xTMT6plex [N-Term]	0.0236041	0.93
[R].GSPSLQHFSTTVTSSSPR.[Q]	TGGT1_235340	organism=Toxoplasma_gondii_GT1 | product=hypothetical protein | location=TGGT1_chrX:4675810-4681430(+) | length=720 | sequence_SO=chromosome | SO=protein_coding	1xPhospho [S/T]; 1xTMT6plex [N-Term]	0.0390597	0.97
[R].LETPKDFEEWLHTTAEEDAGVHLTPGDIEETALTVR.[S]	TGGT1_220900	organism=Toxoplasma_gondii_GT1 | product=hypothetical protein | location=TGGT1_chrII:27409-29529(+) | length=706 | sequence_SO=chromosome | SO=protein_coding	1xPhospho [T3]; 1xTMT6plex [K5]; 1xTMT6plex [N-Term]	0.0347389	1
[R].RTSYTGPMLPAGADVASELK.[E]	TGGT1_320020	organism=Toxoplasma_gondii_GT1 | product=transporter, major facilitator family protein | location=TGGT1_chrIV:518139-519905(-) | length=588 | sequence_SO=chromosome | SO=protein_coding	1xPhospho [S/T/Y]; 1xTMT6plex [K20]	0.0159488	1.04
[R].GSLSFDDLIAQVQK.[L]	TGGT1_280370	organism=Toxoplasma_gondii_GT1 | product=hypothetical protein | location=TGGT1_chrVIIa:472199-474884(+) | length=761 | sequence_SO=chromosome | SO=protein_coding	1xDeamidated [Q11]; 1xPhospho [S4]; 1xTMT6plex [K14]; 1xTMT6plex [N-Term]	0.0418668	1.04
[R].GCSLHPSMQK.[K]	TGGT1_233430	organism=Toxoplasma_gondii_GT1 | product=hypothetical protein | location=TGGT1_chrVIII:2635508-2654681(+) | length=3809 | sequence_SO=chromosome | SO=protein_coding	1xCarbamidomethyl [C2]; 1xPhospho [S3]; 1xTMT6plex [K10]; 1xTMT6plex [N-Term]	0.0496058	1.13
[R].FSSAASLANAQHTAQSVTAAVER.[L]	TGGT1_219630	organism=Toxoplasma_gondii_GT1 | product=flavodoxin domain-containing protein | location=TGGT1_chrXII:741441-752773(+) | length=949 | sequence_SO=chromosome | SO=protein_coding	2xPhospho [S3; S6]; 1xTMT6plex [N-Term]	0.00898877	1.14
[R].TSYTGPMLPAGADVASELK.[E]	TGGT1_320020	organism=Toxoplasma_gondii_GT1 | product=transporter, major facilitator family protein | location=TGGT1_chrIV:518139-519905(-) | length=588 | sequence_SO=chromosome | SO=protein_coding	1xPhospho [Y3]; 1xOxidation [M7]; 1xTMT6plex [K19]	0.0416753	1.16
[R].TDTDASAGLGGGGSSAPLFFVGK.[L]	TGGT1_231010	organism=Toxoplasma_gondii_GT1 | product=general transcription factor IIE polypeptide 1 GTF2E1 | location=TGGT1_chrVIII:1189619-1193463(-) | length=666 | sequence_SO=chromosome | SO=protein_coding	2xPhospho [T1; T3]; 1xTMT6plex [K23]	0.0337599	1.27
[R].NVELSPLLPDEIAAEVK.[M]	TGGT1_205510	organism=Toxoplasma_gondii_GT1 | product=putative nucleolar protein 5 | location=TGGT1_chrVIIa:1272709-1276843(-) | length=490 | sequence_SO=chromosome | SO=protein_coding	1xPhospho [S5]; 1xTMT6plex [K17]	0.0295115	1.35
[R].SSVSPNSAVDTAPLAGSSQGSRPATAVDGVVPNK.[Q]	TGGT1_320020	organism=Toxoplasma_gondii_GT1 | product=transporter, major facilitator family protein | location=TGGT1_chrIV:518139-519905(-) | length=588 | sequence_SO=chromosome | SO=protein_coding	1xPhospho [S/T]; 1xTMT6plex [K34]	0.0122036	1.38
[R].LLSSASVNLCDPMAGPLQWPK.[G]	TGGT1_228230	organism=Toxoplasma_gondii_GT1 | product=hypothetical protein | location=TGGT1_chrX:378932-383473(+) | length=1256 | sequence_SO=chromosome | SO=protein_coding	1xCarbamidomethyl [C10]; 2xPhospho [S3; S4]; 1xTMT6plex [K21]	0.0349077	1.49
[R].LGDLSEDSDPDDVMQLK.[K]	TGGT1_214260	organism=Toxoplasma_gondii_GT1 | product=putative alpha-glucan water dikinase 1 | location=TGGT1_chrX:6069350-6083963(+) | length=1715 | sequence_SO=chromosome | SO=protein_coding	2xPhospho [S5; S8]; 1xTMT6plex [K17]	0.0103812	1.5
[R].IGSQVGSALLQEGGK.[L]	TGGT1_267300	organism=Toxoplasma_gondii_GT1 | product=hypothetical protein | location=TGGT1_chrIX:568020-572078(-) | length=265 | sequence_SO=chromosome | SO=protein_coding	1xPhospho [S3]; 1xTMT6plex [K15]	0.0112691	1.6
[R].TDSTNSDQPLLLFSK.[T]	TGGT1_285250	organism=Toxoplasma_gondii_GT1 | product=hypothetical protein | location=TGGT1_chrV:2339893-2344641(+) | length=1151 | sequence_SO=chromosome | SO=protein_coding	1xPhospho [S/T]; 1xTMT6plex [K15]	0.00683535	1.67
[K].NFPTPFEPKSDDDDDEDLDELR.[S]	TGGT1_228400	organism=Toxoplasma_gondii_GT1 | product=WD domain, G-beta repeat-containing protein | location=TGGT1_chrX:240768-248903(-) | length=632 | sequence_SO=chromosome | SO=protein_coding	1xPhospho [S10]; 1xTMT6plex [K9]; 1xTMT6plex [N-Term]	0.0124062	1.73
[R].SGSAGDAELQEYVSVK.[K]	TGGT1_218300	organism=Toxoplasma_gondii_GT1 | product=zinc finger (CCCH type) motif-containing protein | location=TGGT1_chrXII:1547799-1552883(-) | length=1199 | sequence_SO=chromosome | SO=protein_coding	1xPhospho [S3]; 1xTMT6plex [K16]	0.0388382	1.79
[K].ASPFLSLKSK.[N]	TGGT1_231210	organism=Toxoplasma_gondii_GT1 | product=sarcalumenin/eps15 family protein | location=TGGT1_chrVIII:1323693-1330562(-) | length=594 | sequence_SO=chromosome | SO=protein_coding	1xPhospho [S9]; 1xTMT6plex [K8]; 1xTMT6plex [N-Term]	0.042075	1.83
[R].ADSNGDGEISFEDFYAIMTK.[K]	TGGT1_250340	organism=Toxoplasma_gondii_GT1 | product=centrin 2 | location=TGGT1_chrXII:4993747-4995535(-) | length=170 | sequence_SO=chromosome | SO=protein_coding	1xDeamidated [N4]; 1xPhospho [S3]; 1xTMT6plex [K20]	0.0282699	1.91
[K].LGDSTLFGTVDLTATSEFRPMSQK.[Y]	TGGT1_249390	organism=Toxoplasma_gondii_GT1 | product=glutamate/leucine/phenylalanine/valine dehydrogenase family protein | location=TGGT1_chrXII:4441593-4452115(+) | length=1206 | sequence_SO=chromosome | SO=protein_coding	1xPhospho [S/T]; 1xTMT6plex [K24]	0.025911	1.97
[QR].TVFESQKSLTSTADFR.[A]	TGGT1_205320	organism=Toxoplasma_gondii_GT1 | product=hypothetical protein | location=TGGT1_chrVIIa:1385667-1389087(+) | length=739 | sequence_SO=chromosome | SO=protein_coding	1xPhospho [S/T]; 1xTMT6plex [K7]; 1xTMT6plex [N-Term]	0.0458487	2.09
[R].WFFGSRASASAPASK.[S]	TGGT1_230690	organism=Toxoplasma_gondii_GT1 | product=LNS2 (Lipin/Ned1/Smp2) protein | location=TGGT1_chrVIII:959180-970351(-) | length=1575 | sequence_SO=chromosome | SO=protein_coding	2xPhospho [S5; S8]; 1xTMT6plex [K15]	0.0435482	2.11
[K].WIDSDDEDAK.[G]	TGGT1_321520	organism=Toxoplasma_gondii_GT1 | product=hypothetical protein | location=TGGT1_chrIb:1764465-1766439(+) | length=232 | sequence_SO=chromosome | SO=protein_coding	1xPhospho [S4]; 1xTMT6plex [K10]; 1xTMT6plex [N-Term]	0.0315686	2.16
[K].NTLETGDSLRLLSFDELFK.[S]	TGGT1_209600	organism=Toxoplasma_gondii_GT1 | product=hypothetical protein | location=TGGT1_chrIb:1372263-1374087(-) | length=451 | sequence_SO=chromosome | SO=protein_coding	2xPhospho [S8; S13]; 1xTMT6plex [K19]	0.049249	2.16
[R].NKPQQSMYDQMMSR.[E]	TGGT1_208750	organism=Toxoplasma_gondii_GT1 | product=RWD domain-containing protein | location=TGGT1_chrIb:861884-864672(+) | length=268 | sequence_SO=chromosome | SO=protein_coding	1xPhospho [S13]; 1xTMT6plex [K2]	0.0324446	2.19
[R].EAECRDDVECDSGSETGALSPDASFLSFFEK.[R]	TGGT1_309780	organism=Toxoplasma_gondii_GT1 | product=hypothetical protein | location=TGGT1_chrXI:768347-771655(+) | length=270 | sequence_SO=chromosome | SO=protein_coding	2xCarbamidomethyl [C4; C10]; 3xPhospho [S12; S14; S20]; 1xTMT6plex [K31]	0.014796	2.35
[R].TYTLCGTPEYIAPEVLLNK.[G]	TGGT1_226030	organism=Toxoplasma_gondii_GT1 | product=AGC kinase | location=TGGT1_chrX:1762934-1764677(+) | length=343 | sequence_SO=chromosome | SO=protein_coding	1xCarbamidomethyl [C5]; 1xPhospho [T/Y]; 1xTMT6plex [K19]	0.0487551	2.39
[R].LSKSHVSLKELVETAR.[Q]	TGGT1_278660	organism=Toxoplasma_gondii_GT1 | product=putative P-type ATPase4 | location=TGGT1_chrXII:5863040-5875230(+) | length=1338 | sequence_SO=chromosome | SO=protein_coding	2xPhospho [S4; S7]; 1xTMT6plex [K3]; 1xTMT6plex [N-Term]	0.018992	2.48
[R].VGSEAGQDLMLMMK.[K]	TGGT1_230400	organism=Toxoplasma_gondii_GT1 | product=hypothetical protein | location=TGGT1_chrVIII:738672-751636(+) | length=2233 | sequence_SO=chromosome | SO=protein_coding	1xPhospho [S3]; 1xTMT6plex [K14]	0.0128817	2.62
[R].EAECRDDVECDSGSETGALSPDASFLSFFEK.[R]	TGGT1_309780	organism=Toxoplasma_gondii_GT1 | product=hypothetical protein | location=TGGT1_chrXI:768347-771655(+) | length=270 | sequence_SO=chromosome | SO=protein_coding	2xCarbamidomethyl [C4; C10]; 2xPhospho [S12; S14]; 1xTMT6plex [K31]	0.00857829	2.68
[R].RTSIEEGLVSDEDGLERPR.[H]	TGGT1_306400	organism=Toxoplasma_gondii_GT1 | product=hypothetical protein | location=TGGT1_chrIX:5832391-5837378(+) | length=1403 | sequence_SO=chromosome | SO=protein_coding	2xPhospho [S3; S10]; 1xTMT6plex [N-Term]	0.00592637	2.69
[R].ADSNGDGEISFEDFYAIMTK.[K]	TGGT1_250340	organism=Toxoplasma_gondii_GT1 | product=centrin 2 | location=TGGT1_chrXII:4993747-4995535(-) | length=170 | sequence_SO=chromosome | SO=protein_coding	1xPhospho [S3]; 1xOxidation [M18]; 1xTMT6plex [K20]	0.0368192	2.78
[R].LLSFDELFK.[S]	TGGT1_209600	organism=Toxoplasma_gondii_GT1 | product=hypothetical protein | location=TGGT1_chrIb:1372263-1374087(-) | length=451 | sequence_SO=chromosome | SO=protein_coding	1xPhospho [S3]; 1xTMT6plex [N-Term]; 1xTMT6plex [K9]	0.033773	3.71
[R].ADSNGDGEISFEDFYAIMTK.[K]	TGGT1_250340	organism=Toxoplasma_gondii_GT1 | product=centrin 2 | location=TGGT1_chrXII:4993747-4995535(-) | length=170 | sequence_SO=chromosome | SO=protein_coding	1xPhospho [S3]; 1xTMT6plex [K20]	0.0215229	4.28

## Sheet: Differentially phosphorylat (2)
Annotated Sequence	Master Protein Accessions	Master Protein Descriptions	Modifications	Abundance Ratio P-Value: (Experiment) / (Control)	Abundance Ratio (log2): (Experiment) / (Control)
[K].ESASEVGSSSAHSASPERDVIPK.[L]	TGGT1_201400	organism=Toxoplasma_gondii_GT1 | product=Sin3-associated polypeptide SAP18 | location=TGGT1_chrVIIa:3801972-3807611(-) | length=868 | sequence_SO=chromosome | SO=protein_coding	1xPhospho [S15]; 1xTMT6plex [K23]; 1xTMT6plex [N-Term]	0.0212928	0.87
[R].SVSLQDLEPFQR.[G]	TGGT1_201670	organism=Toxoplasma_gondii_GT1 | product=DnaJ domain-containing protein | location=TGGT1_chrVIIa:3765039-3767855(+) | length=938 | sequence_SO=chromosome | SO=protein_coding	1xPhospho [S3]; 1xTMT6plex [N-Term]	0.0246787	-0.67
[K].GGPASDSSSKSEAPESESSSLSSPASVSGAARLAASSPDLPVSR.[A]	TGGT1_203150	organism=Toxoplasma_gondii_GT1 | product=hypothetical protein | location=TGGT1_chrVIIa:2636476-2642600(+) | length=1797 | sequence_SO=chromosome | SO=protein_coding	1xPhospho [S43]; 1xTMT6plex [K10]; 1xTMT6plex [N-Term]	0.0139314	0.83
[R].AAMPIAPASPQNAK.[T]	TGGT1_203180	organism=Toxoplasma_gondii_GT1 | product=leucine rich repeat-containing protein | location=TGGT1_chrVIIa:2588798-2607358(-) | length=4481 | sequence_SO=chromosome | SO=protein_coding	1xPhospho [S9]; 1xTMT6plex [K14]; 1xTMT6plex [N-Term]	0.0313759	-0.54
[R].NSDFFDGQAPVDSLRPTNAGVDSK.[G]	TGGT1_203310	organism=Toxoplasma_gondii_GT1 | product=dense granule protein GRA7 | location=TGGT1_chrVIIa:2502941-2503651(+) | length=236 | sequence_SO=chromosome | SO=protein_coding	1xPhospho [S/T]; 1xTMT6plex [K24]; 1xTMT6plex [N-Term]	0.0236041	0.93
[K].AQLFSTDEGPVSESASK.[L]	TGGT1_203990	organism=Toxoplasma_gondii_GT1 | product=rhoptry protein ROP12 | location=TGGT1_chrVIIa:1957210-1959051(-) | length=236 | sequence_SO=chromosome | SO=protein_coding	1xPhospho [S]; 1xTMT6plex [K17]; 1xTMT6plex [N-Term]	0.0259122	-0.64
[R].YYEQEASDGK.[R]	TGGT1_204340	organism=Toxoplasma_gondii_GT1 | product=hypothetical protein | location=TGGT1_chrVIIa:1770608-1775101(-) | length=877 | sequence_SO=chromosome | SO=protein_coding	1xPhospho [S7]; 1xTMT6plex [K10]; 1xTMT6plex [N-Term]	0.00699523	-1.6
[QR].TVFESQKSLTSTADFR.[A]	TGGT1_205320	organism=Toxoplasma_gondii_GT1 | product=hypothetical protein | location=TGGT1_chrVIIa:1385667-1389087(+) | length=739 | sequence_SO=chromosome | SO=protein_coding	1xPhospho [S/T]; 1xTMT6plex [K7]; 1xTMT6plex [N-Term]	0.0458487	2.09
[R].NVELSPLLPDEIAAEVK.[M]	TGGT1_205510	organism=Toxoplasma_gondii_GT1 | product=putative nucleolar protein 5 | location=TGGT1_chrVIIa:1272709-1276843(-) | length=490 | sequence_SO=chromosome | SO=protein_coding	1xPhospho [S5]; 1xTMT6plex [K17]	0.0295115	1.35
[R].TFSYCGTLHAMAPEVIAEGR.[R]	TGGT1_205550	organism=Toxoplasma_gondii_GT1 | product=AGC kinase | location=TGGT1_chrVIIa:1252214-1256447(-) | length=689 | sequence_SO=chromosome | SO=protein_coding	1xCarbamidomethyl [C5]; 1xPhospho [S/T/Y]; 1xTMT6plex [N-Term]	0.0482262	-0.77
[R].VSSGLSSRFSDDGRESK.[H]	TGGT1_205680	organism=Toxoplasma_gondii_GT1 | product=hypothetical protein | location=TGGT1_chrVIIa:1127561-1131412(-) | length=805 | sequence_SO=chromosome | SO=protein_coding	2xPhospho [S7; S10]; 1xTMT6plex [K17]; 1xTMT6plex [N-Term]	0.0289382	-1.63
[R].NKPQQSMYDQMMSR.[E]	TGGT1_208750	organism=Toxoplasma_gondii_GT1 | product=RWD domain-containing protein | location=TGGT1_chrIb:861884-864672(+) | length=268 | sequence_SO=chromosome | SO=protein_coding	1xPhospho [S13]; 1xTMT6plex [K2]	0.0324446	2.19
[K].NTLETGDSLRLLSFDELFK.[S]	TGGT1_209600	organism=Toxoplasma_gondii_GT1 | product=hypothetical protein | location=TGGT1_chrIb:1372263-1374087(-) | length=451 | sequence_SO=chromosome | SO=protein_coding	2xPhospho [S8; S13]; 1xTMT6plex [K19]	0.049249	2.16
[R].LLSFDELFK.[S]	TGGT1_209600	organism=Toxoplasma_gondii_GT1 | product=hypothetical protein | location=TGGT1_chrIb:1372263-1374087(-) | length=451 | sequence_SO=chromosome | SO=protein_coding	1xPhospho [S3]; 1xTMT6plex [N-Term]; 1xTMT6plex [K9]	0.033773	3.71
[K].LQYMTEEAAYSFVQGGGSPHAAGASGGADGTGSAGSR.[T]	TGGT1_211020	organism=Toxoplasma_gondii_GT1 | product=RNA recognition motif-containing protein | location=TGGT1_chrIV:1894489-1899543(-) | length=268 | sequence_SO=chromosome | SO=protein_coding	1xPhospho [S/Y]; 1xTMT6plex [N-Term]	0.0190548	-0.9
[K].ASVGGEDESEEEKSVK.[F]	TGGT1_214090	organism=Toxoplasma_gondii_GT1 | product=signal peptidase | location=TGGT1_chrX:5908335-5920860(+) | length=1859 | sequence_SO=chromosome | SO=protein_coding	1xPhospho [S9]; 2xTMT6plex [K13; K16]; 1xTMT6plex [N-Term]	0.0459957	-2.02
[R].LGDLSEDSDPDDVMQLK.[K]	TGGT1_214260	organism=Toxoplasma_gondii_GT1 | product=putative alpha-glucan water dikinase 1 | location=TGGT1_chrX:6069350-6083963(+) | length=1715 | sequence_SO=chromosome | SO=protein_coding	2xPhospho [S5; S8]; 1xTMT6plex [K17]	0.0103812	1.5
[R].SGSAGDAELQEYVSVK.[K]	TGGT1_218300	organism=Toxoplasma_gondii_GT1 | product=zinc finger (CCCH type) motif-containing protein | location=TGGT1_chrXII:1547799-1552883(-) | length=1199 | sequence_SO=chromosome | SO=protein_coding	1xPhospho [S3]; 1xTMT6plex [K16]	0.0388382	1.79
[R].FSSAASLANAQHTAQSVTAAVER.[L]	TGGT1_219630	organism=Toxoplasma_gondii_GT1 | product=flavodoxin domain-containing protein | location=TGGT1_chrXII:741441-752773(+) | length=949 | sequence_SO=chromosome | SO=protein_coding	2xPhospho [S3; S6]; 1xTMT6plex [N-Term]	0.00898877	1.14
[K].GSLPKETSPK.[S]	TGGT1_220240	organism=Toxoplasma_gondii_GT1 | product=hypothetical protein | location=TGGT1_chrV:140178-141758(-) | length=526 | sequence_SO=chromosome | SO=protein_coding	1xPhospho [S2]; 2xTMT6plex [K5; K10]; 1xTMT6plex [N-Term]	0.046129	-1.47
[R].LETPKDFEEWLHTTAEEDAGVHLTPGDIEETALTVR.[S]	TGGT1_220900	organism=Toxoplasma_gondii_GT1 | product=hypothetical protein | location=TGGT1_chrII:27409-29529(+) | length=706 | sequence_SO=chromosome | SO=protein_coding	1xPhospho [T3]; 1xTMT6plex [K5]; 1xTMT6plex [N-Term]	0.0347389	1
[K].NSSYFVEWIPNNMK.[S]	TGGT1_221620; TGGT1_266960	organism=Toxoplasma_gondii_GT1 | product=putative beta-tubulin | location=TGGT1_chrII:472166-474503(-) | length=449 | sequence_SO=chromosome | SO=protein_coding organism=Toxoplasma_gondii_GT1 | product=beta-tubulin | location=TGGT1_chrIX:705551-707606(-) | length=449 | sequence_SO=chromosome | SO=protein_coding	1xPhospho [S/Y]; 1xTMT6plex [K14]	0.0223667	0.83
[R].DLFPNPPLSHMSSGFDDGELCAVR.[D]	TGGT1_223070	organism=Toxoplasma_gondii_GT1 | product=hypothetical protein | location=TGGT1_chrII:1402884-1405863(+) | length=211 | sequence_SO=chromosome | SO=protein_coding	1xCarbamidomethyl [C21]; 1xPhospho [S]; 1xTMT6plex [N-Term]	0.0357937	0.66
[K].YDKLASPEDSASETTMATQPQK.[V]	TGGT1_223940	organism=Toxoplasma_gondii_GT1 | product=GAP45 protein (GAP45) | location=TGGT1_chrX:3344621-3345358(-) | length=245 | sequence_SO=chromosome | SO=protein_coding	1xPhospho [S6]; 2xTMT6plex [K3; K22]; 1xTMT6plex [N-Term]	0.0393732	-1.91
[R].AGTTANEQQVPSPAVSSEELDVLQQVPAHLR.[S]	TGGT1_225690	organism=Toxoplasma_gondii_GT1 | product=hypothetical protein | location=TGGT1_chrX:2025685-2031135(+) | length=1816 | sequence_SO=chromosome | SO=protein_coding	2xPhospho [S12; S16]; 1xTMT6plex [N-Term]	0.0147432	-1.22
[R].TYTLCGTPEYIAPEVLLNK.[G]	TGGT1_226030	organism=Toxoplasma_gondii_GT1 | product=AGC kinase | location=TGGT1_chrX:1762934-1764677(+) | length=343 | sequence_SO=chromosome | SO=protein_coding	1xCarbamidomethyl [C5]; 1xPhospho [T/Y]; 1xTMT6plex [K19]	0.0487551	2.39
[K].SPVFPPSLCSLSSLSPVSSPLR.[S]	TGGT1_227060	organism=Toxoplasma_gondii_GT1 | product=hypothetical protein | location=TGGT1_chrX:1013160-1025615(+) | length=1273 | sequence_SO=chromosome | SO=protein_coding	1xCarbamidomethyl [C9]; 2xPhospho [S13; S15]; 1xTMT6plex [N-Term]	0.0167069	-0.6
[R].LLSSASVNLCDPMAGPLQWPK.[G]	TGGT1_228230	organism=Toxoplasma_gondii_GT1 | product=hypothetical protein | location=TGGT1_chrX:378932-383473(+) | length=1256 | sequence_SO=chromosome | SO=protein_coding	1xCarbamidomethyl [C10]; 2xPhospho [S3; S4]; 1xTMT6plex [K21]	0.0349077	1.49
[K].NFPTPFEPKSDDDDDEDLDELR.[S]	TGGT1_228400	organism=Toxoplasma_gondii_GT1 | product=WD domain, G-beta repeat-containing protein | location=TGGT1_chrX:240768-248903(-) | length=632 | sequence_SO=chromosome | SO=protein_coding	1xPhospho [S10]; 1xTMT6plex [K9]; 1xTMT6plex [N-Term]	0.0124062	1.73
[R].VGSEAGQDLMLMMK.[K]	TGGT1_230400	organism=Toxoplasma_gondii_GT1 | product=hypothetical protein | location=TGGT1_chrVIII:738672-751636(+) | length=2233 | sequence_SO=chromosome | SO=protein_coding	1xPhospho [S3]; 1xTMT6plex [K14]	0.0128817	2.62
[R].WFFGSRASASAPASK.[S]	TGGT1_230690	organism=Toxoplasma_gondii_GT1 | product=LNS2 (Lipin/Ned1/Smp2) protein | location=TGGT1_chrVIII:959180-970351(-) | length=1575 | sequence_SO=chromosome | SO=protein_coding	2xPhospho [S5; S8]; 1xTMT6plex [K15]	0.0435482	2.11
[R].TDTDASAGLGGGGSSAPLFFVGK.[L]	TGGT1_231010	organism=Toxoplasma_gondii_GT1 | product=general transcription factor IIE polypeptide 1 GTF2E1 | location=TGGT1_chrVIII:1189619-1193463(-) | length=666 | sequence_SO=chromosome | SO=protein_coding	2xPhospho [T1; T3]; 1xTMT6plex [K23]	0.0337599	1.27
[K].ASPFLSLKSK.[N]	TGGT1_231210	organism=Toxoplasma_gondii_GT1 | product=sarcalumenin/eps15 family protein | location=TGGT1_chrVIII:1323693-1330562(-) | length=594 | sequence_SO=chromosome | SO=protein_coding	1xPhospho [S9]; 1xTMT6plex [K8]; 1xTMT6plex [N-Term]	0.042075	1.83
[R].LPSPQGSSSSTSLSLGTAHR.[N]	TGGT1_231960	organism=Toxoplasma_gondii_GT1 | product=putative omega secalin | location=TGGT1_chrVIII:1668838-1672885(-) | length=1111 | sequence_SO=chromosome | SO=protein_coding	1xPhospho [S3]; 1xTMT6plex [N-Term]	0.00140124	0.69
[R].GVSPTPDGGAGTPGVGGPSGALGPSGGGAGK.[M]	TGGT1_232080	organism=Toxoplasma_gondii_GT1 | product=hypothetical protein | location=TGGT1_chrVIII:1804634-1839298(-) | length=10329 | sequence_SO=chromosome | SO=protein_coding	1xPhospho [S3]; 1xTMT6plex [K31]; 1xTMT6plex [N-Term]	0.0443312	-0.49
[K].GLESTLSCSVSDKQR.[S]	TGGT1_232120	organism=Toxoplasma_gondii_GT1 | product=hypothetical protein | location=TGGT1_chrVIII:1859811-1873387(+) | length=2024 | sequence_SO=chromosome | SO=protein_coding	1xCarbamidomethyl [C8]; 1xPhospho [S11]; 1xTMT6plex [K13]; 1xTMT6plex [N-Term]	0.0426329	-0.56
[R].SLTDAFSPECSK.[F]	TGGT1_232500	organism=Toxoplasma_gondii_GT1 | product=hypothetical protein | location=TGGT1_chrVIII:2113954-2118130(-) | length=1082 | sequence_SO=chromosome | SO=protein_coding	1xCarbamidomethyl [C10]; 2xPhospho [T3; S11]; 1xTMT6plex [K12]; 1xTMT6plex [N-Term]	0.0189722	0.75
[R].GCSLHPSMQK.[K]	TGGT1_233430	organism=Toxoplasma_gondii_GT1 | product=hypothetical protein | location=TGGT1_chrVIII:2635508-2654681(+) | length=3809 | sequence_SO=chromosome | SO=protein_coding	1xCarbamidomethyl [C2]; 1xPhospho [S3]; 1xTMT6plex [K10]; 1xTMT6plex [N-Term]	0.0496058	1.13
[R].GSPSLQHFSTTVTSSSPR.[Q]	TGGT1_235340	organism=Toxoplasma_gondii_GT1 | product=hypothetical protein | location=TGGT1_chrX:4675810-4681430(+) | length=720 | sequence_SO=chromosome | SO=protein_coding	1xPhospho [S/T]; 1xTMT6plex [N-Term]	0.0390597	0.97
[K].RTAEEIEEDALSAQFPSFAEDTPR.[-]	TGGT1_241000	organism=Toxoplasma_gondii_GT1 | product=hypothetical protein | location=TGGT1_chrVI:1589096-1589797(-) | length=233 | sequence_SO=chromosome | SO=protein_coding	2xPhospho [S12; S17]; 1xTMT6plex [N-Term]	0.0427733	-0.52
[R].LLQPVPLSATEMAAICQEPIHEADEEESDGERLAASR.[E]	TGGT1_242570	organism=Toxoplasma_gondii_GT1 | product=hypothetical protein | location=TGGT1_chrVI:1981264-1985802(-) | length=884 | sequence_SO=chromosome | SO=protein_coding	1xCarbamidomethyl [C16]; 1xPhospho [S28]; 1xTMT6plex [N-Term]	0.0448349	-0.54
[R].AEDLGEAPLSRPASIPVEMTTR.[D]	TGGT1_246940	organism=Toxoplasma_gondii_GT1 | product=hypothetical protein | location=TGGT1_chrXII:2958189-2959370(+) | length=393 | sequence_SO=chromosome | SO=protein_coding	2xPhospho [S10; S14]; 1xTMT6plex [N-Term]	0.033172	-2.69
[K].LGDSTLFGTVDLTATSEFRPMSQK.[Y]	TGGT1_249390	organism=Toxoplasma_gondii_GT1 | product=glutamate/leucine/phenylalanine/valine dehydrogenase family protein | location=TGGT1_chrXII:4441593-4452115(+) | length=1206 | sequence_SO=chromosome | SO=protein_coding	1xPhospho [S/T]; 1xTMT6plex [K24]	0.025911	1.97
[R].ADSNGDGEISFEDFYAIMTK.[K]	TGGT1_250340	organism=Toxoplasma_gondii_GT1 | product=centrin 2 | location=TGGT1_chrXII:4993747-4995535(-) | length=170 | sequence_SO=chromosome | SO=protein_coding	1xDeamidated [N4]; 1xPhospho [S3]; 1xTMT6plex [K20]	0.0282699	1.91
[R].ADSNGDGEISFEDFYAIMTK.[K]	TGGT1_250340	organism=Toxoplasma_gondii_GT1 | product=centrin 2 | location=TGGT1_chrXII:4993747-4995535(-) | length=170 | sequence_SO=chromosome | SO=protein_coding	1xPhospho [S3]; 1xOxidation [M18]; 1xTMT6plex [K20]	0.0368192	2.78
[R].ADSNGDGEISFEDFYAIMTK.[K]	TGGT1_250340	organism=Toxoplasma_gondii_GT1 | product=centrin 2 | location=TGGT1_chrXII:4993747-4995535(-) | length=170 | sequence_SO=chromosome | SO=protein_coding	1xPhospho [S3]; 1xTMT6plex [K20]	0.0215229	4.28
[K].ATPEELAEKDGSQENAGENAGENAGEGSGACMSPSSR.[Q]	TGGT1_252430	organism=Toxoplasma_gondii_GT1 | product=hypothetical protein | location=TGGT1_chrIII:551384-554261(+) | length=767 | sequence_SO=chromosome | SO=protein_coding	1xCarbamidomethyl [C31]; 1xPhospho [S]; 1xTMT6plex [K9]; 1xTMT6plex [N-Term]	0.0428808	-0.58
[K].ACESSREDLEEEEPEVGPNRPR.[T]	TGGT1_253880	organism=Toxoplasma_gondii_GT1 | product=GNS1/SUR4 family protein | location=TGGT1_chrIII:1247523-1249706(+) | length=727 | sequence_SO=chromosome | SO=protein_coding	1xCarbamidomethyl [C2]; 2xPhospho [S4; S5]; 1xTMT6plex [N-Term]	0.0252114	-1.82
[R].RGSLSSWTEGSR.[V]	TGGT1_254940	organism=Toxoplasma_gondii_GT1 | product=MIF4G domain-containing protein | location=TGGT1_chrIII:2027943-2043635(+) | length=3756 | sequence_SO=chromosome | SO=protein_coding	1xPhospho [S3]; 1xTMT6plex [N-Term]	0.0212944	0.67
[K].QAFEEKSGDNLDYASFQK.[F]	TGGT1_257680	organism=Toxoplasma_gondii_GT1 | product=myosin light chain MLC1 | location=TGGT1_chrVIIb:3843366-3845688(+) | length=213 | sequence_SO=chromosome | SO=protein_coding	1xPhospho [S7]; 2xTMT6plex [K6; K18]; 1xTMT6plex [N-Term]	0.0379234	-1.55
[R].TAAADEEEESSRILPTFTVQDIPSGDADVHK.[A]	TGGT1_258870A	organism=Toxoplasma_gondii_GT1 | product=hypothetical protein | location=TGGT1_chrVIIb:3082018-3084228(-) | length=557 | sequence_SO=chromosome | SO=protein_coding	2xPhospho [S10; S11]; 1xTMT6plex [K31]; 1xTMT6plex [N-Term]	0.0355983	-1.05
[R].DTRSEGAQSADEADRLADLKR.[S]	TGGT1_259200B	organism=Toxoplasma_gondii_GT1 | product=Na+/H+ exchanger NHE1 | location=TGGT1_chrVIIb:2842787-2849858(-) | length=1450 | sequence_SO=chromosome | SO=protein_coding	2xPhospho [S4; S9]; 1xTMT6plex [K20]; 1xTMT6plex [N-Term]	0.0467859	-0.7
[K].SAELAAWSSSLSHPTSPR.[Q]	TGGT1_260140	organism=Toxoplasma_gondii_GT1 | product=phosphomannose isomerase type I protein | location=TGGT1_chrVIIb:2482518-2486228(-) | length=756 | sequence_SO=chromosome | SO=protein_coding	1xPhospho [S/T]; 1xTMT6plex [N-Term]	0.0264242	0.7
[R].NEEENSGSPPPSSDADDPSSAAGADGQRSPPQEPDKELQMR.[K]	TGGT1_264610	organism=Toxoplasma_gondii_GT1 | product=RNA recognition motif-containing protein | location=TGGT1_chrIX:1992388-1998489(-) | length=430 | sequence_SO=chromosome | SO=protein_coding	2xPhospho [S8; S12]; 1xTMT6plex [K36]; 1xTMT6plex [N-Term]	0.0334288	-1.98
[R].IGSQVGSALLQEGGK.[L]	TGGT1_267300	organism=Toxoplasma_gondii_GT1 | product=hypothetical protein | location=TGGT1_chrIX:568020-572078(-) | length=265 | sequence_SO=chromosome | SO=protein_coding	1xPhospho [S3]; 1xTMT6plex [K15]	0.0112691	1.6
[R].MSPYYPAEETGASAPLTAAGSMVMGGMK.[S]	TGGT1_271970	organism=Toxoplasma_gondii_GT1 | product=glideosome-associated protein with multiple-membrane spans GAPM3 | location=TGGT1_chrVIII:4254025-4255814(+) | length=310 | sequence_SO=chromosome | SO=protein_coding	1xPhospho [S/Y]; 1xOxidation [M]; 1xTMT6plex [K28]	0.00890632	0.9
[R].YSSVQEPQAK.[V]	TGGT1_275440	organism=Toxoplasma_gondii_GT1 | product=dense granule protein GRA6 | location=TGGT1_chrX:7158307-7158999(-) | length=223 | sequence_SO=chromosome | SO=protein_coding	1xPhospho [S3]; 1xTMT6plex [K10]; 1xTMT6plex [N-Term]	0.0418636	-1.32
[R].SEFGMTAGDAEESEAESGGMGAK.[A]	TGGT1_275480	organism=Toxoplasma_gondii_GT1 | product=Myb family DNA-binding domain-containing protein | location=TGGT1_chrX:7176962-7188868(-) | length=888 | sequence_SO=chromosome | SO=protein_coding	2xPhospho [S13; S17]; 1xTMT6plex [K23]; 1xTMT6plex [N-Term]	0.0151002	-1.06
[R].LSKSHVSLKELVETAR.[Q]	TGGT1_278660	organism=Toxoplasma_gondii_GT1 | product=putative P-type ATPase4 | location=TGGT1_chrXII:5863040-5875230(+) | length=1338 | sequence_SO=chromosome | SO=protein_coding	2xPhospho [S4; S7]; 1xTMT6plex [K3]; 1xTMT6plex [N-Term]	0.018992	2.48
[R].GSLSFDDLIAQVQK.[L]	TGGT1_280370	organism=Toxoplasma_gondii_GT1 | product=hypothetical protein | location=TGGT1_chrVIIa:472199-474884(+) | length=761 | sequence_SO=chromosome | SO=protein_coding	1xDeamidated [Q11]; 1xPhospho [S4]; 1xTMT6plex [K14]; 1xTMT6plex [N-Term]	0.0418668	1.04
[K].IGLSDSDLLDFHSDDEMPVAPAAQCHR.[S]	TGGT1_283510	organism=Toxoplasma_gondii_GT1 | product=hypothetical protein | location=TGGT1_chrV:2942804-2948041(+) | length=314 | sequence_SO=chromosome | SO=protein_coding	1xCarbamidomethyl [C25]; 3xPhospho [S4; S6; S13]; 1xTMT6plex [N-Term]	0.0238299	-0.46
[R].TDSTNSDQPLLLFSK.[T]	TGGT1_285250	organism=Toxoplasma_gondii_GT1 | product=hypothetical protein | location=TGGT1_chrV:2339893-2344641(+) | length=1151 | sequence_SO=chromosome | SO=protein_coding	1xPhospho [S/T]; 1xTMT6plex [K15]	0.00683535	1.67
[R].CVIDVDRESDSEVQVVSSRPNSPSPASPPHTR.[Q]	TGGT1_287170	organism=Toxoplasma_gondii_GT1 | product=hypothetical protein | location=TGGT1_chrV:1407962-1410454(-) | length=363 | sequence_SO=chromosome | SO=protein_coding	1xCarbamidomethyl [C1]; 2xPhospho [S11; S]; 1xTMT6plex [N-Term]	0.0364777	0.57
[K].TLQMDEGDPLFYPEDPSDLEDSGEIR.[S]	TGGT1_288400	organism=Toxoplasma_gondii_GT1 | product=LETM1 family protein | location=TGGT1_chrIX:2306244-2318068(-) | length=1101 | sequence_SO=chromosome | SO=protein_coding	1xPhospho [S17]; 1xTMT6plex [N-Term]	0.0491651	-1.07
[R].SYGELGRGSDDIIADIGGR.[L]	TGGT1_289880	organism=Toxoplasma_gondii_GT1 | product=hypothetical protein | location=TGGT1_chrIX:3301494-3313288(-) | length=1326 | sequence_SO=chromosome | SO=protein_coding	1xPhospho [S9]; 1xTMT6plex [N-Term]	0.0112332	-0.8
[K].SSASFAPHTFASR.[Q]	TGGT1_291180	organism=Toxoplasma_gondii_GT1 | product=hypothetical protein | location=TGGT1_chrIX:4004987-4034538(-) | length=5394 | sequence_SO=chromosome | SO=protein_coding	1xPhospho [S/T]; 1xTMT6plex [N-Term]	0.0171199	0.56
[R].QADAAESVSSGGALLHRPGSRASVLGPEDEGVLGQETGR.[G]	TGGT1_298610	organism=Toxoplasma_gondii_GT1 | product=GYF domain-containing protein | location=TGGT1_chrXI:6511021-6521705(+) | length=2331 | sequence_SO=chromosome | SO=protein_coding	2xPhospho [S20; S23]; 1xTMT6plex [N-Term]	0.0497874	0.53
[R].FAPAPPSPR.[D]	TGGT1_304630	organism=Toxoplasma_gondii_GT1 | product=ATG C terminal domain-containing protein | location=TGGT1_chrVIIa:524945-552364(+) | length=8080 | sequence_SO=chromosome | SO=protein_coding	1xPhospho [S7]; 1xTMT6plex [N-Term]	0.0196202	-0.53
[R].RTSIEEGLVSDEDGLERPR.[H]	TGGT1_306400	organism=Toxoplasma_gondii_GT1 | product=hypothetical protein | location=TGGT1_chrIX:5832391-5837378(+) | length=1403 | sequence_SO=chromosome | SO=protein_coding	2xPhospho [S3; S10]; 1xTMT6plex [N-Term]	0.00592637	2.69
[R].EAECRDDVECDSGSETGALSPDASFLSFFEK.[R]	TGGT1_309780	organism=Toxoplasma_gondii_GT1 | product=hypothetical protein | location=TGGT1_chrXI:768347-771655(+) | length=270 | sequence_SO=chromosome | SO=protein_coding	2xCarbamidomethyl [C4; C10]; 3xPhospho [S12; S14; S20]; 1xTMT6plex [K31]	0.014796	2.35
[R].EAECRDDVECDSGSETGALSPDASFLSFFEK.[R]	TGGT1_309780	organism=Toxoplasma_gondii_GT1 | product=hypothetical protein | location=TGGT1_chrXI:768347-771655(+) | length=270 | sequence_SO=chromosome | SO=protein_coding	2xCarbamidomethyl [C4; C10]; 2xPhospho [S12; S14]; 1xTMT6plex [K31]	0.00857829	2.68
[R].DQLVSDSVFGSPGSGPAYLPSDPLRPR.[G]	TGGT1_313370	organism=Toxoplasma_gondii_GT1 | product=hypothetical protein | location=TGGT1_chrXI:3281764-3287206(+) | length=1687 | sequence_SO=chromosome | SO=protein_coding	1xPhospho [S/Y]; 1xTMT6plex [N-Term]	0.0472654	0.52
[R].EAANDRSSLLDVSGKEPADEDPRAPSPEVAV.[-]	TGGT1_320020	organism=Toxoplasma_gondii_GT1 | product=transporter, major facilitator family protein | location=TGGT1_chrIV:518139-519905(-) | length=588 | sequence_SO=chromosome | SO=protein_coding	1xPhospho [S8]; 1xTMT6plex [K15]; 1xTMT6plex [N-Term]	0.0379311	-0.55
[R].RTSYTGPMLPAGADVASELK.[E]	TGGT1_320020	organism=Toxoplasma_gondii_GT1 | product=transporter, major facilitator family protein | location=TGGT1_chrIV:518139-519905(-) | length=588 | sequence_SO=chromosome | SO=protein_coding	1xPhospho [S/T/Y]; 1xTMT6plex [K20]	0.0159488	1.04
[R].TSYTGPMLPAGADVASELK.[E]	TGGT1_320020	organism=Toxoplasma_gondii_GT1 | product=transporter, major facilitator family protein | location=TGGT1_chrIV:518139-519905(-) | length=588 | sequence_SO=chromosome | SO=protein_coding	1xPhospho [Y3]; 1xOxidation [M7]; 1xTMT6plex [K19]	0.0416753	1.16
[R].SSVSPNSAVDTAPLAGSSQGSRPATAVDGVVPNK.[Q]	TGGT1_320020	organism=Toxoplasma_gondii_GT1 | product=transporter, major facilitator family protein | location=TGGT1_chrIV:518139-519905(-) | length=588 | sequence_SO=chromosome | SO=protein_coding	1xPhospho [S/T]; 1xTMT6plex [K34]	0.0122036	1.38
[K].WIDSDDEDAK.[G]	TGGT1_321520	organism=Toxoplasma_gondii_GT1 | product=hypothetical protein | location=TGGT1_chrIb:1764465-1766439(+) | length=232 | sequence_SO=chromosome | SO=protein_coding	1xPhospho [S4]; 1xTMT6plex [K10]; 1xTMT6plex [N-Term]	0.0315686	2.16

## Sheet: All Data
Checked	Confidence	Annotated Sequence	Master Protein Accessions	Master Protein Descriptions	Modifications	Abundance Ratio P-Value: (Experiment) / (Control)	Abundance Ratio: (Experiment) / (Control)	Abundance Ratio (log2): (Experiment) / (Control)	Abundances (Grouped): Control	Abundances (Grouped): Experiment	# Isoforms	Positions in Master Proteins	Modifications in Master Proteins	XCorr (by Search Engine): Sequest HT	Channel Occupancy [%]	# Protein Groups	Abundances (Normalized): F2: 127N, Sample, Control	Abundances (Normalized): F2: 128N, Sample, Control	Abundances (Normalized): F2: 129N, Sample, Control	Abundances (Normalized): F2: 127C, Sample, Experiment	Abundances (Normalized): F2: 128C, Sample, Experiment	Abundances (Normalized): F2: 129C, Sample, Experiment	# PSMs	Percolator PEP (by Search Engine): Sequest HT	Charge (by Search Engine): Sequest HT	m/z [Da] (by Search Engine): Sequest HT	Deltam/z [Da] (by Search Engine): Sequest HT
FALSE	High	[K].SASPSPQRGLSAAFK.[T]	TGGT1_247600	organism=Toxoplasma_gondii_GT1 | product=hypothetical protein | location=TGGT1_chrXII:3367351-3374920(+) | length=697 | sequence_SO=chromosome | SO=protein_coding	2xPhospho [S5; S11]; 1xTMT6plex [K15]; 1xTMT6plex [N-Term]		0.057	-4.12	69.9	4	1	TGGT1_247600 [77-91]	TGGT1_247600 2xPhospho [S81; S87]	1.18	50	1	130.4	0	37.5	0	4	0	1	0.05262	3	708.021	0
FALSE	High	[R].AVPSKPASASSSR.[S]	TGGT1_259040	organism=Toxoplasma_gondii_GT1 | product=hypothetical protein | location=TGGT1_chrVIIb:2955779-2958418(+) | length=261 | sequence_SO=chromosome | SO=protein_coding	2xPhospho [S8; S10]; 1xTMT6plex [K5]; 1xTMT6plex [N-Term]		0.065	-3.95	57.1	3.7	1	TGGT1_259040 [111-123]	TGGT1_259040 2xPhospho [S118; S120]	1.24	50	1	80.4	0	40.5	0	3.7	0	1	0.007743	3	621.644	-0.00011
FALSE	High	[R].TETTMSTTWCASEK.[E]	TGGT1_258470	organism=Toxoplasma_gondii_GT1 | product=hypothetical protein | location=TGGT1_chrVIIb:3369823-3371292(+) | length=284 | sequence_SO=chromosome | SO=protein_coding	1xCarbamidomethyl [C10]; 2xPhospho [T4; T]; 1xTMT6plex [K14]; 1xTMT6plex [N-Term]		0.071	-3.82	356.5	25.2	2	TGGT1_258470 [84-97]	TGGT1_258470 2xPhospho [T87; T]	2.33	67	1	0	0	356.5	25.2	109.6	21.3	3	0.0004538	3	750.987	0.00031
FALSE	High	[K].AQDSAVNK.[G]	TGGT1_257530	organism=Toxoplasma_gondii_GT1 | product=transporter, major facilitator family protein | location=TGGT1_chrVIIb:3924727-3926365(-) | length=504 | sequence_SO=chromosome | SO=protein_coding	1xPhospho [S4]; 1xTMT6plex [K8]; 1xTMT6plex [N-Term]	0.401061	0.103	-3.27	4409	456.2	1	TGGT1_257530 [53-60]	TGGT1_257530 1xPhospho [S56]	1.93	100	1	7540.2	149.8	4409	456.2	515.3	432.1	7	0.006234	2	685.858	-2e-05
FALSE	High	[K].EEKPSRLPTADDATDGDPAGR.[A]	TGGT1_228120	organism=Toxoplasma_gondii_GT1 | product=hypothetical protein | location=TGGT1_chrX:469350-486422(+) | length=3946 | sequence_SO=chromosome | SO=protein_coding	2xPhospho [S5; T9]; 1xTMT6plex [K3]; 1xTMT6plex [N-Term]		0.117	-3.09	144.7	17	1	TGGT1_228120 [2913-2933]	TGGT1_228120 2xPhospho [S2917; T2921]	5.77	67	1	210.1	34.4	144.7	0	17	0	1	6.483e-07	4	704.828	-0.00051
FALSE	High	[R].SDSVVPSASSAELK.[A]	TGGT1_213790	organism=Toxoplasma_gondii_GT1 | product=hypothetical protein | location=TGGT1_chrV:1195757-1209601(+) | length=1774 | sequence_SO=chromosome | SO=protein_coding	2xPhospho [S3; S7]; 1xTMT6plex [K14]; 1xTMT6plex [N-Term]		0.118	-3.08	54.4	6.4	1	TGGT1_213790 [733-746]	TGGT1_213790 2xPhospho [S735; S739]	2.57	67	1	58.1	6.5	54.4	0	6.4	0	1	0.0001925	3	665.654	-6e-05
FALSE	High	[R].QMQEALKQEEMSPREK.[Y]	TGGT1_223940	organism=Toxoplasma_gondii_GT1 | product=GAP45 protein (GAP45) | location=TGGT1_chrX:3344621-3345358(-) | length=245 | sequence_SO=chromosome | SO=protein_coding	1xPhospho [S12]; 2xTMT6plex [K7; K16]; 1xTMT6plex [N-Term]	0.099963	0.12	-3.06	565	67.9	1	TGGT1_223940 [142-157]	TGGT1_223940 1xPhospho [S153]	2.16	100	1	2411	565	180.1	67.9	99.6	61.1	1	0.002418	4	683.105	3e-05
FALSE	High	[R].ILRFSASNSKEASR.[A]	TGGT1_310900	organism=Toxoplasma_gondii_GT1 | product=AP2 domain transcription factor AP2XI-2 | location=TGGT1_chrXI:1609168-1617013(-) | length=2243 | sequence_SO=chromosome | SO=protein_coding	2xPhospho [S5; S7]; 1xTMT6plex [K10]; 1xTMT6plex [N-Term]		0.12	-3.06	108.2	13	1	TGGT1_310900 [920-933]	TGGT1_310900 2xPhospho [S924; S926]	2.47	67	1	171	38.9	108.2	0	13	0	1	0.002453	4	546.78	-6e-05
FALSE	High	[R].QGTTPLELQSTSAKPPYR.[A]	TGGT1_283510	organism=Toxoplasma_gondii_GT1 | product=hypothetical protein | location=TGGT1_chrV:2942804-2948041(+) | length=314 | sequence_SO=chromosome | SO=protein_coding	1xPhospho [S/T]; 1xTMT6plex [K14]; 1xTMT6plex [N-Term]	0.3084	0.123	-3.02	138.4	17.1	3	TGGT1_283510 [100-117]	TGGT1_283510 1xPhospho [T/S]	6.61	83	1	0	56.3	340.4	12.5	131.4	17.1	6	3.292e-10	3	838.112	0.00051
FALSE	High	[R].SVSGHVSPADEGGFSADREK.[G]	TGGT1_250870	organism=Toxoplasma_gondii_GT1 | product=DHHC zinc finger domain-containing protein | location=TGGT1_chrXII:5218013-5220717(-) | length=361 | sequence_SO=chromosome | SO=protein_coding	2xPhospho [S3; S7]; 1xTMT6plex [K20]; 1xTMT6plex [N-Term]	0.129143	0.135	-2.89	405.6	54.8	1	TGGT1_250870 [21-40]	TGGT1_250870 2xPhospho [S23; S27]	5.96	100	1	1346.4	84	405.6	36.7	54.8	62.6	2	3.04e-08	4	663.304	4e-05
FALSE	High	[K].AALERECPDDGSASEDEQK.[R]	TGGT1_229490	organism=Toxoplasma_gondii_GT1 | product=tetratricopeptide repeat-containing protein | location=TGGT1_chrVIII:295732-301948(+) | length=823 | sequence_SO=chromosome | SO=protein_coding	1xCarbamidomethyl [C7]; 2xPhospho [S12; S14]; 1xTMT6plex [K19]; 1xTMT6plex [N-Term]	0.199314	0.15	-2.74	122.3	18.3	1	TGGT1_229490 [520-538]	TGGT1_229490 2xPhospho [S531; S533]	5.27	100	1	6786.1	122.3	41.4	77.5	4.4	18.3	1	3.591e-07	3	909.053	-0.00033
FALSE	High	[K].SSVSENDSKNEEK.[T]	TGGT1_308810A	organism=Toxoplasma_gondii_GT1 | product=rhoptry neck protein RON9 | location=TGGT1_chrXI:238804-240535(+) | length=577 | sequence_SO=chromosome | SO=protein_coding	1xPhospho [S8]; 2xTMT6plex [K9; K13]; 1xTMT6plex [N-Term]	0.401808	0.151	-2.73	912.9	137.4	1	TGGT1_308810A [183-195]	TGGT1_308810A 1xPhospho [S190]	3.78	100	1	912.9	95	1873.5	137.4	531.1	114	1	0.0001991	3	740.705	0.00037
FALSE	High	[R].STSLQSDIDKLER.[E]	TGGT1_311410	organism=Toxoplasma_gondii_GT1 | product=putative M phase phosphoprotein MPP10 | location=TGGT1_chrXI:2025755-2028355(+) | length=866 | sequence_SO=chromosome | SO=protein_coding	2xPhospho [S3; S6]; 1xTMT6plex [K10]; 1xTMT6plex [N-Term]	0.147176	0.153	-2.71	983.1	150.7	1	TGGT1_311410 [528-540]	TGGT1_311410 2xPhospho [S530; S533]	4.48	100	1	1060.9	198.2	983.1	150.7	352.2	98	3	0.0001016	3	704.013	0.00025
FALSE	High	[R].AEDLGEAPLSRPASIPVEMTTR.[D]	TGGT1_246940	organism=Toxoplasma_gondii_GT1 | product=hypothetical protein | location=TGGT1_chrXII:2958189-2959370(+) | length=393 | sequence_SO=chromosome | SO=protein_coding	2xPhospho [S10; S14]; 1xTMT6plex [N-Term]	0.033172	0.155	-2.69	282.5	43.8	1	TGGT1_246940 [61-82]	TGGT1_246940 2xPhospho [S70; S74]	4.24	100	1	336.3	101.8	282.5	25.3	43.8	76	2	4.029e-06	3	910.433	0.00097
FALSE	High	[R].STYQLGGYVSPGQQADVLRK.[L]	TGGT1_313910	organism=Toxoplasma_gondii_GT1 | product=RNA recognition motif 2 protein | location=TGGT1_chrXI:3766770-3770119(+) | length=903 | sequence_SO=chromosome | SO=protein_coding	1xPhospho [S10]; 1xTMT6plex [K20]; 1xTMT6plex [N-Term]		0.155	-2.69	54.6	8.4	1	TGGT1_313910 [346-365]	TGGT1_313910 1xPhospho [S355]	2.55	50	1	0	32.7	91.2	0	8.4	0	1	3.627e-05	3	902.475	0.00139
FALSE	High	[K].RGDESDEDFSAVDEERWK.[S]	TGGT1_203380	organism=Toxoplasma_gondii_GT1 | product=DnaJ domain-containing protein | location=TGGT1_chrVIIa:2427917-2435902(+) | length=714 | sequence_SO=chromosome | SO=protein_coding	1xPhospho [S5]; 1xTMT6plex [K18]; 1xTMT6plex [N-Term]	0.109696	0.165	-2.6	163.5	27	1	TGGT1_203380 [80-97]	TGGT1_203380 1xPhospho [S84]	5.42	100	1	526.3	163.5	58.1	68.7	21.2	27	2	1.438e-07	4	677.811	-0.00023
FALSE	High	[K].FTTTKTVSTDVGAATGDFESGM.[-]	TGGT1_214220	organism=Toxoplasma_gondii_GT1 | product=hypothetical protein | location=TGGT1_chrX:6010193-6012510(+) | length=212 | sequence_SO=chromosome | SO=protein_coding	2xPhospho [T6; T9]; 1xTMT6plex [K5]; 1xTMT6plex [N-Term]	0.27847	0.171	-2.55	651.1	111.5	1	TGGT1_214220 [191-212]	TGGT1_214220 2xPhospho [T196; T199]	6.8	100	1	800.8	84.9	651.1	111.5	152.3	111	8	4.454e-08	3	947.762	0.00067
FALSE	High	[K].TVTESLSR.[K]	TGGT1_222220	organism=Toxoplasma_gondii_GT1 | product=alveolin domain containing intermediate filament IMC7 | location=TGGT1_chrII:949239-952716(+) | length=429 | sequence_SO=chromosome | SO=protein_coding	1xPhospho [S7]; 1xTMT6plex [N-Term]	0.122162	0.172	-2.54	780.6	133.9	1	TGGT1_222220 [56-63]	TGGT1_222220 1xPhospho [S62]	1.9	100	1	854.8	175.5	780.6	133.9	146.8	115.6	5	0.0315	2	601.305	0.00016
FALSE	High	[R].SSPLSRTETTMSTTWCASEK.[E]	TGGT1_258470	organism=Toxoplasma_gondii_GT1 | product=hypothetical protein | location=TGGT1_chrVIIb:3369823-3371292(+) | length=284 | sequence_SO=chromosome | SO=protein_coding	1xCarbamidomethyl [C16]; 2xPhospho [S5; S12]; 1xTMT6plex [K20]; 1xTMT6plex [N-Term]	0.21952	0.174	-2.53	306.2	53.1	1	TGGT1_258470 [78-97]	TGGT1_258470 2xPhospho [S82; S89]	4.54	100	1	306.2	49	357.1	77.1	46.7	53.1	1	2.731e-05	3	960.099	0.00066
FALSE	High	[K].SGSSSLQNSIFGK.[M]	TGGT1_318570	organism=Toxoplasma_gondii_GT1 | product=SFT2 family protein | location=TGGT1_chrIV:1161596-1163379(-) | length=317 | sequence_SO=chromosome | SO=protein_coding	2xPhospho [S]; 1xTMT6plex [K13]; 1xTMT6plex [N-Term]		0.179	-2.48	38.5	6.9	2	TGGT1_318570 [52-64]	TGGT1_318570 2xPhospho [S55; S]	1.74	33	1	0	0	38.5	0	6.9	0	7	0.001513	3	643.975	-0.0003
FALSE	High	[R].MTGDAKTDEECSDADPTELR.[Q]	TGGT1_207720	organism=Toxoplasma_gondii_GT1 | product=hypothetical protein | location=TGGT1_chrIb:247992-259807(+) | length=1628 | sequence_SO=chromosome | SO=protein_coding	1xCarbamidomethyl [C11]; 2xPhospho [T2; S12]; 1xTMT6plex [K6]; 1xTMT6plex [N-Term]	0.146357	0.181	-2.47	363.8	65.8	1	TGGT1_207720 [111-130]	TGGT1_207720 2xPhospho [T112; S122]	4.01	100	1	363.8	123.9	709.5	59.8	222.5	65.8	2	0.002025	3	953.735	0.00154
FALSE	High	[R].RGSIRPATPVVSAGQGR.[D]	TGGT1_269180	organism=Toxoplasma_gondii_GT1 | product=MIF4G domain-containing protein | location=TGGT1_chrVIII:6008955-6021323(-) | length=2668 | sequence_SO=chromosome | SO=protein_coding	1xPhospho [S3]; 1xTMT6plex [N-Term]		0.18	-2.47	62.3	11.2	1	TGGT1_269180 [894-910]	TGGT1_269180 1xPhospho [S896]	2.99	50	1	0	0	62.3	0	26.6	4.7	3	0.0001914	3	673.367	-0.00012
FALSE	High	[K].DVMMEEESDEDSDDEEK.[S]	TGGT1_291930	organism=Toxoplasma_gondii_GT1 | product=RNA recognition motif-containing protein | location=TGGT1_chrIX:4212023-4217780(+) | length=705 | sequence_SO=chromosome | SO=protein_coding	2xPhospho [S8; S12]; 1xTMT6plex [K17]; 1xTMT6plex [N-Term]	0.181642	0.181	-2.46	475.9	86.2	1	TGGT1_291930 [382-398]	TGGT1_291930 2xPhospho [S389; S393]	4.34	100	1	475.9	108	715.5	80.6	185.3	86.2	2	1.774e-05	3	883.997	0.00064
FALSE	High	[K].TTHLSPQESLCSR.[A]	TGGT1_205130	organism=Toxoplasma_gondii_GT1 | product=hypothetical protein | location=TGGT1_chrVIIa:1506588-1532655(+) | length=4815 | sequence_SO=chromosome | SO=protein_coding	1xCarbamidomethyl [C11]; 2xPhospho [S5; S9]; 1xTMT6plex [N-Term]	0.629225	0.183	-2.45	137.4	25.2	1	TGGT1_205130 [4462-4474]	TGGT1_205130 2xPhospho [S4466; S4470]	4.48	100	1	322.6	4.9	137.4	44.3	25.2	21.9	1	4.629e-06	3	635.611	5e-05
FALSE	High	[K].EATTNPTVSPK.[G]	TGGT1_229470	organism=Toxoplasma_gondii_GT1 | product=hypothetical protein | location=TGGT1_chrVIII:282578-286112(+) | length=409 | sequence_SO=chromosome | SO=protein_coding	2xPhospho [S/T]; 1xTMT6plex [K11]; 1xTMT6plex [N-Term]	0.215574	0.184	-2.44	451.4	83.1	2	TGGT1_229470 [46-56]	TGGT1_229470 2xPhospho [T/S]	3.85	100	1	965	82.6	451.4	127.3	83.1	72.6	2	0.0004436	2	881.924	-0.00128
FALSE	High	[R].SLAHAASEQR.[E]	TGGT1_319900	organism=Toxoplasma_gondii_GT1 | product=hypothetical protein | location=TGGT1_chrIV:622899-634009(-) | length=2426 | sequence_SO=chromosome | SO=protein_coding	1xPhospho [S7]; 1xTMT6plex [N-Term]		0.188	-2.41	56.6	10.6	1	TGGT1_319900 [1034-1043]	TGGT1_319900 1xPhospho [S1040]	2.18	50	1	0	0	56.6	0	15.1	7.5	1	0.001675	2	689.837	-0.00011
FALSE	High	[R].LREEEEASLASPQRAEAEEGK.[Q]	TGGT1_233030	organism=Toxoplasma_gondii_GT1 | product=gliding-associated protein GAP70 (GAP70) | location=TGGT1_chrVIII:2349458-2350423(-) | length=321 | sequence_SO=chromosome | SO=protein_coding	2xPhospho [S8; S11]; 1xTMT6plex [K21]; 1xTMT6plex [N-Term]	0.0574975	0.195	-2.36	117	22.8	1	TGGT1_233030 [57-77]	TGGT1_233030 2xPhospho [S64; S67]	4.41	100	1	117	40.6	125.1	22.8	26.6	18.2	1	1.301e-05	4	737.601	-0.0005
FALSE	High	[R].NPVATEDVSRRESTSPRR.[T]	TGGT1_306220	organism=Toxoplasma_gondii_GT1 | product=hypothetical protein | location=TGGT1_chrIX:5617255-5624378(+) | length=675 | sequence_SO=chromosome | SO=protein_coding	3xPhospho [S9; S13; S15]; 1xTMT6plex [N-Term]	0.111319	0.198	-2.34	187	37	1	TGGT1_306220 [529-546]	TGGT1_306220 3xPhospho [S537; S541; S543]	5.11	100	1	577.7	59.8	187	37	21.8	53.5	2	1.766e-05	4	632.283	0.00022
FALSE	High	[R].ECPDDGSASEDEQK.[R]	TGGT1_229490	organism=Toxoplasma_gondii_GT1 | product=tetratricopeptide repeat-containing protein | location=TGGT1_chrVIII:295732-301948(+) | length=823 | sequence_SO=chromosome | SO=protein_coding	1xCarbamidomethyl [C2]; 2xPhospho [S7; S9]; 1xTMT6plex [K14]; 1xTMT6plex [N-Term]	0.136729	0.202	-2.31	559.7	113.2	1	TGGT1_229490 [525-538]	TGGT1_229490 2xPhospho [S531; S533]	5.33	100	1	559.7	129.2	713.1	113.2	182.3	65.1	1	2.67e-05	3	728.953	0.0004
FALSE	High	[K].AGQVGESASEDEQGVEVTK.[N]	TGGT1_225125	organism=Toxoplasma_gondii_GT1 | product=pre-rRNA processing protein | location=TGGT1_chrX:2378306-2392984(+) | length=2871 | sequence_SO=chromosome | SO=protein_coding	2xPhospho [S7; S9]; 1xTMT6plex [K19]; 1xTMT6plex [N-Term]	0.0730723	0.203	-2.3	723	146.8	1	TGGT1_225125 [1789-1807]	TGGT1_225125 2xPhospho [S1795; S1797]	6.54	100	1	1292.4	297.9	723	177.1	146.8	139.4	1	4.578e-08	3	846.719	0.00022
FALSE	High	[R].LKSGYSVGAADAK.[D]	TGGT1_238390	organism=Toxoplasma_gondii_GT1 | product=hypothetical protein | location=TGGT1_chrVI:181213-189293(+) | length=2122 | sequence_SO=chromosome | SO=protein_coding	1xPhospho [S3]; 2xTMT6plex [K2; K13]; 1xTMT6plex [N-Term]		0.206	-2.28	50.1	10.3	1	TGGT1_238390 [1758-1770]	TGGT1_238390 1xPhospho [S1760]	1.39	33	1	0	0	50.1	0	10.3	0	2	0.0348	3	678.713	0.0001
FALSE	High	[R].SLTRSSVLLELPGEK.[S]	TGGT1_257430	organism=Toxoplasma_gondii_GT1 | product=hypothetical protein | location=TGGT1_chrVIIb:3984968-3993377(+) | length=2250 | sequence_SO=chromosome | SO=protein_coding	2xPhospho [S6; S/T]; 1xTMT6plex [K15]; 1xTMT6plex [N-Term]	0.33757	0.207	-2.28	198.8	41.1	2	TGGT1_257430 [1587-1601]	TGGT1_257430 2xPhospho [S1592; T/S]	5.06	100	1	219.4	25.9	198.8	29.2	68.6	41.1	3	3.804e-05	3	749.732	-4e-05
FALSE	High	[R].VGSRSPTPVVK.[R]	TGGT1_266030	organism=Toxoplasma_gondii_GT1 | product=putative pre-mRNA splicing factor | location=TGGT1_chrIX:1169984-1171558(-) | length=524 | sequence_SO=chromosome | SO=protein_coding	2xPhospho [S3; S5]; 1xTMT6plex [K11]; 1xTMT6plex [N-Term]	0.169815	0.206	-2.28	330.7	68	1	TGGT1_266030 [368-378]	TGGT1_266030 2xPhospho [S370; S372]	3.09	100	1	330.7	68.1	386.4	68	84.7	50	1	0.002109	3	582.31	5e-05
FALSE	High	[K].SEAPLEETGKPKPEVDTLETSATR.[V]	TGGT1_230160	organism=Toxoplasma_gondii_GT1 | product=hypothetical protein | location=TGGT1_chrVIII:647435-648305(-) | length=142 | sequence_SO=chromosome | SO=protein_coding	1xPhospho [T17]; 2xTMT6plex [K10; K12]; 1xTMT6plex [N-Term]	0.481852	0.209	-2.26	140.2	29.2	1	TGGT1_230160 [96-119]	TGGT1_230160 1xPhospho [T112]	4.12	83	1	0	59.5	330.6	26.8	221.1	29.2	1	2.356e-06	4	838.942	-0.00045
FALSE	High	[R].DRSASNPVDRETVK.[N]	TGGT1_211710	organism=Toxoplasma_gondii_GT1 | product=TB2/DP1, HVA22 family protein | location=TGGT1_chrIV:1512749-1513255(+) | length=168 | sequence_SO=chromosome | SO=protein_coding	2xPhospho [S3; S5]; 1xTMT6plex [K14]; 1xTMT6plex [N-Term]	0.0683442	0.213	-2.23	488	103.8	1	TGGT1_211710 [153-166]	TGGT1_211710 2xPhospho [S155; S157]	5.02	100	1	648.8	145.1	488	129.5	103.8	43.9	1	3.459e-05	4	548.768	0.00011
FALSE	High	[R].VHSGAATPVGEGKK.[S]	TGGT1_239620	organism=Toxoplasma_gondii_GT1 | product=5'-nucleotidase, C-terminal domain-containing protein | location=TGGT1_chrVI:797498-803758(-) | length=882 | sequence_SO=chromosome | SO=protein_coding	1xPhospho [S3]; 2xTMT6plex [K13; K14]; 1xTMT6plex [N-Term]	0.0576844	0.218	-2.2	205.3	44.8	1	TGGT1_239620 [745-758]	TGGT1_239620 1xPhospho [S747]	3.38	100	1	205.3	69.8	216.1	65	44.8	22.1	1	3.583e-06	4	527.049	-1e-05
FALSE	High	[K].TVTESLSRK.[Q]	TGGT1_222220	organism=Toxoplasma_gondii_GT1 | product=alveolin domain containing intermediate filament IMC7 | location=TGGT1_chrII:949239-952716(+) | length=429 | sequence_SO=chromosome | SO=protein_coding	1xPhospho [S7]; 1xTMT6plex [K9]; 1xTMT6plex [N-Term]	0.100117	0.22	-2.19	900.5	198	1	TGGT1_222220 [56-64]	TGGT1_222220 1xPhospho [S62]	2.63	100	1	900.5	277.3	1052.8	198	223.2	166.7	4	0.007084	2	779.934	4e-05
FALSE	High	[R].SSEARPVSPLAVSLEVK.[A]	TGGT1_227000	organism=Toxoplasma_gondii_GT1 | product=hypothetical protein | location=TGGT1_chrX:1052036-1062406(+) | length=1082 | sequence_SO=chromosome | SO=protein_coding	2xPhospho [S8; S13]; 1xTMT6plex [K17]; 1xTMT6plex [N-Term]		0.224	-2.16	39.8	8.9	1	TGGT1_227000 [825-841]	TGGT1_227000 2xPhospho [S832; S837]	2.04	67	1	46.3	15	39.8	0	8.9	0	1	0.0006375	3	796.418	0.00026
FALSE	High	[R].SGCAANSSPSSSSSNLR.[L]	TGGT1_205130	organism=Toxoplasma_gondii_GT1 | product=hypothetical protein | location=TGGT1_chrVIIa:1506588-1532655(+) | length=4815 | sequence_SO=chromosome | SO=protein_coding	1xCarbamidomethyl [C3]; 1xPhospho [S8]; 1xTMT6plex [N-Term]	0.163212	0.225	-2.15	269	60.6	1	TGGT1_205130 [4281-4297]	TGGT1_205130 1xPhospho [S4288]	4.1	100	1	478.2	78.3	269	97.8	60.6	59.7	1	2.47e-06	2	989.431	0.00086
FALSE	High	[R].GHSPAATSSDPSSISGSWAGLNAR.[S]	TGGT1_260020	organism=Toxoplasma_gondii_GT1 | product=hypothetical protein | location=TGGT1_chrVIIb:2497658-2498218(+) | length=186 | sequence_SO=chromosome | SO=protein_coding	1xPhospho [S3]; 1xTMT6plex [N-Term]	0.291913	0.225	-2.15	228.3	51.3	1	TGGT1_260020 [25-48]	TGGT1_260020 1xPhospho [S27]	7.03	100	1	53	230	228.3	50.7	124.8	51.3	3	2.484e-09	3	874.742	-0.00131
FALSE	High	[R].QGSLFPFGKPGGPDNEGTTSR.[R]	TGGT1_269800	organism=Toxoplasma_gondii_GT1 | product=putative glutamine-dependent NAD(+) synthetase protein | location=TGGT1_chrVIII:5590351-5595223(+) | length=862 | sequence_SO=chromosome | SO=protein_coding	1xPhospho [S3]; 1xTMT6plex [K9]; 1xTMT6plex [N-Term]	0.575976	0.228	-2.14	25.7	5.8	1	TGGT1_269800 [601-621]	TGGT1_269800 1xPhospho [S603]	2.54	67	1	0	11	59.9	0	38.8	0.9	1	0.000254	3	896.446	0.00055
FALSE	High	[R].AGSSSSASGPTHQK.[L]	TGGT1_257430	organism=Toxoplasma_gondii_GT1 | product=hypothetical protein | location=TGGT1_chrVIIb:3984968-3993377(+) | length=2250 | sequence_SO=chromosome | SO=protein_coding	1xPhospho [S3]; 1xTMT6plex [K14]; 1xTMT6plex [N-Term]		0.229	-2.13	47	10.7	1	TGGT1_257430 [2158-2171]	TGGT1_257430 1xPhospho [S2160]	2.5	33	1	0	0	47	0	10.7	0	1	0.0004364	3	613.972	0.00048
FALSE	High	[R].VFSPGEAVGSPK.[K]	TGGT1_293510	organism=Toxoplasma_gondii_GT1 | product=poly(ADP-ribose) polymerase and DNA-Ligase Zn-finger region domain-containing protein | location=TGGT1_chrIa:371571-373049(-) | length=392 | sequence_SO=chromosome | SO=protein_coding	1xPhospho [S10]; 1xTMT6plex [K12]; 1xTMT6plex [N-Term]	0.133812	0.228	-2.13	62.5	14.2	1	TGGT1_293510 [259-270]	TGGT1_293510 1xPhospho [S268]	3.36	83	1	62.5	25.4	80.1	0	21.8	9.3	3	8.37e-06	3	571.639	-0.0003
FALSE	High	[R].TKPLPSSK.[I]	TGGT1_248740	organism=Toxoplasma_gondii_GT1 | product=hypothetical protein | location=TGGT1_chrXII:4066708-4074096(-) | length=1283 | sequence_SO=chromosome | SO=protein_coding	1xPhospho [S]; 2xTMT6plex [K2; K8]; 1xTMT6plex [N-Term]	0.0719629	0.231	-2.12	229.2	52.9	2	TGGT1_248740 [1010-1017]	TGGT1_248740 1xPhospho [S]	1.56	100	1	229.2	114.6	559.3	43.1	92.7	52.9	3	0.002194	3	542.326	-2e-05
FALSE	High	[R].GLQPIKETAGSKEFTLGNPAVQPAR.[N]	TGGT1_306020	organism=Toxoplasma_gondii_GT1 | product=hypothetical protein | location=TGGT1_chrIX:5506123-5536326(+) | length=8858 | sequence_SO=chromosome | SO=protein_coding	1xPhospho [S/T]; 2xTMT6plex [K6; K12]; 1xTMT6plex [N-Term]		0.232	-2.11	44.3	10.3	2	TGGT1_306020 [5657-5681]	TGGT1_306020 1xPhospho [S/T]	2.27	50	1	0	0	44.3	0	24.4	4.3	2	0.0006062	4	844.97	-7e-05
FALSE	High	[R].EAFSAANEAGEADEKASESDTK.[L]	TGGT1_410650	organism=Toxoplasma_gondii_GT1 | product=tubulin-binding cofactor A | location=TGGT1_chrIa:1832842-1833372(+) | length=176 | sequence_SO=chromosome | SO=protein_coding	1xPhospho [S17]; 2xTMT6plex [K15; K22]; 1xTMT6plex [N-Term]	0.211639	0.233	-2.1	88.8	20.7	1	TGGT1_410650 [92-113]	TGGT1_410650 1xPhospho [S108]	5.44	100	1	88.8	25.4	91.5	20.7	54.2	12.5	1	1.764e-08	4	756.863	1e-05
FALSE	High	[R].ALSHRSFVDPAELAEKR.[R]	TGGT1_235130	organism=Toxoplasma_gondii_GT1 | product=transmembrane protein | location=TGGT1_chrX:4523427-4527219(+) | length=487 | sequence_SO=chromosome | SO=protein_coding	2xPhospho [S3; S6]; 1xTMT6plex [K16]; 1xTMT6plex [N-Term]	0.38578	0.235	-2.09	60.1	14.2	1	TGGT1_235130 [399-415]	TGGT1_235130 2xPhospho [S401; S404]	2.45	83	1	151.4	0	23.9	29	11.6	14.2	1	0.01083	4	636.825	-0.00037
FALSE	High	[R].MAQASTSKSDSK.[K]	TGGT1_283710	organism=Toxoplasma_gondii_GT1 | product=longevity-assurance protein (LAG1) domain-containing protein | location=TGGT1_chrV:2855033-2858762(-) | length=342 | sequence_SO=chromosome | SO=protein_coding	1xPhospho [S9]; 2xTMT6plex [K8; K12]; 1xTMT6plex [N-Term]	0.0803478	0.237	-2.08	744.8	176.2	1	TGGT1_283710 [328-339]	TGGT1_283710 1xPhospho [S336]	2.38	100	1	744.8	402.4	1470.1	176.2	404.1	72.6	3	0.001785	3	670.018	0.0001
FALSE	High	[R].GEGAAASAEK.[G]	TGGT1_214320	organism=Toxoplasma_gondii_GT1 | product=facilitative glucose transporter GT1 | location=TGGT1_chrX:6138702-6140408(+) | length=568 | sequence_SO=chromosome | SO=protein_coding	1xPhospho [S7]; 1xTMT6plex [K10]; 1xTMT6plex [N-Term]	0.289372	0.24	-2.06	4294.5	1031.5	1	TGGT1_214320 [532-541]	TGGT1_214320 1xPhospho [S538]	3.49	100	1	4597.6	777.9	4294.5	1031.5	1581.8	790.5	7	5.316e-05	2	714.861	0.00013
FALSE	High	[K].YGSGSGEQNK.[H]	TGGT1_208970	organism=Toxoplasma_gondii_GT1 | product=RNA recognition motif-containing protein | location=TGGT1_chrIb:942283-944701(-) | length=283 | sequence_SO=chromosome | SO=protein_coding	1xPhospho [S3]; 1xTMT6plex [K10]; 1xTMT6plex [N-Term]	0.793814	0.243	-2.04	618.5	150.5	1	TGGT1_208970 [133-142]	TGGT1_208970 1xPhospho [S135]	2.86	100	1	729.7	19.8	618.5	150.5	188.6	109.6	1	0.001475	2	782.874	0.0001
FALSE	High	[K].ASVGGEDESEEEKSVK.[F]	TGGT1_214090	organism=Toxoplasma_gondii_GT1 | product=signal peptidase | location=TGGT1_chrX:5908335-5920860(+) | length=1859 | sequence_SO=chromosome | SO=protein_coding	1xPhospho [S9]; 2xTMT6plex [K13; K16]; 1xTMT6plex [N-Term]	0.0459957	0.246	-2.02	484.7	119.4	1	TGGT1_214090 [863-878]	TGGT1_214090 1xPhospho [S871]	5.89	100	1	484.7	221.4	607	119.4	203	86.3	2	5.954e-07	4	612.56	0.00023
FALSE	High	[R].CDSSFFTYPESSK.[H]	TGGT1_225560	organism=Toxoplasma_gondii_GT1 | product=hypothetical protein | location=TGGT1_chrX:2061073-2067167(-) | length=1116 | sequence_SO=chromosome | SO=protein_coding	1xCarbamidomethyl [C1]; 1xPhospho [S]; 1xTMT6plex [K13]; 1xTMT6plex [N-Term]		0.247	-2.02	83.5	20.6	2	TGGT1_225560 [506-518]	TGGT1_225560 1xPhospho [S]	1.94	33	1	0	0	83.5	0	20.6	0	8	0.0002763	3	698.317	0.00036
FALSE	High	[K].ILANQETLQK.[L]	TGGT1_306190	organism=Toxoplasma_gondii_GT1 | product=hypothetical protein | location=TGGT1_chrIX:5600255-5603264(+) | length=469 | sequence_SO=chromosome | SO=protein_coding	1xPhospho [T7]; 1xTMT6plex [K10]; 1xTMT6plex [N-Term]	0.0908908	0.246	-2.02	52	12.8	1	TGGT1_306190 [83-92]	TGGT1_306190 1xPhospho [T89]	2.91	67	1	44.2	0	61.1	0	17.5	9.3	1	6.932e-05	3	565.986	7e-05
FALSE	High	[K].STVVDDWEEKPRPALLPQGYSCGPR.[L]	TGGT1_203240	organism=Toxoplasma_gondii_GT1 | product=hypothetical protein | location=TGGT1_chrVIIa:2547760-2555324(-) | length=739 | sequence_SO=chromosome | SO=protein_coding	1xCarbamidomethyl [C22]; 1xPhospho [T2]; 1xTMT6plex [K10]; 1xTMT6plex [N-Term]		0.248	-2.01	76	18.8	1	TGGT1_203240 [395-419]	TGGT1_203240 1xPhospho [T396]	2.8	50	1	0	0	76	0	20.6	17.2	1	8.14e-05	4	849.677	-0.00032
FALSE	High	[R].SDSGDEGETEKEGGLR.[A]	TGGT1_306290	organism=Toxoplasma_gondii_GT1 | product=DNA-directed RNA polymerase III RPC1 | location=TGGT1_chrIX:5691032-5702196(-) | length=1747 | sequence_SO=chromosome | SO=protein_coding	1xPhospho [S3]; 1xTMT6plex [K11]; 1xTMT6plex [N-Term]	0.114636	0.249	-2.01	697.4	173.7	1	TGGT1_306290 [12-27]	TGGT1_306290 1xPhospho [S14]	5.04	100	1	697.4	232.7	934.5	173.7	276.2	134.9	1	1.691e-07	3	735.343	0.0005
FALSE	High	[R].TGSSGPGGR.[G]	TGGT1_234530	organism=Toxoplasma_gondii_GT1 | product=hypothetical protein | location=TGGT1_chrX:4337208-4338206(+) | length=168 | sequence_SO=chromosome | SO=protein_coding	1xPhospho [S3]; 1xTMT6plex [N-Term]	0.551689	0.251	-1.99	147.8	37.2	1	TGGT1_234530 [127-135]	TGGT1_234530 1xPhospho [S129]	2.11	100	1	147.8	12.7	211.1	34.3	47.3	37.2	1	0.03815	2	542.753	8e-05
FALSE	High	[R].TSSRSPEDKVR.[D]	TGGT1_201400	organism=Toxoplasma_gondii_GT1 | product=Sin3-associated polypeptide SAP18 | location=TGGT1_chrVIIa:3801972-3807611(-) | length=868 | sequence_SO=chromosome | SO=protein_coding	2xPhospho [S3; S]; 1xTMT6plex [K9]; 1xTMT6plex [N-Term]	0.334062	0.253	-1.98	547.9	138.9	2	TGGT1_201400 [121-131]	TGGT1_201400 2xPhospho [S123; S]	3.48	100	1	547.9	87.3	692.4	138.9	267.7	65.9	2	0.001389	3	627.307	-0.00013
FALSE	High	[R].NEEENSGSPPPSSDADDPSSAAGADGQRSPPQEPDKELQMR.[K]	TGGT1_264610	organism=Toxoplasma_gondii_GT1 | product=RNA recognition motif-containing protein | location=TGGT1_chrIX:1992388-1998489(-) | length=430 | sequence_SO=chromosome | SO=protein_coding	2xPhospho [S8; S12]; 1xTMT6plex [K36]; 1xTMT6plex [N-Term]	0.0334288	0.253	-1.98	126.4	32	1	TGGT1_264610 [83-123]	TGGT1_264610 2xPhospho [S90; S94]	5.88	100	1	126.4	64.3	155.8	32	25.9	32.1	1	4.908e-06	5	980.428	-0.00042
FALSE	High	[R].SDSVLRIPLTSK.[G]	TGGT1_205380	organism=Toxoplasma_gondii_GT1 | product=fructose-bisphospatase I | location=TGGT1_chrVIIa:1342975-1346118(+) | length=388 | sequence_SO=chromosome | SO=protein_coding	2xPhospho [S3; S11]; 1xTMT6plex [K12]; 1xTMT6plex [N-Term]	0.0615428	0.256	-1.97	136	34.8	1	TGGT1_205380 [4-15]	TGGT1_205380 2xPhospho [S6; S14]	2.06	100	1	140.8	51.6	136	34.8	49.6	17.1	2	0.02851	3	645.344	0.0001
FALSE	High	[K].SQVEEKVSSDERETELQR.[G]	TGGT1_213040	organism=Toxoplasma_gondii_GT1 | product=hypothetical protein | location=TGGT1_chrV:678396-686336(+) | length=1824 | sequence_SO=chromosome | SO=protein_coding	2xPhospho [S8; S9]; 1xTMT6plex [K6]; 1xTMT6plex [N-Term]	0.452737	0.255	-1.97	145.3	37	1	TGGT1_213040 [1659-1676]	TGGT1_213040 2xPhospho [S1666; S1667]	2.82	100	1	145.3	19.7	151.4	37	57.4	31	1	0.0007526	4	692.579	-0.00053
FALSE	High	[R].SAGSPAHR.[A]	TGGT1_213900	organism=Toxoplasma_gondii_GT1 | product=regulator of chromosome condensation RCC1 | location=TGGT1_chrV:1284029-1290918(-) | length=1155 | sequence_SO=chromosome | SO=protein_coding	1xPhospho [S4]; 1xTMT6plex [N-Term]		0.256	-1.97	49.4	12.7	1	TGGT1_213900 [903-910]	TGGT1_213900 1xPhospho [S906]	1.84	33	1	0	0	49.4	0	12.7	0	1	0.02951	2	546.264	0.00022
FALSE	High	[K].ESAAGASASPK.[S]	TGGT1_201680	organism=Toxoplasma_gondii_GT1 | product=putative eukaryotic initiation factor-3 subunit 10 | location=TGGT1_chrVIIa:3754116-3762345(+) | length=1031 | sequence_SO=chromosome | SO=protein_coding	1xPhospho [S9]; 1xTMT6plex [K11]; 1xTMT6plex [N-Term]	0.147626	0.257	-1.96	1610.4	414	1	TGGT1_201680 [107-117]	TGGT1_201680 1xPhospho [S115]	4.56	100	1	1900.3	414.1	1610.4	414	631.2	143.6	9	3.279e-06	3	505.26	-4e-05
FALSE	High	[R].GVGSAMSSPR.[T]	TGGT1_244460	organism=Toxoplasma_gondii_GT1 | product=hypothetical protein | location=TGGT1_chrVI:3193064-3199038(-) | length=1239 | sequence_SO=chromosome | SO=protein_coding	2xPhospho [S4; S7]; 1xTMT6plex [N-Term]	0.126411	0.257	-1.96	465.7	119.5	1	TGGT1_244460 [1021-1030]	TGGT1_244460 2xPhospho [S1024; S1027]	2.29	100	1	3267.5	260.9	465.7	171.1	75.3	119.5	2	0.02731	2	669.28	0.00035
FALSE	High	[K].TVKSDSGSEADEASAQR.[R]	TGGT1_244880	organism=Toxoplasma_gondii_GT1 | product=DNA-directed RNA polymerase I RPA1 | location=TGGT1_chrVI:3471329-3494157(+) | length=2768 | sequence_SO=chromosome | SO=protein_coding	2xPhospho [S6; S8]; 1xTMT6plex [K3]; 1xTMT6plex [N-Term]	0.277306	0.257	-1.96	274.1	70.5	1	TGGT1_244880 [811-827]	TGGT1_244880 2xPhospho [S816; S818]	4.6	100	1	875.8	36.1	274.1	70.5	71	28.6	1	1.472e-05	3	786.02	-0.0001
FALSE	High	[R].MAQASTSK.[S]	TGGT1_283710	organism=Toxoplasma_gondii_GT1 | product=longevity-assurance protein (LAG1) domain-containing protein | location=TGGT1_chrV:2855033-2858762(-) | length=342 | sequence_SO=chromosome | SO=protein_coding	1xPhospho [S/T]; 1xTMT6plex [K8]; 1xTMT6plex [N-Term]	0.369023	0.257	-1.96	2235	574.5	2	TGGT1_283710 [328-335]	TGGT1_283710 1xPhospho [S]	2.22	100	1	2466.9	236.4	2235	574.5	627.5	250.7	10	0.008741	2	681.349	1e-05
FALSE	High	[R].LQSEGVADK.[L]	TGGT1_289350	organism=Toxoplasma_gondii_GT1 | product=ATP-binding cassette G family transporter ABCG84 | location=TGGT1_chrIX:3026173-3037688(+) | length=766 | sequence_SO=chromosome | SO=protein_coding	1xPhospho [S3]; 1xTMT6plex [K9]; 1xTMT6plex [N-Term]	0.364102	0.256	-1.96	1719.2	440.8	1	TGGT1_289350 [440-448]	TGGT1_289350 1xPhospho [S442]	2.91	100	1	1719.2	249.6	1820.4	440.8	628.2	283.8	2	0.002333	2	742.892	0.00022
FALSE	High	[R].SRSFVFSEEK.[N]	TGGT1_295360	organism=Toxoplasma_gondii_GT1 | product=hypothetical protein | location=TGGT1_chrIa:1791407-1792949(+) | length=268 | sequence_SO=chromosome | SO=protein_coding	2xPhospho [S3; S7]; 1xTMT6plex [K10]; 1xTMT6plex [N-Term]	0.264301	0.257	-1.96	173.2	44.5	1	TGGT1_295360 [159-168]	TGGT1_295360 2xPhospho [S161; S165]	2.34	100	1	173.2	41.6	329.2	40.7	80.8	44.5	1	0.05664	3	611.958	-6e-05
FALSE	High	[K].RQPEQHEEDEEESEDMGSEEEQESN.[-]	TGGT1_206320	organism=Toxoplasma_gondii_GT1 | product=hypothetical protein | location=TGGT1_chrVIIa:1038603-1041479(+) | length=294 | sequence_SO=chromosome | SO=protein_coding	1xPhospho [S18]; 1xTMT6plex [N-Term]	0.250825	0.258	-1.95	56.4	14.6	1	TGGT1_206320 [270-294]	TGGT1_206320 1xPhospho [S287]	5.88	100	1	163.5	19.5	56.4	45.5	14.6	13.1	1	5.651e-09	3	1105.76	0.00133
FALSE	High	[R].MFSSPTKPASVR.[T]	TGGT1_221180	organism=Toxoplasma_gondii_GT1 | product=hypothetical protein | location=TGGT1_chrII:92416-97666(-) | length=791 | sequence_SO=chromosome | SO=protein_coding	2xPhospho [S4; S10]; 1xTMT6plex [K7]; 1xTMT6plex [N-Term]	0.431805	0.258	-1.95	163.1	42.2	1	TGGT1_221180 [752-763]	TGGT1_221180 2xPhospho [S755; S761]	2.67	100	1	163.1	23.6	598.1	18.1	151.3	42.2	1	0.00481	3	642.65	-0.00012
FALSE	High	[R].ASSGNLEKDEK.[K]	TGGT1_359190	organism=Toxoplasma_gondii_GT1 | product=leucine rich repeat protein | location=TGGT1_chrIa:1262349-1265010(+) | length=498 | sequence_SO=chromosome | SO=protein_coding	1xPhospho [S3]; 2xTMT6plex [K8; K11]; 1xTMT6plex [N-Term]	0.237207	0.261	-1.94	969.2	252.8	1	TGGT1_359190 [234-244]	TGGT1_359190 1xPhospho [S236]	3	100	1	1174.5	255	969.2	252.8	430.8	250.4	1	0.00241	3	649.013	-0.00044
FALSE	High	[R].AAEDADEGEEIASQLQSLDLSDGSK.[K]	TGGT1_216730	organism=Toxoplasma_gondii_GT1 | product=MCM2/3/5 family protein | location=TGGT1_chrXI:5853958-5863220(-) | length=1028 | sequence_SO=chromosome | SO=protein_coding	2xPhospho [S13; S17]; 1xTMT6plex [K25]; 1xTMT6plex [N-Term]	0.263371	0.264	-1.92	118.4	31.3	1	TGGT1_216730 [901-925]	TGGT1_216730 2xPhospho [S913; S917]	5.53	100	1	321.5	21.6	118.4	31.3	33.7	20.9	1	8.383e-09	4	799.862	0.00075
FALSE	High	[K].FTPAGAAAASAQSSFKDK.[R]	TGGT1_313080	organism=Toxoplasma_gondii_GT1 | product=hypothetical protein | location=TGGT1_chrXI:3049384-3050751(-) | length=455 | sequence_SO=chromosome | SO=protein_coding	1xPhospho [S]; 2xTMT6plex [K16; K18]; 1xTMT6plex [N-Term]	0.514317	0.263	-1.92	254.6	67.1	3	TGGT1_313080 [416-433]	TGGT1_313080 1xPhospho [S]	5.77	83	1	0	68.4	947.9	18.2	321.6	67.1	17	5.972e-09	4	631.337	-0.00013
FALSE	High	[K].YDKLASPEDSASETTMATQPQK.[V]	TGGT1_223940	organism=Toxoplasma_gondii_GT1 | product=GAP45 protein (GAP45) | location=TGGT1_chrX:3344621-3345358(-) | length=245 | sequence_SO=chromosome | SO=protein_coding	1xPhospho [S6]; 2xTMT6plex [K3; K22]; 1xTMT6plex [N-Term]	0.0393732	0.265	-1.91	286.7	76.1	1	TGGT1_223940 [158-179]	TGGT1_223940 1xPhospho [S163]	5.6	100	1	286.7	179.1	517.5	75.6	124.5	76.1	2	4.639e-07	3	1055.86	0.00106
FALSE	High	[K].EAESASAGAPTGQTAPATPVLR.[V]	TGGT1_230940	organism=Toxoplasma_gondii_GT1 | product=hypothetical protein | location=TGGT1_chrVIII:1112065-1119747(+) | length=1523 | sequence_SO=chromosome | SO=protein_coding	2xPhospho [T14; T18]; 1xTMT6plex [N-Term]	0.346137	0.267	-1.91	158	42.2	1	TGGT1_230940 [416-437]	TGGT1_230940 2xPhospho [T429; T433]	7.6	100	1	809	24.6	158	42.2	35	52.9	4	2.477e-10	3	824.386	0.00073
FALSE	High	[R].GAGPVFRPVLSSSPK.[Q]	TGGT1_315760	organism=Toxoplasma_gondii_GT1 | product=AP2 domain transcription factor AP2XI-4 | location=TGGT1_chrXI:4894138-4907734(+) | length=3229 | sequence_SO=chromosome | SO=protein_coding	1xPhospho [S11]; 1xTMT6plex [K15]; 1xTMT6plex [N-Term]	0.233511	0.267	-1.91	105.9	28.3	1	TGGT1_315760 [1402-1416]	TGGT1_315760 1xPhospho [S1412]	1.62	83	1	0	56.7	197.6	16	28.3	46.2	1	0.00148	3	679.715	-0.0002
FALSE	High	[R].SSGSGETIPSSQDPESPRQTK.[G]	TGGT1_242570	organism=Toxoplasma_gondii_GT1 | product=hypothetical protein | location=TGGT1_chrVI:1981264-1985802(-) | length=884 | sequence_SO=chromosome | SO=protein_coding	2xPhospho [T7; S16]; 1xTMT6plex [K21]; 1xTMT6plex [N-Term]	0.381609	0.269	-1.9	161.5	43.4	1	TGGT1_242570 [127-147]	TGGT1_242570 2xPhospho [T133; S142]	3.35	100	1	921.5	33.4	161.5	113.3	43.4	40.2	1	4.881e-05	3	931.763	0.00013
FALSE	High	[R].GQGTHLPGNASPASDSGLRTPTTAESDADACIR.[A]	TGGT1_215260	organism=Toxoplasma_gondii_GT1 | product=carbamoylphosphate synthetase | location=TGGT1_chrX:6736108-6760149(-) | length=1699 | sequence_SO=chromosome | SO=protein_coding	1xCarbamidomethyl [C31]; 3xPhospho [S11; S14; S16]; 1xTMT6plex [N-Term]	0.133178	0.27	-1.89	152.5	41.2	1	TGGT1_215260 [1556-1588]	TGGT1_215260 3xPhospho [S1566; S1569; S1571]	6.85	100	1	287.6	54.7	152.5	41.2	68.6	30.1	3	1.18e-08	4	945.654	-0.00034
FALSE	High	[R].SHTGYDQGLDSSMSPVK.[S]	TGGT1_253750	organism=Toxoplasma_gondii_GT1 | product=PLU-1 family protein | location=TGGT1_chrIII:1126566-1154665(-) | length=8088 | sequence_SO=chromosome | SO=protein_coding	1xPhospho [T3]; 1xTMT6plex [K17]; 1xTMT6plex [N-Term]		0.27	-1.89	55.6	15	1	TGGT1_253750 [3361-3377]	TGGT1_253750 1xPhospho [T3363]	5.02	67	1	0	0	55.6	15	28.4	4.9	1	4.02e-09	3	783.04	0.00031
FALSE	High	[R].ENEFGDRSSEEEDEGGEK.[K]	TGGT1_265240	organism=Toxoplasma_gondii_GT1 | product=hypothetical protein | location=TGGT1_chrIX:1491577-1498347(+) | length=1238 | sequence_SO=chromosome | SO=protein_coding	2xPhospho [S8; S9]; 1xTMT6plex [K18]; 1xTMT6plex [N-Term]	0.211857	0.269	-1.89	396.6	106.7	1	TGGT1_265240 [1076-1093]	TGGT1_265240 2xPhospho [S1083; S1084]	5.54	100	1	396.6	115.8	477.9	106.7	237.9	33.6	1	2.711e-06	3	887.694	0.00059
FALSE	High	[R].TKSLSEERRDPEFSDGVSR.[E]	TGGT1_305870	organism=Toxoplasma_gondii_GT1 | product=DAD family protein | location=TGGT1_chrIX:5420221-5421568(+) | length=180 | sequence_SO=chromosome | SO=protein_coding	2xPhospho [S3; S5]; 1xTMT6plex [K2]; 1xTMT6plex [N-Term]		0.27	-1.89	87.3	23.5	1	TGGT1_305870 [34-52]	TGGT1_305870 2xPhospho [S36; S38]	3.02	67	1	87.3	2.2	128.2	0	23.5	0	1	0.04937	4	704.087	-0.00035
FALSE	High	[R].DSASCGASVLSDLSPISQTKPGSPSHATFATAPPYDK.[K]	TGGT1_254940	organism=Toxoplasma_gondii_GT1 | product=MIF4G domain-containing protein | location=TGGT1_chrIII:2027943-2043635(+) | length=3756 | sequence_SO=chromosome | SO=protein_coding	1xCarbamidomethyl [C5]; 1xPhospho [S/T]; 2xTMT6plex [K20; K37]; 1xTMT6plex [N-Term]	0.130731	0.274	-1.87	61.2	16.8	2	TGGT1_254940 [2787-2823]	TGGT1_254940 1xPhospho [S/T]	5.1	83	1	0	51.6	72.5	16.8	52.1	13.6	2	1.498e-07	5	903.853	-0.00017
FALSE	High	[K].DDSDDETKPAPPAK.[K]	TGGT1_214270	organism=Toxoplasma_gondii_GT1 | product=putative translation initiation factor IF-2 | location=TGGT1_chrX:6085732-6096115(-) | length=1146 | sequence_SO=chromosome | SO=protein_coding	1xPhospho [S3]; 2xTMT6plex [K8; K14]; 1xTMT6plex [N-Term]	0.334039	0.275	-1.86	384.1	105.5	1	TGGT1_214270 [300-313]	TGGT1_214270 1xPhospho [S302]	4.33	100	1	384.1	78.8	1095.5	105.5	345.1	28.7	3	5.404e-07	3	751.713	-0.00034
FALSE	High	[K].SQPDSARGEK.[R]	TGGT1_259040	organism=Toxoplasma_gondii_GT1 | product=hypothetical protein | location=TGGT1_chrVIIb:2955779-2958418(+) | length=261 | sequence_SO=chromosome | SO=protein_coding	1xPhospho [S5]; 1xTMT6plex [K10]; 1xTMT6plex [N-Term]	0.214139	0.277	-1.85	137.5	38	1	TGGT1_259040 [100-109]	TGGT1_259040 1xPhospho [S104]	1.67	100	1	142.3	32	137.5	30.8	38	38.3	1	0.01181	3	538.274	-0.00025
FALSE	High	[K].IGSSNSEKNK.[G]	TGGT1_210430	organism=Toxoplasma_gondii_GT1 | product=DnaJ domain-containing protein | location=TGGT1_chrIX:4589516-4598135(-) | length=2010 | sequence_SO=chromosome | SO=protein_coding	1xPhospho [S6]; 2xTMT6plex [K8; K10]; 1xTMT6plex [N-Term]	0.0698482	0.28	-1.84	214.7	60.1	1	TGGT1_210430 [1607-1616]	TGGT1_210430 1xPhospho [S1612]	1.85	100	1	278.5	124.9	214.7	60.1	133.8	47.4	1	0.01575	3	611.003	0.00018
FALSE	High	[K].VENESSPKTVHGK.[E]	TGGT1_230940	organism=Toxoplasma_gondii_GT1 | product=hypothetical protein | location=TGGT1_chrVIII:1112065-1119747(+) | length=1523 | sequence_SO=chromosome | SO=protein_coding	1xPhospho [S6]; 2xTMT6plex [K8; K13]; 1xTMT6plex [N-Term]	0.116679	0.279	-1.84	65.6	18.3	1	TGGT1_230940 [403-415]	TGGT1_230940 1xPhospho [S408]	2.34	100	1	163.3	65.6	49.7	52.3	18.3	6.6	1	0.0004361	4	545.549	-0.0001
FALSE	High	[K].TTRPASACGTPRPLETGNSVDQGR.[E]	TGGT1_264860	organism=Toxoplasma_gondii_GT1 | product=zinc finger, C3HC4 type (RING finger) domain-containing protein | location=TGGT1_chrIX:1768340-1781509(-) | length=3868 | sequence_SO=chromosome | SO=protein_coding	1xCarbamidomethyl [C8]; 2xPhospho [T2; T10]; 1xTMT6plex [N-Term]	0.290831	0.28	-1.84	101.2	28.3	1	TGGT1_264860 [2782-2805]	TGGT1_264860 2xPhospho [T2783; T2791]	4.27	100	1	119.9	28.3	101.2	65.9	23.4	28.3	1	3.547e-05	4	730.087	0.00052
FALSE	High	[K].LSSACIEK.[T]	TGGT1_306190	organism=Toxoplasma_gondii_GT1 | product=hypothetical protein | location=TGGT1_chrIX:5600255-5603264(+) | length=469 | sequence_SO=chromosome | SO=protein_coding	1xCarbamidomethyl [C5]; 1xPhospho [S3]; 1xTMT6plex [K8]; 1xTMT6plex [N-Term]	0.420271	0.279	-1.84	2597.5	723.5	1	TGGT1_306190 [93-100]	TGGT1_306190 1xPhospho [S95]	2.66	100	1	3078.1	313.4	2597.5	874.2	723.5	424.1	4	0.004842	2	723.377	-0.00012
FALSE	High	[R].EAQYEQQDGNVFAVTAPTSIVDEESGVK.[V]	TGGT1_244440	organism=Toxoplasma_gondii_GT1 | product=nucleoside transporter protein | location=TGGT1_chrVI:3175201-3176902(-) | length=462 | sequence_SO=chromosome | SO=protein_coding	1xPhospho [S/T]; 1xTMT6plex [K28]; 1xTMT6plex [N-Term]	0.29663	0.282	-1.83	147.8	41.6	2	TGGT1_244440 [257-284]	TGGT1_244440 1xPhospho [T/S]	5.37	100	1	163.9	39.7	147.8	41.6	82.9	39.8	3	2.212e-08	5	710.746	-0.00064
FALSE	High	[R].NFGSKTSFSDVCR.[K]	TGGT1_210700	organism=Toxoplasma_gondii_GT1 | product=hypothetical protein | location=TGGT1_chrIV:2051389-2084250(+) | length=8642 | sequence_SO=chromosome | SO=protein_coding	1xCarbamidomethyl [C12]; 2xPhospho [S4; S7]; 1xTMT6plex [K5]; 1xTMT6plex [N-Term]	0.47029	0.284	-1.82	261.5	74.1	1	TGGT1_210700 [3791-3803]	TGGT1_210700 2xPhospho [S3794; S3797]	2.84	100	1	261.5	38.5	491.8	74.1	165.4	49	1	0.02821	3	708.319	-0.00069
FALSE	High	[K].ACESSREDLEEEEPEVGPNRPR.[T]	TGGT1_253880	organism=Toxoplasma_gondii_GT1 | product=GNS1/SUR4 family protein | location=TGGT1_chrIII:1247523-1249706(+) | length=727 | sequence_SO=chromosome | SO=protein_coding	1xCarbamidomethyl [C2]; 2xPhospho [S4; S5]; 1xTMT6plex [N-Term]	0.0252114	0.282	-1.82	398.9	112.6	1	TGGT1_253880 [462-483]	TGGT1_253880 2xPhospho [S465; S466]	4.5	100	1	497.9	244.9	398.9	112.6	130.6	107.8	2	1.842e-05	4	744.318	0.00031
FALSE	High	[R].LAVQHSK.[G]	TGGT1_291940	organism=Toxoplasma_gondii_GT1 | product=hypothetical protein | location=TGGT1_chrIX:4219873-4224091(+) | length=907 | sequence_SO=chromosome | SO=protein_coding	1xPhospho [S6]; 1xTMT6plex [K7]; 1xTMT6plex [N-Term]	0.431707	0.283	-1.82	107.3	30.3	1	TGGT1_291940 [896-902]	TGGT1_291940 1xPhospho [S901]	2.15	100	1	107.3	13	199	30.3	59.7	11.8	2	0.006275	3	440.92	0
FALSE	High	[R].EVDVCASTNAPVPLTPAILKDSPK.[N]	TGGT1_239620	organism=Toxoplasma_gondii_GT1 | product=5'-nucleotidase, C-terminal domain-containing protein | location=TGGT1_chrVI:797498-803758(-) | length=882 | sequence_SO=chromosome | SO=protein_coding	1xCarbamidomethyl [C5]; 1xPhospho [S22]; 2xTMT6plex [K20; K24]; 1xTMT6plex [N-Term]	0.422651	0.286	-1.81	55.2	15.8	1	TGGT1_239620 [460-483]	TGGT1_239620 1xPhospho [S481]	6.41	67	1	0	32.6	93.6	0	44.1	5.6	1	7.207e-10	4	823.198	-0.00013
FALSE	High	[R].RASADSELEEK.[V]	TGGT1_259040	organism=Toxoplasma_gondii_GT1 | product=hypothetical protein | location=TGGT1_chrVIIb:2955779-2958418(+) | length=261 | sequence_SO=chromosome | SO=protein_coding	2xPhospho [S3; S6]; 1xTMT6plex [K11]; 1xTMT6plex [N-Term]	0.26104	0.285	-1.81	721.7	205.7	1	TGGT1_259040 [217-227]	TGGT1_259040 2xPhospho [S219; S222]	4.55	100	1	721.7	176.4	850.8	205.7	315.1	167.5	6	3.348e-05	3	618.288	-3e-05
FALSE	High	[R].RGGLSSDEEFEAK.[K]	TGGT1_214270	organism=Toxoplasma_gondii_GT1 | product=putative translation initiation factor IF-2 | location=TGGT1_chrX:6085732-6096115(-) | length=1146 | sequence_SO=chromosome | SO=protein_coding	2xPhospho [S5; S6]; 1xTMT6plex [K13]; 1xTMT6plex [N-Term]	0.203144	0.286	-1.8	641.8	183.8	1	TGGT1_214270 [13-25]	TGGT1_214270 2xPhospho [S17; S18]	4.07	100	1	777.7	160.2	641.8	183.8	271	103	2	0.0001693	2	1021.97	0.0004
FALSE	High	[K].ASLLGAVKSPRESSEAR.[K]	TGGT1_230940	organism=Toxoplasma_gondii_GT1 | product=hypothetical protein | location=TGGT1_chrVIII:1112065-1119747(+) | length=1523 | sequence_SO=chromosome | SO=protein_coding	2xPhospho [S13; S14]; 1xTMT6plex [K8]; 1xTMT6plex [N-Term]	0.182718	0.288	-1.8	182.6	52.6	1	TGGT1_230940 [352-368]	TGGT1_230940 2xPhospho [S364; S365]	2.75	100	1	2715.8	182.6	112.3	46.6	52.6	59.2	1	0.00915	4	594.808	0.00061
FALSE	High	[K].VIEEEGLDEKADDAESGDDDTSEQQTEK.[N]	TGGT1_242625	organism=Toxoplasma_gondii_GT1 | product=ATPase family associated with various cellular activities (AAA) subfamily protein | location=TGGT1_chrVI:2016753-2051315(+) | length=9029 | sequence_SO=chromosome | SO=protein_coding	1xPhospho [S16]; 2xTMT6plex [K10; K28]; 1xTMT6plex [N-Term]	0.068218	0.287	-1.8	430.8	123.5	1	TGGT1_242625 [8255-8282]	TGGT1_242625 1xPhospho [S8270]	6.02	100	1	436.5	187.9	430.8	114	179.6	123.5	1	8.453e-08	4	963.195	0.00082
FALSE	High	[R].RASADSELEEKVTTTR.[S]	TGGT1_259040	organism=Toxoplasma_gondii_GT1 | product=hypothetical protein | location=TGGT1_chrVIIb:2955779-2958418(+) | length=261 | sequence_SO=chromosome | SO=protein_coding	2xPhospho [S3; S6]; 1xTMT6plex [K11]; 1xTMT6plex [N-Term]	0.15305	0.287	-1.8	643.1	184.6	1	TGGT1_259040 [217-232]	TGGT1_259040 2xPhospho [S219; S222]	6.17	100	1	1746.9	274.8	643.1	298.3	184.6	173.4	2	2.83e-07	3	804.392	0.00026
FALSE	High	[R].GKELDMFSDENIQK.[G]	TGGT1_318690	organism=Toxoplasma_gondii_GT1 | product=RNA recognition motif-containing protein | location=TGGT1_chrIV:1089256-1092702(+) | length=1148 | sequence_SO=chromosome | SO=protein_coding	1xPhospho [S8]; 2xTMT6plex [K2; K14]; 1xTMT6plex [N-Term]	0.0639403	0.288	-1.8	105	30.2	1	TGGT1_318690 [147-160]	TGGT1_318690 1xPhospho [S154]	2.66	67	1	0	83.9	131.3	0	38.5	23.7	5	6.064e-05	3	807.75	0.00033
FALSE	High	[R].ARPQSPGVSESYVDTLTSK.[L]	TGGT1_252210	organism=Toxoplasma_gondii_GT1 | product=pentatricopeptide repeat domain-containing protein | location=TGGT1_chrIII:378447-385902(-) | length=1904 | sequence_SO=chromosome | SO=protein_coding	1xPhospho [S5]; 1xTMT6plex [K19]; 1xTMT6plex [N-Term]	0.105623	0.289	-1.79	60.6	17.5	1	TGGT1_252210 [1671-1689]	TGGT1_252210 1xPhospho [S1675]	3.19	83	1	0	79	46.5	17.5	22.6	16.2	2	8.036e-05	3	854.107	0.00041
FALSE	High	[K].AVLSAPSSRPSSTPSTPPLR.[A]	TGGT1_267660	organism=Toxoplasma_gondii_GT1 | product=hypothetical protein | location=TGGT1_chrIX:313719-326880(+) | length=1563 | sequence_SO=chromosome | SO=protein_coding	3xPhospho [S11; S12; S15]; 1xTMT6plex [N-Term]	0.262264	0.292	-1.78	34.8	10.2	1	TGGT1_267660 [101-120]	TGGT1_267660 3xPhospho [S111; S112; S115]	2.49	83	1	85.4	8.3	34.8	0	10.2	10.1	1	0.0003022	3	826.386	-0.00044
FALSE	High	[K].ELDMFSDENIQK.[G]	TGGT1_318690	organism=Toxoplasma_gondii_GT1 | product=RNA recognition motif-containing protein | location=TGGT1_chrIV:1089256-1092702(+) | length=1148 | sequence_SO=chromosome | SO=protein_coding	1xPhospho [S6]; 1xTMT6plex [K12]; 1xTMT6plex [N-Term]		0.291	-1.78	32.1	9.4	1	TGGT1_318690 [149-160]	TGGT1_318690 1xPhospho [S154]	2.41	33	1	0	0	32.1	0	9.4	0	1	0.0003008	3	669.656	-0.00031
FALSE	High	[R].LPFHSGSGEEK.[G]	TGGT1_231000	organism=Toxoplasma_gondii_GT1 | product=START domain-containing protein | location=TGGT1_chrVIII:1175112-1186455(-) | length=857 | sequence_SO=chromosome | SO=protein_coding	1xPhospho [S7]; 1xTMT6plex [K11]; 1xTMT6plex [N-Term]	0.570514	0.293	-1.77	185.8	54.5	1	TGGT1_231000 [32-42]	TGGT1_231000 1xPhospho [S38]	4.01	83	1	0	68.2	506.1	50.7	214.4	54.5	3	5.645e-06	3	575.959	-2e-05
FALSE	High	[R].FTAENQHPLTNLASAER.[S]	TGGT1_315940	organism=Toxoplasma_gondii_GT1 | product=putative rhoptry protein | location=TGGT1_chrXI:5029109-5035385(+) | length=1063 | sequence_SO=chromosome | SO=protein_coding	1xPhospho [S14]; 1xTMT6plex [N-Term]		0.293	-1.77	49.2	14.4	1	TGGT1_315940 [723-739]	TGGT1_315940 1xPhospho [S736]	4.34	50	1	0	0	49.2	0	19.9	10.4	2	1.275e-07	3	736.693	0.00029
FALSE	High	[R].DGSGPGRESEENGPYDVK.[V]	TGGT1_253700	organism=Toxoplasma_gondii_GT1 | product=transporter, major facilitator family protein | location=TGGT1_chrIII:1085722-1092339(-) | length=1302 | sequence_SO=chromosome | SO=protein_coding	1xPhospho [S3]; 1xTMT6plex [K18]; 1xTMT6plex [N-Term]	0.397411	0.295	-1.76	272.3	80.4	1	TGGT1_253700 [526-543]	TGGT1_253700 1xPhospho [S528]	4.95	100	1	272.3	57.1	827.9	80.4	172.1	75.8	2	4.946e-07	3	811.044	-0.00018
FALSE	High	[R].QRPDTDEEEDEAERESK.[R]	TGGT1_213900	organism=Toxoplasma_gondii_GT1 | product=regulator of chromosome condensation RCC1 | location=TGGT1_chrV:1284029-1290918(-) | length=1155 | sequence_SO=chromosome | SO=protein_coding	1xPhospho [T5]; 1xTMT6plex [K17]; 1xTMT6plex [N-Term]	0.0923205	0.296	-1.75	279.3	82.8	1	TGGT1_213900 [819-835]	TGGT1_213900 1xPhospho [T823]	4.17	100	1	282.5	99.3	279.3	82.8	107.6	49.6	1	1.319e-05	4	651.048	-0.00012
FALSE	High	[R].ETDEADRDSAFDELRSEEDSEPRK.[A]	TGGT1_222400	organism=Toxoplasma_gondii_GT1 | product=hypothetical protein | location=TGGT1_chrII:1096079-1099979(+) | length=628 | sequence_SO=chromosome | SO=protein_coding	2xPhospho [S9; S16]; 1xTMT6plex [K24]; 1xTMT6plex [N-Term]	0.112139	0.298	-1.75	423.6	126.2	1	TGGT1_222400 [556-579]	TGGT1_222400 2xPhospho [S564; S571]	6.69	100	1	620.4	167.4	423.6	149.6	108.2	126.2	2	2.156e-07	4	861.878	0.0003
FALSE	High	[R].LVSDSDDGEAVGEK.[N]	TGGT1_288230	organism=Toxoplasma_gondii_GT1 | product=hypothetical protein | location=TGGT1_chrIX:2212672-2215440(-) | length=922 | sequence_SO=chromosome | SO=protein_coding	2xPhospho [S3; S5]; 1xTMT6plex [K14]; 1xTMT6plex [N-Term]	0.143988	0.297	-1.75	80.9	24	1	TGGT1_288230 [281-294]	TGGT1_288230 2xPhospho [S283; S285]	4.79	100	1	154.1	33	80.9	15.6	49.6	24	1	7.094e-06	3	680.306	0.00029
FALSE	High	[K].AGESTATDSGTMAK.[T]	TGGT1_310030	organism=Toxoplasma_gondii_GT1 | product=putative cyclase-associated protein | location=TGGT1_chrXI:977166-978111(-) | length=203 | sequence_SO=chromosome | SO=protein_coding	2xPhospho [T5; T7]; 1xTMT6plex [K14]; 1xTMT6plex [N-Term]	0.350681	0.297	-1.75	282.3	83.9	1	TGGT1_310030 [26-39]	TGGT1_310030 2xPhospho [T30; T32]	5.23	100	1	541.7	53.2	282.3	83.9	150	50.9	1	5.891e-06	3	648.953	0.00052
FALSE	High	[R].RPSKEASFPATCASTLQAK.[R]	TGGT1_211350	organism=Toxoplasma_gondii_GT1 | product=CBS domain-containing protein | location=TGGT1_chrIV:1730896-1741521(+) | length=1720 | sequence_SO=chromosome | SO=protein_coding	1xCarbamidomethyl [C12]; 1xPhospho [S3]; 2xTMT6plex [K4; K19]; 1xTMT6plex [N-Term]	0.52227	0.298	-1.74	102.7	30.6	1	TGGT1_211350 [472-490]	TGGT1_211350 1xPhospho [S474]	6.71	83	1	0	39.3	267.9	19.9	125.5	30.6	1	1.235e-08	4	705.129	0.0003
FALSE	High	[R].EGSVCSNDGEDK.[K]	TGGT1_220900	organism=Toxoplasma_gondii_GT1 | product=hypothetical protein | location=TGGT1_chrII:27409-29529(+) | length=706 | sequence_SO=chromosome | SO=protein_coding	1xCarbamidomethyl [C5]; 1xPhospho [S6]; 1xTMT6plex [K12]; 1xTMT6plex [N-Term]	0.221196	0.299	-1.74	73.7	22	1	TGGT1_220900 [436-447]	TGGT1_220900 1xPhospho [S441]	2.2	100	1	73.7	14.9	82.2	22.5	22	10.6	1	0.0001926	2	917.901	0.00048
FALSE	High	[R].SVSVAGVPR.[R]	TGGT1_248740	organism=Toxoplasma_gondii_GT1 | product=hypothetical protein | location=TGGT1_chrXII:4066708-4074096(-) | length=1283 | sequence_SO=chromosome | SO=protein_coding	1xPhospho [S3]; 1xTMT6plex [N-Term]	0.298654	0.301	-1.73	256.6	77.2	1	TGGT1_248740 [70-78]	TGGT1_248740 1xPhospho [S72]	3.1	100	1	302.8	68	256.6	139.4	67.1	77.2	1	0.002853	2	590.818	-0.00019
FALSE	High	[K].RGSADLLAPGVSTPVALGYK.[G]	TGGT1_308860	organism=Toxoplasma_gondii_GT1 | product=hypothetical protein | location=TGGT1_chrXI:267813-271388(-) | length=654 | sequence_SO=chromosome | SO=protein_coding	1xPhospho [S3]; 1xTMT6plex [K20]; 1xTMT6plex [N-Term]	0.337704	0.304	-1.72	287.4	87.4	1	TGGT1_308860 [506-525]	TGGT1_308860 1xPhospho [S508]	6.91	83	1	0	158.7	520.3	87.4	238.2	75.6	8	1.285e-09	3	837.464	-0.00039
FALSE	High	[R].MELNSSPSVPLTR.[G]	TGGT1_214320	organism=Toxoplasma_gondii_GT1 | product=facilitative glucose transporter GT1 | location=TGGT1_chrX:6138702-6140408(+) | length=568 | sequence_SO=chromosome | SO=protein_coding	2xPhospho [S6; S8]; 1xTMT6plex [N-Term]	0.430062	0.306	-1.71	50.7	15.5	1	TGGT1_214320 [519-531]	TGGT1_214320 2xPhospho [S524; S526]	3.84	83	1	96.5	7.4	50.7	0	18.2	13.2	2	4.553e-05	3	607.28	-0.00026
FALSE	High	[K].VGCDEDSDAAPTEADTAPGSPDVSPSK.[C]	TGGT1_253880	organism=Toxoplasma_gondii_GT1 | product=GNS1/SUR4 family protein | location=TGGT1_chrIII:1247523-1249706(+) | length=727 | sequence_SO=chromosome | SO=protein_coding	1xCarbamidomethyl [C3]; 1xPhospho [S7]; 1xTMT6plex [K27]; 1xTMT6plex [N-Term]	0.226652	0.305	-1.71	543.6	165.9	1	TGGT1_253880 [333-359]	TGGT1_253880 1xPhospho [S339]	6.87	100	1	543.6	160.6	602.7	235.1	165.9	155.3	3	3.258e-09	4	804.11	0.00034
FALSE	High	[R].LQSNSSAK.[G]	TGGT1_254370	organism=Toxoplasma_gondii_GT1 | product=guanylyl cyclase | location=TGGT1_chrIII:1634182-1672467(+) | length=4367 | sequence_SO=chromosome | SO=protein_coding	2xPhospho [S5; S6]; 1xTMT6plex [K8]; 1xTMT6plex [N-Term]	0.487391	0.307	-1.71	583.3	178.9	1	TGGT1_254370 [1784-1791]	TGGT1_254370 2xPhospho [S1788; S1789]	2.66	100	1	583.3	101.7	895	178.9	335.9	159	2	0.005471	2	726.849	0.00029
FALSE	High	[K].TALSFGPALLGDDPSESTSSADSK.[D]	TGGT1_282170	organism=Toxoplasma_gondii_GT1 | product=hypothetical protein | location=TGGT1_chrVIIa:4320803-4324793(-) | length=575 | sequence_SO=chromosome | SO=protein_coding	1xPhospho [S15]; 1xTMT6plex [K24]; 1xTMT6plex [N-Term]	0.242077	0.306	-1.71	36.1	11	1	TGGT1_282170 [393-416]	TGGT1_282170 1xPhospho [S407]	2.62	67	1	0	27.8	46.9	0	19.2	6.3	1	8.135e-05	4	723.603	-0.00154
FALSE	High	[K].VEAAPEASGAPQGSAGPSSEGEETR.[A]	TGGT1_289570	organism=Toxoplasma_gondii_GT1 | product=phosphatidylinositol transfer protein | location=TGGT1_chrIX:3118897-3137754(+) | length=1912 | sequence_SO=chromosome | SO=protein_coding	3xPhospho [S14; S18; S19]; 1xTMT6plex [N-Term]	0.0964057	0.307	-1.71	106.4	32.6	1	TGGT1_289570 [349-373]	TGGT1_289570 3xPhospho [S362; S366; S367]	6.08	100	1	182.1	55	106.4	31.9	61.8	32.6	1	9.836e-09	3	947.382	0.00162
FALSE	High	[K].SSASAAHADK.[T]	TGGT1_218830	organism=Toxoplasma_gondii_GT1 | product=hypothetical protein | location=TGGT1_chrXII:1205675-1214930(-) | length=1216 | sequence_SO=chromosome | SO=protein_coding	1xPhospho [S2]; 1xTMT6plex [K10]; 1xTMT6plex [N-Term]	0.489425	0.308	-1.7	119	36.6	1	TGGT1_218830 [424-433]	TGGT1_218830 1xPhospho [S425]	2.83	100	1	525	12.1	119	59.7	36.6	21.2	1	0.0002682	3	494.916	-0.00039
FALSE	High	[R].RTDGSPAFSDGEDAEESGDEMGTGSR.[A]	TGGT1_232050	organism=Toxoplasma_gondii_GT1 | product=DnaJ domain-containing protein | location=TGGT1_chrVIII:1780837-1792241(-) | length=869 | sequence_SO=chromosome | SO=protein_coding	2xPhospho [S9; S17]; 1xTMT6plex [N-Term]	0.12158	0.309	-1.69	177.2	54.8	1	TGGT1_232050 [65-90]	TGGT1_232050 2xPhospho [S73; S81]	7.19	100	1	310.6	71.4	177.2	69.7	43.1	54.8	2	2.298e-09	3	1017.06	-0.0007
FALSE	High	[R].QMQMRSSDDSCEK.[R]	TGGT1_253440	organism=Toxoplasma_gondii_GT1 | product=putative cell-cycle-associated protein kinase SRPK | location=TGGT1_chrIII:942676-953857(+) | length=1763 | sequence_SO=chromosome | SO=protein_coding	1xCarbamidomethyl [C11]; 2xPhospho [S6; S7]; 1xTMT6plex [K13]; 1xTMT6plex [N-Term]	0.351429	0.31	-1.69	285.4	88.5	1	TGGT1_253440 [110-122]	TGGT1_253440 2xPhospho [S115; S116]	4.02	100	1	494.2	70.8	285.4	88.5	157.2	88.2	1	0.0001939	3	740.636	0.00038
FALSE	High	[R].QSSEGFTPPERSDSNASGK.[H]	TGGT1_254940	organism=Toxoplasma_gondii_GT1 | product=MIF4G domain-containing protein | location=TGGT1_chrIII:2027943-2043635(+) | length=3756 | sequence_SO=chromosome | SO=protein_coding	2xPhospho [S14; S17]; 1xTMT6plex [K19]; 1xTMT6plex [N-Term]	0.307828	0.311	-1.69	180.9	56.2	1	TGGT1_254940 [1186-1204]	TGGT1_254940 2xPhospho [S1199; S1202]	3.7	100	1	302.7	31.9	180.9	56.2	58.7	33.6	1	2.113e-05	3	867.054	-0.00014
FALSE	High	[R].GVSDDLTK.[G]	TGGT1_214320	organism=Toxoplasma_gondii_GT1 | product=facilitative glucose transporter GT1 | location=TGGT1_chrX:6138702-6140408(+) | length=568 | sequence_SO=chromosome | SO=protein_coding	1xPhospho [S3]; 1xTMT6plex [K8]; 1xTMT6plex [N-Term]	0.106573	0.314	-1.67	5423.7	1705.3	1	TGGT1_214320 [556-563]	TGGT1_214320 1xPhospho [S558]	2.49	100	1	5423.7	1853.7	6442.1	1705.3	2033.6	909.7	10	0.001804	2	686.86	1e-05
FALSE	High	[R].SCEESLREEAATAATTVPQLSAASSSCCSR.[S]	TGGT1_251630	organism=Toxoplasma_gondii_GT1 | product=slc30a2 protein | location=TGGT1_chrXII:5421720-5427109(+) | length=896 | sequence_SO=chromosome | SO=protein_coding	3xCarbamidomethyl [C2; C27; C28]; 1xPhospho [S29]; 1xTMT6plex [N-Term]	0.174176	0.314	-1.67	84.3	26.4	1	TGGT1_251630 [232-261]	TGGT1_251630 1xPhospho [S260]	6.05	83	1	0	122.9	57.8	23.9	44.9	26.4	1	1.591e-08	4	882.143	8e-05
FALSE	High	[R].SEQGGVGSPK.[A]	TGGT1_209500	organism=Toxoplasma_gondii_GT1 | product=hypothetical protein | location=TGGT1_chrIb:1286279-1296397(+) | length=2936 | sequence_SO=chromosome | SO=protein_coding	1xPhospho [S8]; 1xTMT6plex [K10]; 1xTMT6plex [N-Term]	0.347181	0.317	-1.66	228.8	72.6	1	TGGT1_209500 [1012-1021]	TGGT1_209500 1xPhospho [S1019]	2.94	100	1	228.8	58.2	642.2	72.6	223.2	27.8	1	0.004537	2	742.382	0.0007
FALSE	High	[K].RNSDSEREGEPK.[E]	TGGT1_220900	organism=Toxoplasma_gondii_GT1 | product=hypothetical protein | location=TGGT1_chrII:27409-29529(+) | length=706 | sequence_SO=chromosome | SO=protein_coding	2xPhospho [S3; S5]; 1xTMT6plex [K12]; 1xTMT6plex [N-Term]	0.403328	0.316	-1.66	733.8	232.2	1	TGGT1_220900 [340-351]	TGGT1_220900 2xPhospho [S342; S344]	5.81	100	1	782.1	117.8	733.8	232.2	337.1	113	1	2.201e-05	4	506.233	0.00013
FALSE	High	[K].AGQVGESASEDEQGVEVTK.[N]	TGGT1_225125	organism=Toxoplasma_gondii_GT1 | product=pre-rRNA processing protein | location=TGGT1_chrX:2378306-2392984(+) | length=2871 | sequence_SO=chromosome | SO=protein_coding	1xPhospho [S9]; 1xTMT6plex [K19]; 1xTMT6plex [N-Term]	0.0979868	0.317	-1.66	668.9	211.8	1	TGGT1_225125 [1789-1807]	TGGT1_225125 1xPhospho [S1797]	6.64	100	1	668.9	283	707.6	319.1	211.8	183.8	1	1.174e-08	3	820.064	0.00052
FALSE	High	[K].TQDTAGNVFEEREGSDDDWPSLSK.[C]	TGGT1_305030	organism=Toxoplasma_gondii_GT1 | product=kinase, pfkB family protein | location=TGGT1_chrIX:4960692-4962456(-) | length=439 | sequence_SO=chromosome | SO=protein_coding	1xPhospho [S15]; 1xTMT6plex [K24]; 1xTMT6plex [N-Term]	0.0808063	0.316	-1.66	279.1	88.3	1	TGGT1_305030 [263-286]	TGGT1_305030 1xPhospho [S277]	5.07	100	1	892.8	279.1	214.6	88.3	96.7	84.7	1	4.38e-09	4	806.123	0.00025
FALSE	High	[K].TSSSHEELPK.[H]	TGGT1_237820	organism=Toxoplasma_gondii_GT1 | product=IMC sub-compartment protein ISP2 | location=TGGT1_chrIV:2412658-2414234(+) | length=160 | sequence_SO=chromosome | SO=protein_coding	1xPhospho [S4]; 1xTMT6plex [K10]; 1xTMT6plex [N-Term]	0.141767	0.318	-1.65	836.9	265.9	1	TGGT1_237820 [28-37]	TGGT1_237820 1xPhospho [S31]	3.1	100	1	863.9	248.6	836.9	306.1	265.9	139.5	1	0.001448	3	551.614	-0.00056
FALSE	High	[R].AGSPGGLSRPR.[V]	TGGT1_298630	organism=Toxoplasma_gondii_GT1 | product=vacuolar transporter chaperone VTC2 | location=TGGT1_chrXI:6528718-6536506(+) | length=1308 | sequence_SO=chromosome | SO=protein_coding	1xPhospho [S3]; 1xTMT6plex [N-Term]	0.0832652	0.319	-1.65	719.4	229.6	1	TGGT1_298630 [879-889]	TGGT1_298630 1xPhospho [S881]	3.91	100	1	853.5	367.2	719.4	434.9	229.6	194.7	7	2.005e-05	3	455.239	-0.0002
FALSE	High	[K].DLPSGVWTAHGSRECQPPNTK.[E]	TGGT1_203540	organism=Toxoplasma_gondii_GT1 | product=putative RNA binding protein | location=TGGT1_chrVIIa:2333721-2341250(-) | length=1127 | sequence_SO=chromosome | SO=protein_coding	1xCarbamidomethyl [C15]; 2xPhospho [T8; S12]; 1xTMT6plex [K21]; 1xTMT6plex [N-Term]	0.158968	0.32	-1.64	149.1	47.7	1	TGGT1_203540 [509-529]	TGGT1_203540 2xPhospho [T516; S520]	5.22	100	1	251.4	54.7	149.1	47.7	42.7	54.4	1	1.102e-05	4	739.597	0.00112
FALSE	High	[R].VAASLPQK.[S]	TGGT1_283510	organism=Toxoplasma_gondii_GT1 | product=hypothetical protein | location=TGGT1_chrV:2942804-2948041(+) | length=314 | sequence_SO=chromosome | SO=protein_coding	1xPhospho [S4]; 1xTMT6plex [K8]; 1xTMT6plex [N-Term]	0.202437	0.321	-1.64	874.3	280.5	1	TGGT1_283510 [60-67]	TGGT1_283510 1xPhospho [S63]	1.99	100	1	1822.5	249.1	874.3	304.7	280.5	188.9	6	0.001104	3	451.263	8e-05
FALSE	High	[R].FSSSPSFSR.[S]	TGGT1_292200	organism=Toxoplasma_gondii_GT1 | product=RNA recognition motif-containing protein | location=TGGT1_chrIX:4409358-4421259(-) | length=2069 | sequence_SO=chromosome | SO=protein_coding	1xPhospho [S]; 1xTMT6plex [N-Term]	0.195841	0.32	-1.64	446.4	142.8	2	TGGT1_292200 [1220-1228]	TGGT1_292200 1xPhospho [S]	2.53	100	1	468.6	145.1	446.4	176.1	142.8	138	3	0.01385	2	655.803	8e-05
FALSE	High	[R].FVSVNNIDTALDK.[K]	TGGT1_295030	organism=Toxoplasma_gondii_GT1 | product=hypothetical protein | location=TGGT1_chrIa:1318930-1323757(+) | length=762 | sequence_SO=chromosome | SO=protein_coding	1xPhospho [S3]; 1xTMT6plex [K13]; 1xTMT6plex [N-Term]		0.322	-1.64	72.6	23.4	1	TGGT1_295030 [391-403]	TGGT1_295030 1xPhospho [S393]	3.69	67	1	0	0	72.6	23.4	76.2	22.3	2	1.776e-05	3	658.684	0.0004
FALSE	High	[R].VSSGLSSRFSDDGRESK.[H]	TGGT1_205680	organism=Toxoplasma_gondii_GT1 | product=hypothetical protein | location=TGGT1_chrVIIa:1127561-1131412(-) | length=805 | sequence_SO=chromosome | SO=protein_coding	2xPhospho [S7; S10]; 1xTMT6plex [K17]; 1xTMT6plex [N-Term]	0.0289382	0.323	-1.63	40.6	13.1	1	TGGT1_205680 [724-740]	TGGT1_205680 2xPhospho [S730; S733]	1.99	83	1	40.2	0	40.9	21.5	12.7	13.1	1	0.02668	3	811.381	0.00036
FALSE	High	[R].SVVGYTVTPCDMAAIDETAK.[Y]	TGGT1_223940	organism=Toxoplasma_gondii_GT1 | product=GAP45 protein (GAP45) | location=TGGT1_chrX:3344621-3345358(-) | length=245 | sequence_SO=chromosome | SO=protein_coding	1xCarbamidomethyl [C10]; 1xPhospho [T/Y]; 1xTMT6plex [K20]; 1xTMT6plex [N-Term]		0.323	-1.63	30.3	9.8	2	TGGT1_223940 [192-211]	TGGT1_223940 1xPhospho [Y/T]	3.09	33	1	0	0	30.3	0	9.8	0	4	6.373e-05	3	889.433	-0.00096
FALSE	High	[R].REFDTDAAPAFSSQTSQK.[L]	TGGT1_301130	organism=Toxoplasma_gondii_GT1 | product=hypothetical protein | location=TGGT1_chrIV:2168473-2169812(+) | length=127 | sequence_SO=chromosome | SO=protein_coding	1xPhospho [S16]; 1xTMT6plex [K18]; 1xTMT6plex [N-Term]		0.324	-1.63	60.7	19.7	1	TGGT1_301130 [96-113]	TGGT1_301130 1xPhospho [S111]	4.81	67	1	0	0	60.7	19.7	26.7	18.6	1	3.06e-07	3	842.075	-0.00096
FALSE	High	[R].DAGGEEDDSDSGDEEAASPDTPQTVVALSR.[S]	TGGT1_203370	organism=Toxoplasma_gondii_GT1 | product=hypothetical protein | location=TGGT1_chrVIIa:2439891-2442215(-) | length=774 | sequence_SO=chromosome | SO=protein_coding	2xPhospho [S9; S11]; 1xTMT6plex [N-Term]	0.134298	0.325	-1.62	259.6	84.3	1	TGGT1_203370 [356-385]	TGGT1_203370 2xPhospho [S364; S366]	7.8	100	1	259.6	274.6	100	84.3	82.5	94.9	3	9.491e-10	3	1137.13	0.00147
FALSE	High	[R].SAPLAGDADSDSDEESK.[R]	TGGT1_203870	organism=Toxoplasma_gondii_GT1 | product=RAB43, member RAS oncogene family protein | location=TGGT1_chrVIIa:2071934-2075396(-) | length=285 | sequence_SO=chromosome | SO=protein_coding	2xPhospho [S10; S12]; 1xTMT6plex [K17]; 1xTMT6plex [N-Term]	0.488449	0.325	-1.62	414	134.7	1	TGGT1_203870 [202-218]	TGGT1_203870 2xPhospho [S211; S213]	5.16	100	1	491.6	70.6	414	134.7	203.3	107.3	1	1.807e-07	3	771.326	0.00013
FALSE	High	[R].AAAAAAAGVCGEEASETESPRK.[G]	TGGT1_228360	organism=Toxoplasma_gondii_GT1 | product=putative peptidyl-prolyl isomerase FKBP12 | location=TGGT1_chrX:286110-288045(+) | length=362 | sequence_SO=chromosome | SO=protein_coding	1xCarbamidomethyl [C10]; 1xPhospho [S15]; 1xTMT6plex [K22]; 1xTMT6plex [N-Term]	0.174758	0.325	-1.62	772	251.1	1	TGGT1_228360 [9-30]	TGGT1_228360 1xPhospho [S23]	7.21	100	1	834.8	291.6	772	405.8	244.8	251.1	3	2.311e-10	4	668.576	0.00022
FALSE	High	[K].DAGTVTYMEKLPSVPAK.[A]	TGGT1_234280	organism=Toxoplasma_gondii_GT1 | product=AMP deaminase | location=TGGT1_chrX:4167559-4179258(-) | length=1159 | sequence_SO=chromosome | SO=protein_coding	1xPhospho [S13]; 2xTMT6plex [K10; K17]; 1xTMT6plex [N-Term]	0.544397	0.326	-1.62	43.6	14.2	1	TGGT1_234280 [137-153]	TGGT1_234280 1xPhospho [S149]	5.22	83	1	0	17.4	109.6	12.6	43.7	14.2	1	9.043e-07	4	644.352	0.00019
FALSE	High	[R].AVPSKPASASSSR.[S]	TGGT1_259040	organism=Toxoplasma_gondii_GT1 | product=hypothetical protein | location=TGGT1_chrVIIb:2955779-2958418(+) | length=261 | sequence_SO=chromosome | SO=protein_coding	1xPhospho [S]; 1xTMT6plex [K5]; 1xTMT6plex [N-Term]	0.411443	0.325	-1.62	255.1	82.9	4	TGGT1_259040 [111-123]	TGGT1_259040 1xPhospho [S]	1.7	100	1	309	42.7	255.1	82.9	83.3	69.5	9	0.003031	3	594.988	-0.00023
FALSE	High	[K].NLSVVTPPELVTDDPGDMPDCKISPR.[C]	TGGT1_293180	organism=Toxoplasma_gondii_GT1 | product=NADP-specific glutamate dehydrogenase | location=TGGT1_chrIa:124576-129868(-) | length=578 | sequence_SO=chromosome | SO=protein_coding	1xCarbamidomethyl [C21]; 1xPhospho [S24]; 1xOxidation [M18]; 1xTMT6plex [K22]; 1xTMT6plex [N-Term]	0.244253	0.325	-1.62	110.8	36	1	TGGT1_293180 [95-120]	TGGT1_293180 1xPhospho [S118]	4.23	83	1	0	68.9	178	36	77.5	28	6	1.251e-05	4	852.422	-0.00068
FALSE	High	[K].WGDDEDDDDDDWDEMCDSSCDESGGLQSSPLAEVDEFK.[N]	TGGT1_223540	organism=Toxoplasma_gondii_GT1 | product=importin-beta N-terminal domain-containing protein | location=TGGT1_chrX:3650759-3662029(-) | length=1095 | sequence_SO=chromosome | SO=protein_coding	2xCarbamidomethyl [C16; C20]; 1xPhospho [S23]; 1xTMT6plex [K38]; 1xTMT6plex [N-Term]		0.328	-1.61	32	10.5	1	TGGT1_223540 [1010-1047]	TGGT1_223540 1xPhospho [S1032]	4.29	50	1	0	0	32	0	35.7	3.1	2	5.71e-07	4	1227.98	0.00239
FALSE	High	[R].WDSLWVRPASPVR.[V]	TGGT1_227900	organism=Toxoplasma_gondii_GT1 | product=AP2 domain transcription factor AP2X-1 | location=TGGT1_chrX:654907-659009(-) | length=1292 | sequence_SO=chromosome | SO=protein_coding	1xPhospho [S10]; 1xTMT6plex [N-Term]		0.327	-1.61	62.5	20.4	1	TGGT1_227900 [668-680]	TGGT1_227900 1xPhospho [S677]	2.22	50	1	0	0	62.5	0	39.3	10.6	3	0.0005457	3	626.659	2e-05
FALSE	High	[R].VHEVVESDEEGTEEESSK.[A]	TGGT1_301390	organism=Toxoplasma_gondii_GT1 | product=putative ribosome biogenesis protein BOP1 | location=TGGT1_chrIV:2318679-2327410(+) | length=1052 | sequence_SO=chromosome | SO=protein_coding	2xPhospho [S7; S16]; 1xTMT6plex [K18]; 1xTMT6plex [N-Term]	0.419629	0.327	-1.61	527.5	172.8	1	TGGT1_301390 [720-737]	TGGT1_301390 2xPhospho [S726; S735]	6.3	100	1	919	96.7	527.5	172.8	268.9	127.6	2	1.489e-07	3	879.714	9e-05
FALSE	High	[R].YYEQEASDGK.[R]	TGGT1_204340	organism=Toxoplasma_gondii_GT1 | product=hypothetical protein | location=TGGT1_chrVIIa:1770608-1775101(-) | length=877 | sequence_SO=chromosome | SO=protein_coding	1xPhospho [S7]; 1xTMT6plex [K10]; 1xTMT6plex [N-Term]	0.00699523	0.329	-1.6	298.9	98.4	1	TGGT1_204340 [138-147]	TGGT1_204340 1xPhospho [S144]	3.61	100	1	298.9	196.7	327.2	111.4	98.4	72.4	1	6.357e-05	3	576.602	-7e-05
FALSE	High	[R].SESPEGDEKAPPK.[S]	TGGT1_273560	organism=Toxoplasma_gondii_GT1 | product=putative kinesin heavy chain | location=TGGT1_chrVIII:3381230-3400326(-) | length=1641 | sequence_SO=chromosome | SO=protein_coding	1xPhospho [S3]; 2xTMT6plex [K9; K13]; 1xTMT6plex [N-Term]	0.0997777	0.33	-1.6	1139.1	375.4	1	TGGT1_273560 [789-801]	TGGT1_273560 1xPhospho [S791]	3.72	100	1	1139.1	433.2	1224.1	375.4	468.1	141.6	2	8.698e-06	3	713.371	0.00034
FALSE	High	[K].TEFIEGIITK.[R]	TGGT1_288650	organism=Toxoplasma_gondii_GT1 | product=dense granule protein GRA12 | location=TGGT1_chrIX:2467879-2469672(-) | length=436 | sequence_SO=chromosome | SO=protein_coding	1xPhospho [T9]; 1xTMT6plex [K10]; 1xTMT6plex [N-Term]		0.33	-1.6	46.9	15.5	1	TGGT1_288650 [348-357]	TGGT1_288650 1xPhospho [T356]	2.46	50	1	0	0	46.9	0	16	15	5	0.0003892	3	563.647	-0.00025
FALSE	High	[R].DNAAGGPSEQTQGGNSTDDLDGSGVK.[R]	TGGT1_318710	organism=Toxoplasma_gondii_GT1 | product=ATP-binding cassette sub-family F member 1 | location=TGGT1_chrIV:1070737-1079983(+) | length=811 | sequence_SO=chromosome | SO=protein_coding	1xPhospho [S/T]; 1xTMT6plex [K26]; 1xTMT6plex [N-Term]	0.291679	0.33	-1.6	999.5	329.7	4	TGGT1_318710 [84-109]	TGGT1_318710 1xPhospho [S/T]	7.26	100	1	999.5	249.5	1068.5	329.7	398.4	272.5	15	9.895e-11	3	1005.79	0.00024
FALSE	High	[R].SGSSDRESGEETGNTK.[G]	TGGT1_263580	organism=Toxoplasma_gondii_GT1 | product=bromodomain-containing protein | location=TGGT1_chrVIIb:436676-440888(+) | length=714 | sequence_SO=chromosome | SO=protein_coding	2xPhospho [S4; S8]; 1xTMT6plex [K16]; 1xTMT6plex [N-Term]		0.332	-1.59	64.1	21.3	1	TGGT1_263580 [614-629]	TGGT1_263580 2xPhospho [S617; S621]	1.75	50	1	141.6	0	29	0	21.3	0	1	0.03728	3	753.657	-0.00056
FALSE	High	[K].DDECQYTPSTSPPVEVAEEATDDVEK.[I]	TGGT1_266640	organism=Toxoplasma_gondii_GT1 | product=putative Acetyl-coenzyme A synthetase 2 | location=TGGT1_chrIX:887254-895827(+) | length=714 | sequence_SO=chromosome | SO=protein_coding	1xCarbamidomethyl [C4]; 2xPhospho [T7; S/T]; 1xTMT6plex [K26]; 1xTMT6plex [N-Term]	0.0970006	0.331	-1.59	1035.2	343.1	2	TGGT1_266640 [28-53]	TGGT1_266640 2xPhospho [T34; S/T]	5.42	100	1	1035.2	406.7	1166.4	343.1	403.2	238.7	14	3.095e-07	3	1177.17	0.00148
FALSE	High	[R].SAYAVSAPEGDSNESSDEESLK.[N]	TGGT1_267740	organism=Toxoplasma_gondii_GT1 | product=hypothetical protein | location=TGGT1_chrIX:229747-230769(+) | length=340 | sequence_SO=chromosome | SO=protein_coding	2xPhospho [S15; S16]; 1xTMT6plex [K22]; 1xTMT6plex [N-Term]	0.172915	0.332	-1.59	167.7	55.7	1	TGGT1_267740 [71-92]	TGGT1_267740 2xPhospho [S85; S86]	4.94	100	1	167.7	58.6	200.2	48.3	71.3	55.7	1	4.71e-07	3	964.082	-0.00051
FALSE	High	[R].AELSPEPPKTPSSGTKPSWEGR.[H]	TGGT1_271145	organism=Toxoplasma_gondii_GT1 | product=hypothetical protein | location=TGGT1_chrVIII:4657755-4682240(+) | length=5661 | sequence_SO=chromosome | SO=protein_coding	1xPhospho [S4]; 2xTMT6plex [K9; K16]; 1xTMT6plex [N-Term]	0.543958	0.332	-1.59	324.6	107.8	1	TGGT1_271145 [3924-3945]	TGGT1_271145 1xPhospho [S3927]	3.89	100	1	70.1	324.6	383.9	107.8	252.2	89.9	3	7.535e-06	4	777.162	0.00117
FALSE	High	[R].FGSVDGASDQRPGEPTLTIR.[N]	TGGT1_216130	organism=Toxoplasma_gondii_GT1 | product=putative ubiquitin conjugating enzyme E2 | location=TGGT1_chrXI:6308331-6310970(-) | length=227 | sequence_SO=chromosome | SO=protein_coding	1xPhospho [S]; 1xTMT6plex [N-Term]		0.334	-1.58	60.4	20.2	2	TGGT1_216130 [191-210]	TGGT1_216130 1xPhospho [S]	3.54	50	1	0	0	60.4	0	35.2	11.5	4	9.212e-06	3	804.73	-0.00025
FALSE	High	[R].SIGDGYIIR.[G]	TGGT1_254370	organism=Toxoplasma_gondii_GT1 | product=guanylyl cyclase | location=TGGT1_chrIII:1634182-1672467(+) | length=4367 | sequence_SO=chromosome | SO=protein_coding	1xPhospho [Y6]; 1xTMT6plex [N-Term]	0.150433	0.334	-1.58	935.1	312.6	1	TGGT1_254370 [1057-1065]	TGGT1_254370 1xPhospho [Y1062]	2.52	100	1	949	349.4	935.1	445.2	312.6	261.1	1	0.02062	2	651.837	0.0001
FALSE	High	[K].LGSPARSEEDDGTTSAGTRR.[S]	TGGT1_214090	organism=Toxoplasma_gondii_GT1 | product=signal peptidase | location=TGGT1_chrX:5908335-5920860(+) | length=1859 | sequence_SO=chromosome | SO=protein_coding	2xPhospho [S3; S7]; 1xTMT6plex [N-Term]	0.0711912	0.337	-1.57	157.7	53.2	1	TGGT1_214090 [1485-1504]	TGGT1_214090 2xPhospho [S1487; S1491]	4.72	100	1	415.6	132.5	157.7	116.9	47.1	53.2	1	0.0001162	3	818.029	0.00042
FALSE	High	[R].RDSGSPETAGEGENVPVSGK.[S]	TGGT1_221870	organism=Toxoplasma_gondii_GT1 | product=hypothetical protein | location=TGGT1_chrII:627827-634682(+) | length=1373 | sequence_SO=chromosome | SO=protein_coding	1xPhospho [S3]; 1xTMT6plex [K20]; 1xTMT6plex [N-Term]	0.455743	0.337	-1.57	107.6	36.3	1	TGGT1_221870 [231-250]	TGGT1_221870 1xPhospho [S233]	5.71	83	1	0	43.1	268.9	34.8	42.2	36.3	1	2.914e-09	3	837.742	-8e-05
FALSE	High	[K].DRSEVSYGETGEKSQGEGSGSENTAR.[S]	TGGT1_224660	organism=Toxoplasma_gondii_GT1 | product=transcription factor s-ii (tfiis), central domain-containing protein | location=TGGT1_chrX:2809534-2813475(+) | length=1313 | sequence_SO=chromosome | SO=protein_coding	2xPhospho [S14; S19]; 1xTMT6plex [K13]; 1xTMT6plex [N-Term]	0.237667	0.338	-1.57	199.4	67.3	1	TGGT1_224660 [547-572]	TGGT1_224660 2xPhospho [S560; S565]	3.9	100	1	408.4	51.4	199.4	67.3	74.5	41.8	1	0.0001143	3	1112.49	-0.00097
FALSE	High	[R].RAGSSSSASGPTHQK.[L]	TGGT1_257430	organism=Toxoplasma_gondii_GT1 | product=hypothetical protein | location=TGGT1_chrVIIb:3984968-3993377(+) | length=2250 | sequence_SO=chromosome | SO=protein_coding	2xPhospho [S5; S6]; 1xTMT6plex [K15]; 1xTMT6plex [N-Term]		0.337	-1.57	33.7	11.4	1	TGGT1_257430 [2157-2171]	TGGT1_257430 2xPhospho [S2161; S2162]	2.18	67	1	241	8.6	33.7	0	11.4	0	1	0.006095	4	519.747	0.00012
FALSE	High	[K].VAATTAKGEAESSEDEALCLER.[G]	TGGT1_271740	organism=Toxoplasma_gondii_GT1 | product=hypothetical protein | location=TGGT1_chrVIII:4419752-4431388(+) | length=1992 | sequence_SO=chromosome | SO=protein_coding	1xCarbamidomethyl [C19]; 2xPhospho [S12; S13]; 1xTMT6plex [K7]; 1xTMT6plex [N-Term]	0.163793	0.338	-1.57	297.2	100.4	1	TGGT1_271740 [624-645]	TGGT1_271740 2xPhospho [S635; S636]	6.52	100	1	677.1	117.4	297.2	132.5	75.2	100.4	1	2.011e-08	3	985.788	0.00071
FALSE	High	[K].SLSRGPGCPQVGAPQK.[A]	TGGT1_272500	organism=Toxoplasma_gondii_GT1 | product=sugar transporter ST2 | location=TGGT1_chrVIII:3928572-3933833(+) | length=689 | sequence_SO=chromosome | SO=protein_coding	1xCarbamidomethyl [C8]; 1xPhospho [S3]; 1xTMT6plex [K16]; 1xTMT6plex [N-Term]	0.234526	0.338	-1.57	58.8	19.9	1	TGGT1_272500 [668-683]	TGGT1_272500 1xPhospho [S670]	2.7	67	1	0	37.5	92.2	0	31.5	12.5	1	6.044e-05	3	726.382	0
FALSE	High	[R].DDPRGQDSGGETAAASEK.[I]	TGGT1_305750	organism=Toxoplasma_gondii_GT1 | product=putative nucleolar gtp-binding protein 2 | location=TGGT1_chrIX:5323820-5332283(+) | length=641 | sequence_SO=chromosome | SO=protein_coding	1xPhospho [S8]; 1xTMT6plex [K18]; 1xTMT6plex [N-Term]	0.21374	0.338	-1.57	1020.4	344.8	1	TGGT1_305750 [210-227]	TGGT1_305750 1xPhospho [S217]	4.02	100	1	1607.1	420.8	1020.4	698.6	344.8	344.1	2	1.318e-05	3	777.029	0.00064
FALSE	High	[R].APSEQQQPSESERPAGVPMKPGSLTLPFTCLGDTK.[V]	TGGT1_410370	organism=Toxoplasma_gondii_GT1 | product=putative transmembrane protein | location=AAQM03000265:733-2584(+) | length=435 | sequence_SO=contig | SO=protein_coding	1xCarbamidomethyl [C30]; 1xPhospho [S/T]; 2xTMT6plex [K20; K35]; 1xTMT6plex [N-Term]	0.155861	0.336	-1.57	169.1	56.9	5	TGGT1_410370 [140-174]	TGGT1_410370 1xPhospho [T/S]	5.28	83	1	0	124.6	229.6	56.9	131.2	51.9	12	5.126e-07	5	902.463	0.00063
FALSE	High	[R].SENGSVKGPSEASAVSR.[S]	TGGT1_250820	organism=Toxoplasma_gondii_GT1 | product=hypothetical protein | location=TGGT1_chrXII:5170586-5175102(+) | length=1156 | sequence_SO=chromosome | SO=protein_coding	2xPhospho [S5; S10]; 1xTMT6plex [K7]; 1xTMT6plex [N-Term]	0.270068	0.342	-1.55	313.4	107.1	1	TGGT1_250820 [964-980]	TGGT1_250820 2xPhospho [S968; S973]	2.43	100	1	313.4	107.9	629.4	107.1	273.7	39	1	0.005268	3	760.694	-0.00033
FALSE	High	[K].QAFEEKSGDNLDYASFQK.[F]	TGGT1_257680	organism=Toxoplasma_gondii_GT1 | product=myosin light chain MLC1 | location=TGGT1_chrVIIb:3843366-3845688(+) | length=213 | sequence_SO=chromosome | SO=protein_coding	1xPhospho [S7]; 2xTMT6plex [K6; K18]; 1xTMT6plex [N-Term]	0.0379234	0.342	-1.55	538.8	184.5	1	TGGT1_257680 [118-135]	TGGT1_257680 1xPhospho [S124]	5.69	100	1	538.8	415.3	1163.4	184.5	206.7	137.2	6	1.043e-07	3	948.807	-5e-05
FALSE	High	[R].QIHPGQLFGEGALSSSAVSPR.[G]	TGGT1_260540	organism=Toxoplasma_gondii_GT1 | product=alveolin domain containing intermediate filament IMC14 | location=TGGT1_chrVIIb:2144399-2148137(+) | length=733 | sequence_SO=chromosome | SO=protein_coding	2xPhospho [S16; S19]; 1xTMT6plex [N-Term]	0.139131	0.341	-1.55	46.3	15.8	1	TGGT1_260540 [447-467]	TGGT1_260540 2xPhospho [S462; S465]	5.27	67	1	0	36.2	59.1	0	22.3	11.2	2	2.295e-08	3	843.07	-0.00015
FALSE	High	[R].VAASLPQKSERSPETR.[S]	TGGT1_283510	organism=Toxoplasma_gondii_GT1 | product=hypothetical protein | location=TGGT1_chrV:2942804-2948041(+) | length=314 | sequence_SO=chromosome | SO=protein_coding	2xPhospho [S4; S9]; 1xTMT6plex [K8]; 1xTMT6plex [N-Term]	0.3785	0.345	-1.54	129.3	44.6	1	TGGT1_283510 [60-75]	TGGT1_283510 2xPhospho [S63; S68]	2.71	100	1	210.3	24.9	129.3	44.7	38.8	44.6	1	0.01149	4	594.304	0.00041
FALSE	High	[R].SASRQSGDEAGSESAVK.[T]	TGGT1_311860	organism=Toxoplasma_gondii_GT1 | product=hypothetical protein | location=TGGT1_chrXI:2284638-2295037(+) | length=3209 | sequence_SO=chromosome | SO=protein_coding	2xPhospho [S3; S6]; 1xTMT6plex [K17]; 1xTMT6plex [N-Term]	0.289069	0.345	-1.54	121	41.8	1	TGGT1_311860 [2679-2695]	TGGT1_311860 2xPhospho [S2681; S2684]	3.12	100	1	339.3	21.7	121	41.8	48.3	13.8	1	0.0004415	3	762.014	-1e-05
FALSE	High	[R].SKDLEQGSTGPDYNVYYPR.[K]	TGGT1_202620	organism=Toxoplasma_gondii_GT1 | product=hypothetical protein | location=TGGT1_chrVIIa:3063678-3064673(-) | length=331 | sequence_SO=chromosome | SO=protein_coding	1xPhospho [S8]; 1xTMT6plex [K2]; 1xTMT6plex [N-Term]	0.0721	0.346	-1.53	155.2	53.8	1	TGGT1_202620 [59-77]	TGGT1_202620 1xPhospho [S66]	4.67	100	1	80	155.2	186	86.1	53.8	35.3	2	6.921e-08	3	909.774	0.00048
FALSE	High	[R].AFSIPALK.[E]	TGGT1_229630	organism=Toxoplasma_gondii_GT1 | product=eIF2 kinase IF2K-A (incomplete catalytic triad) | location=TGGT1_chrVIII:323939-342025(+) | length=4638 | sequence_SO=chromosome | SO=protein_coding	1xPhospho [S3]; 1xTMT6plex [K8]; 1xTMT6plex [N-Term]	0.254515	0.346	-1.53	70.5	24.4	1	TGGT1_229630 [3988-3995]	TGGT1_229630 1xPhospho [S3990]	2.1	83	1	0	41.7	119.2	24.4	62.4	7.1	1	0.01309	2	692.904	-0.00015
FALSE	High	[R].RGSGEETSSSGCVDFFPLSAK.[G]	TGGT1_288930	organism=Toxoplasma_gondii_GT1 | product=hypothetical protein | location=TGGT1_chrIX:2629360-2641612(+) | length=1185 | sequence_SO=chromosome | SO=protein_coding	1xCarbamidomethyl [C12]; 1xPhospho [S/T]; 1xTMT6plex [K21]; 1xTMT6plex [N-Term]	0.330615	0.346	-1.53	59.6	20.6	5	TGGT1_288930 [631-651]	TGGT1_288930 1xPhospho [S/T]	3.14	83	1	0	36.7	96.6	20.6	73.7	9.7	7	1.837e-05	3	919.438	9e-05
FALSE	High	[R].TACFSTLSSPRGDSAVAR.[E]	TGGT1_204160	organism=Toxoplasma_gondii_GT1 | product=GYF domain-containing protein | location=TGGT1_chrVIIa:1837536-1846324(-) | length=1797 | sequence_SO=chromosome | SO=protein_coding	1xCarbamidomethyl [C3]; 2xPhospho [S8; S]; 1xTMT6plex [N-Term]	0.223606	0.348	-1.52	832.6	289.5	2	TGGT1_204160 [869-886]	TGGT1_204160 2xPhospho [S876; S]	3.76	100	1	2799.8	348.3	832.6	457.6	273.4	289.5	4	5.431e-05	3	758.006	0.00054
FALSE	High	[R].MGGSDDEEEVLSTEAVR.[E]	TGGT1_223800	organism=Toxoplasma_gondii_GT1 | product=hypothetical protein | location=TGGT1_chrX:3470121-3474892(+) | length=526 | sequence_SO=chromosome | SO=protein_coding	1xPhospho [S4]; 1xTMT6plex [N-Term]	0.192131	0.349	-1.52	119.2	41.6	1	TGGT1_223800 [504-520]	TGGT1_223800 1xPhospho [S507]	6.23	100	1	132.4	44	119.2	63.2	36.5	41.6	2	8.752e-09	3	711.647	0.00024
FALSE	High	[R].NGQGTYQNQQGGNSNSSGGFSSR.[N]	TGGT1_230940	organism=Toxoplasma_gondii_GT1 | product=hypothetical protein | location=TGGT1_chrVIII:1112065-1119747(+) | length=1523 | sequence_SO=chromosome | SO=protein_coding	1xDeamidated [Q3]; 1xPhospho [S17]; 1xTMT6plex [N-Term]	0.0984514	0.348	-1.52	57.2	19.9	1	TGGT1_230940 [1396-1418]	TGGT1_230940 1xPhospho [S1412]	5.01	83	1	76.2	0	42.9	34.6	19.9	13.2	1	1.062e-07	3	881.374	5e-05
FALSE	High	[R].VGDGADDENEIRSDVPTDASAK.[R]	TGGT1_232080	organism=Toxoplasma_gondii_GT1 | product=hypothetical protein | location=TGGT1_chrVIII:1804634-1839298(-) | length=10329 | sequence_SO=chromosome | SO=protein_coding	1xPhospho [S13]; 1xTMT6plex [K22]; 1xTMT6plex [N-Term]	0.216526	0.349	-1.52	104.6	36.6	1	TGGT1_232080 [5979-6000]	TGGT1_232080 1xPhospho [S5991]	5.12	100	1	115.5	26.9	104.6	44.8	36.6	6.9	1	6.273e-08	4	700.582	-0.00063
FALSE	High	[R].LFSSSACSR.[S]	TGGT1_238880	organism=Toxoplasma_gondii_GT1 | product=hypothetical protein | location=TGGT1_chrVI:276222-291010(+) | length=3152 | sequence_SO=chromosome | SO=protein_coding	1xCarbamidomethyl [C7]; 1xPhospho [S8]; 1xTMT6plex [N-Term]	0.507996	0.349	-1.52	133.2	46.5	1	TGGT1_238880 [251-259]	TGGT1_238880 1xPhospho [S258]	1.97	100	1	204.1	21.8	133.2	71.4	46.5	33.5	1	0.03183	2	662.302	0.0004
FALSE	High	[K].FFTGDVQLASPR.[S]	TGGT1_268176	organism=Toxoplasma_gondii_GT1 | product=hypothetical protein | location=TGGT1_chrVIII:6666625-6669493(+) | length=701 | sequence_SO=chromosome | SO=protein_coding	1xPhospho [S10]; 1xTMT6plex [N-Term]	0.58128	0.348	-1.52	46.8	16.3	1	TGGT1_268176 [95-106]	TGGT1_268176 1xPhospho [S104]	3	83	1	51.4	7	46.8	0	22.3	11.9	3	2.596e-05	3	549.609	-0.0001
FALSE	High	[K].TGSAGASPVHGAGR.[G]	TGGT1_294640	organism=Toxoplasma_gondii_GT1 | product=ribonucleoside-diphosphate reductase large chain | location=TGGT1_chrIa:1013691-1019168(+) | length=877 | sequence_SO=chromosome | SO=protein_coding	1xPhospho [S]; 1xTMT6plex [N-Term]	0.100811	0.349	-1.52	500.6	174.6	2	TGGT1_294640 [45-58]	TGGT1_294640 1xPhospho [S]	5.78	100	1	732.7	233.5	500.6	185.2	174.6	151.5	7	5.9e-08	3	511.917	5e-05
FALSE	High	[K].RGSADLLAPGVSTPVALGYK.[G]	TGGT1_308860	organism=Toxoplasma_gondii_GT1 | product=hypothetical protein | location=TGGT1_chrXI:267813-271388(-) | length=654 | sequence_SO=chromosome | SO=protein_coding	2xPhospho [S3; S12]; 1xTMT6plex [K20]; 1xTMT6plex [N-Term]	0.144514	0.349	-1.52	1049.3	366.4	1	TGGT1_308860 [506-525]	TGGT1_308860 2xPhospho [S508; S517]	6.18	100	1	1049.3	443.1	2045.4	366.4	407.8	303.7	13	3.834e-09	3	864.12	-1e-05
FALSE	High	[R].DRSASNPVDRETVK.[N]	TGGT1_211710	organism=Toxoplasma_gondii_GT1 | product=TB2/DP1, HVA22 family protein | location=TGGT1_chrIV:1512749-1513255(+) | length=168 | sequence_SO=chromosome | SO=protein_coding	1xPhospho [S]; 1xTMT6plex [K14]; 1xTMT6plex [N-Term]	0.53563	0.351	-1.51	3415.8	1197.9	2	TGGT1_211710 [153-166]	TGGT1_211710 1xPhospho [S]	3.55	100	1	3415.8	565.7	3810.3	1670.3	1197.9	912.8	8	3.35e-05	3	704.7	0.00014
FALSE	High	[K].TSSQWCIPMSK.[F]	TGGT1_214260	organism=Toxoplasma_gondii_GT1 | product=putative alpha-glucan water dikinase 1 | location=TGGT1_chrX:6069350-6083963(+) | length=1715 | sequence_SO=chromosome | SO=protein_coding	1xCarbamidomethyl [C6]; 1xPhospho [S3]; 1xTMT6plex [K11]; 1xTMT6plex [N-Term]	0.10229	0.351	-1.51	64.3	22.5	1	TGGT1_214260 [1368-1378]	TGGT1_214260 1xPhospho [S1370]	2.64	83	1	0	50	82.6	22.5	44.9	18.1	1	0.0003277	3	621.636	-0.00014
FALSE	High	[R].DTAISAAGNNSCHGIK.[Y]	TGGT1_235340	organism=Toxoplasma_gondii_GT1 | product=hypothetical protein | location=TGGT1_chrX:4675810-4681430(+) | length=720 | sequence_SO=chromosome | SO=protein_coding	1xCarbamidomethyl [C12]; 1xPhospho [S11]; 1xTMT6plex [K16]; 1xTMT6plex [N-Term]	0.510649	0.351	-1.51	1857.7	652.9	1	TGGT1_235340 [88-103]	TGGT1_235340 1xPhospho [S98]	6.62	100	1	1857.7	258	2240.7	737.5	652.9	424.1	10	7.168e-09	3	718.685	3e-05
FALSE	High	[R].VAGDDENSWENLVQK.[L]	TGGT1_246220	organism=Toxoplasma_gondii_GT1 | product=hypothetical protein | location=TGGT1_chrXII:2685072-2688871(-) | length=811 | sequence_SO=chromosome | SO=protein_coding	1xPhospho [S8]; 1xTMT6plex [K15]; 1xTMT6plex [N-Term]		0.351	-1.51	65	22.8	1	TGGT1_246220 [509-523]	TGGT1_246220 1xPhospho [S516]	3.37	67	1	0	0	65	22.8	24.1	20.1	2	1.815e-05	3	748.031	-0.00031
FALSE	High	[R].SASDSDSHGRPDEK.[K]	TGGT1_273560	organism=Toxoplasma_gondii_GT1 | product=putative kinesin heavy chain | location=TGGT1_chrVIII:3381230-3400326(-) | length=1641 | sequence_SO=chromosome | SO=protein_coding	2xPhospho [S3; S5]; 1xTMT6plex [K14]; 1xTMT6plex [N-Term]	0.363909	0.352	-1.51	1276.4	449.6	1	TGGT1_273560 [1458-1471]	TGGT1_273560 2xPhospho [S1460; S1462]	4.13	100	1	4033.6	230.1	1276.4	449.6	546.5	261.7	1	1.737e-05	3	702.636	-0.00034
FALSE	High	[R].CQSEASEVADPEEVDAFVK.[Q]	TGGT1_293180	organism=Toxoplasma_gondii_GT1 | product=NADP-specific glutamate dehydrogenase | location=TGGT1_chrIa:124576-129868(-) | length=578 | sequence_SO=chromosome | SO=protein_coding	1xCarbamidomethyl [C1]; 2xPhospho [S3; S6]; 1xTMT6plex [K19]; 1xTMT6plex [N-Term]	0.345499	0.352	-1.51	156.4	55.1	1	TGGT1_293180 [121-139]	TGGT1_293180 2xPhospho [S123; S126]	6.36	83	1	0	80.4	304.2	55.1	67.2	41.7	1	6.938e-07	4	682.802	2e-05
FALSE	High	[R].SGVPDQNVEMDRGDSR.[T]	TGGT1_304460	organism=Toxoplasma_gondii_GT1 | product=zinc finger, C3HC4 type (RING finger) domain-containing protein | location=TGGT1_chrVIIa:480986-484840(-) | length=710 | sequence_SO=chromosome | SO=protein_coding	1xPhospho [S15]; 1xTMT6plex [N-Term]	0.205064	0.351	-1.51	504.6	177.3	1	TGGT1_304460 [367-382]	TGGT1_304460 1xPhospho [S381]	4.8	100	1	1061.5	173.6	504.6	183	177.3	155.9	1	2.558e-06	3	690.976	0.00053
FALSE	High	[K].NSSGSCSPSFASGR.[A]	TGGT1_239620	organism=Toxoplasma_gondii_GT1 | product=5'-nucleotidase, C-terminal domain-containing protein | location=TGGT1_chrVI:797498-803758(-) | length=882 | sequence_SO=chromosome | SO=protein_coding	1xCarbamidomethyl [C6]; 1xPhospho [S7]; 1xTMT6plex [N-Term]	0.142158	0.355	-1.5	212.8	75.4	1	TGGT1_239620 [484-497]	TGGT1_239620 1xPhospho [S490]	3.97	100	1	212.8	89.5	232	109.2	75.4	70.2	1	1.687e-05	2	855.362	0.00032
FALSE	High	[K].LLSDSDDDAPVKPSR.[S]	TGGT1_288570	organism=Toxoplasma_gondii_GT1 | product=hypothetical protein | location=TGGT1_chrIX:2433882-2435903(-) | length=417 | sequence_SO=chromosome | SO=protein_coding	2xPhospho [S3; S5]; 1xTMT6plex [K12]; 1xTMT6plex [N-Term]	0.206187	0.354	-1.5	2011	712.1	1	TGGT1_288570 [86-100]	TGGT1_288570 2xPhospho [S88; S90]	5.52	100	1	2011	749	2392.7	712.1	1317.9	305.1	6	6.431e-08	3	745.023	0.0001
FALSE	High	[R].LFSFGCQQK.[D]	TGGT1_214880	organism=Toxoplasma_gondii_GT1 | product=hypothetical protein | location=TGGT1_chrX:6454346-6458141(-) | length=931 | sequence_SO=chromosome | SO=protein_coding	1xCarbamidomethyl [C6]; 1xPhospho [S3]; 1xTMT6plex [K9]; 1xTMT6plex [N-Term]	0.563903	0.356	-1.49	207.2	73.8	1	TGGT1_214880 [341-349]	TGGT1_214880 1xPhospho [S343]	2.92	83	1	0	74.6	575.8	73.8	183.9	55.4	5	0.0005854	2	826.918	0.00046
FALSE	High	[R].SPVASGEEPEGAPATLSRSASQAAADAEQERER.[M]	TGGT1_230690	organism=Toxoplasma_gondii_GT1 | product=LNS2 (Lipin/Ned1/Smp2) protein | location=TGGT1_chrVIII:959180-970351(-) | length=1575 | sequence_SO=chromosome | SO=protein_coding	2xPhospho [S17; S19]; 1xTMT6plex [N-Term]	0.282718	0.355	-1.49	67.6	24	1	TGGT1_230690 [194-226]	TGGT1_230690 2xPhospho [S210; S212]	8.28	100	1	1381	67.6	35.9	24	22.6	46.3	1	2.103e-09	4	936.674	0.0002
FALSE	High	[R].RTDGSPAFSDGEDAEESGDEMGTGSR.[A]	TGGT1_232050	organism=Toxoplasma_gondii_GT1 | product=DnaJ domain-containing protein | location=TGGT1_chrVIII:1780837-1792241(-) | length=869 | sequence_SO=chromosome | SO=protein_coding	3xPhospho [S5; S9; S17]; 1xTMT6plex [N-Term]	0.216713	0.357	-1.49	128.4	45.8	1	TGGT1_232050 [65-90]	TGGT1_232050 3xPhospho [S69; S73; S81]	7.89	100	1	227.9	41.8	128.4	52.1	36.9	45.8	2	2.148e-08	3	1043.71	0.00016
FALSE	High	[R].LLDPLLSSGEYDVK.[A]	TGGT1_232080	organism=Toxoplasma_gondii_GT1 | product=hypothetical protein | location=TGGT1_chrVIII:1804634-1839298(-) | length=10329 | sequence_SO=chromosome | SO=protein_coding	2xPhospho [S7; S8]; 1xTMT6plex [K14]; 1xTMT6plex [N-Term]	0.155691	0.357	-1.49	273.8	97.8	1	TGGT1_232080 [3103-3116]	TGGT1_232080 2xPhospho [S3109; S3110]	4.28	100	1	343.5	85.6	273.8	51.7	97.8	102.5	5	2.204e-06	3	723.03	-1e-05
FALSE	High	[K].VGEYDGACESPSCR.[E]	TGGT1_257680	organism=Toxoplasma_gondii_GT1 | product=myosin light chain MLC1 | location=TGGT1_chrVIIb:3843366-3845688(+) | length=213 | sequence_SO=chromosome | SO=protein_coding	2xCarbamidomethyl [C8; C13]; 2xPhospho [S10; S12]; 1xTMT6plex [N-Term]	0.326365	0.356	-1.49	311.8	111	1	TGGT1_257680 [46-59]	TGGT1_257680 2xPhospho [S55; S57]	3.69	100	1	379.9	69.7	311.8	129	111	73	1	6.975e-05	2	988.363	0.00076
FALSE	High	[R].NRSISQK.[D]	TGGT1_314780	organism=Toxoplasma_gondii_GT1 | product=myosin G | location=TGGT1_chrXI:4226752-4246422(-) | length=2059 | sequence_SO=chromosome | SO=protein_coding	1xPhospho [S3]; 1xTMT6plex [K7]; 1xTMT6plex [N-Term]	0.424009	0.357	-1.49	211.7	75.6	1	TGGT1_314780 [205-211]	TGGT1_314780 1xPhospho [S207]	1.79	100	1	216.2	37.8	211.7	86.5	75.6	46.3	2	0.03665	3	457.59	0.0003
FALSE	High	[K].FSAFADNDSEGGDSSGEEDVILSSPPVPTAETQSTGK.[Q]	TGGT1_321680	organism=Toxoplasma_gondii_GT1 | product=hypothetical protein | location=TGGT1_chrIb:1645852-1649258(-) | length=372 | sequence_SO=chromosome | SO=protein_coding	2xPhospho [S]; 1xTMT6plex [K37]; 1xTMT6plex [N-Term]	0.228432	0.356	-1.49	327.5	116.5	4	TGGT1_321680 [16-52]	TGGT1_321680 2xPhospho [S]	6.69	100	1	462.9	101.3	327.5	98.9	127.2	116.5	6	1.049e-08	4	1087.48	0.00042
FALSE	High	[K].IPPVSAPQPESSDEEVESFRK.[T]	TGGT1_232050	organism=Toxoplasma_gondii_GT1 | product=DnaJ domain-containing protein | location=TGGT1_chrVIII:1780837-1792241(-) | length=869 | sequence_SO=chromosome | SO=protein_coding	2xPhospho [S12; S]; 1xTMT6plex [K21]; 1xTMT6plex [N-Term]	0.178191	0.358	-1.48	1846.1	661.5	2	TGGT1_232050 [16-36]	TGGT1_232050 2xPhospho [S27; S]	6.46	100	1	2463.4	700	1846.1	661.5	787.8	615.3	20	1.946e-08	4	737.354	-0.00011
FALSE	High	[R].SLLHTQVSADAAK.[R]	TGGT1_250820	organism=Toxoplasma_gondii_GT1 | product=hypothetical protein | location=TGGT1_chrXII:5170586-5175102(+) | length=1156 | sequence_SO=chromosome | SO=protein_coding	2xPhospho [T5; S8]; 1xTMT6plex [K13]; 1xTMT6plex [N-Term]	0.199558	0.359	-1.48	64	23	1	TGGT1_250820 [1056-1068]	TGGT1_250820 2xPhospho [T1060; S1063]	3.54	100	1	64	21.4	112	23	25.9	17.2	1	5.429e-05	3	653.663	-0.00047
FALSE	High	[R].YSSVQEPQAK.[V]	TGGT1_275440	organism=Toxoplasma_gondii_GT1 | product=dense granule protein GRA6 | location=TGGT1_chrX:7158307-7158999(-) | length=223 | sequence_SO=chromosome | SO=protein_coding	2xPhospho [S2; S3]; 1xTMT6plex [K10]; 1xTMT6plex [N-Term]	0.449662	0.357	-1.48	457	163.3	1	TGGT1_275440 [132-141]	TGGT1_275440 2xPhospho [S133; S134]	3.91	100	1	897.3	56.9	457	163.3	183.7	73.6	1	0.0002184	2	877.912	0.00013
FALSE	High	[R].RHEQQKTESEEESREGIAGGTPER.[A]	TGGT1_301340	organism=Toxoplasma_gondii_GT1 | product=DnaJ domain-containing protein | location=TGGT1_chrIV:2275000-2278713(+) | length=692 | sequence_SO=chromosome | SO=protein_coding	2xPhospho [S9; S13]; 1xTMT6plex [K6]; 1xTMT6plex [N-Term]	0.16138	0.357	-1.48	77.2	27.6	1	TGGT1_301340 [418-441]	TGGT1_301340 2xPhospho [S426; S430]	5	100	1	77.2	27.4	96.3	27.6	33.4	19.6	1	0.0008224	5	672.515	0.00012
FALSE	High	[R].LLHPLAASR.[R]	TGGT1_313430	organism=Toxoplasma_gondii_GT1 | product=hypothetical protein | location=TGGT1_chrXI:3334289-3356350(+) | length=5639 | sequence_SO=chromosome | SO=protein_coding	1xPhospho [S8]; 1xTMT6plex [N-Term]	0.267755	0.359	-1.48	40.6	14.6	1	TGGT1_313430 [4425-4433]	TGGT1_313430 1xPhospho [S4432]	2.3	67	1	0	24.4	67.4	0	17.5	12.1	2	0.001331	3	429.578	1e-05
FALSE	High	[R].SGSTTHCEK.[A]	TGGT1_201150	organism=Toxoplasma_gondii_GT1 | product=heavy metal translocating P-type ATPase subfamily protein | location=TGGT1_chrVIIa:3895489-3905933(+) | length=1965 | sequence_SO=chromosome | SO=protein_coding	1xCarbamidomethyl [C7]; 1xPhospho [S3]; 1xTMT6plex [K9]; 1xTMT6plex [N-Term]	0.321664	0.361	-1.47	434.2	156.7	1	TGGT1_201150 [928-936]	TGGT1_201150 1xPhospho [S930]	2.98	100	1	677.9	87.6	434.2	156.7	174.8	82.1	2	0.00382	3	515.577	-8e-05
FALSE	High	[K].GSLPKETSPK.[S]	TGGT1_220240	organism=Toxoplasma_gondii_GT1 | product=hypothetical protein | location=TGGT1_chrV:140178-141758(-) | length=526 | sequence_SO=chromosome | SO=protein_coding	1xPhospho [S2]; 2xTMT6plex [K5; K10]; 1xTMT6plex [N-Term]	0.046129	0.362	-1.47	409.3	148.2	1	TGGT1_220240 [254-263]	TGGT1_220240 1xPhospho [S255]	1.61	100	1	473.8	231.8	409.3	202.8	148.2	86.7	1	0.04019	3	604.348	9e-05
FALSE	High	[R].CEASRENSDESDTIFTSSR.[S]	TGGT1_226780	organism=Toxoplasma_gondii_GT1 | product=zinc finger, C3HC4 type (RING finger) domain-containing protein | location=TGGT1_chrX:1273925-1278253(+) | length=1442 | sequence_SO=chromosome | SO=protein_coding	1xCarbamidomethyl [C1]; 3xPhospho [S4; S8; S11]; 1xTMT6plex [N-Term]		0.36	-1.47	51.4	18.5	1	TGGT1_226780 [790-808]	TGGT1_226780 3xPhospho [S793; S797; S800]	4.04	50	1	45.6	0	57.9	0	18.5	0	1	0.0001332	3	887.332	-0.00035
FALSE	High	[K].EGKDVGDDGSTSGEGLLSTR.[K]	TGGT1_259200B	organism=Toxoplasma_gondii_GT1 | product=Na+/H+ exchanger NHE1 | location=TGGT1_chrVIIb:2842787-2849858(-) | length=1450 | sequence_SO=chromosome | SO=protein_coding	2xPhospho [S10; S12]; 1xTMT6plex [K3]; 1xTMT6plex [N-Term]	0.237085	0.362	-1.47	1001.5	362.7	1	TGGT1_259200B [610-629]	TGGT1_259200B 2xPhospho [S619; S621]	5.29	100	1	1366.2	278.4	1001.5	362.7	385.6	246.4	1	1.008e-06	3	866.73	0.0001
FALSE	High	[R].LGDKGDDESDEEHER.[R]	TGGT1_316900	organism=Toxoplasma_gondii_GT1 | product=Sas10 C-terminal domain-containing protein | location=TGGT1_chrXI:5539468-5546574(-) | length=800 | sequence_SO=chromosome | SO=protein_coding	1xPhospho [S9]; 1xTMT6plex [K4]; 1xTMT6plex [N-Term]	0.206756	0.361	-1.47	937.3	338.2	1	TGGT1_316900 [82-96]	TGGT1_316900 1xPhospho [S90]	4.23	100	1	937.3	321.8	1633.8	338.2	591.4	132.7	2	6.548e-06	3	757.005	-0.00022
FALSE	High	[R].VSSFQDVPRPQLGK.[Q]	TGGT1_243200	organism=Toxoplasma_gondii_GT1 | product=hypothetical protein | location=TGGT1_chrVI:2355009-2359636(-) | length=1258 | sequence_SO=chromosome | SO=protein_coding	1xPhospho [S3]; 1xTMT6plex [K14]; 1xTMT6plex [N-Term]	0.568781	0.363	-1.46	76.8	27.8	1	TGGT1_243200 [1104-1117]	TGGT1_243200 1xPhospho [S1106]	2.16	67	1	0	46.1	127.8	0	99.3	7.8	2	0.0001546	3	699.382	-0.00017
FALSE	High	[R].LQPSGSFNK.[Q]	TGGT1_285425	organism=Toxoplasma_gondii_GT1 | product=hypothetical protein | location=TGGT1_chrV:2286066-2294390(-) | length=2128 | sequence_SO=chromosome | SO=protein_coding	1xPhospho [S6]; 1xTMT6plex [K9]; 1xTMT6plex [N-Term]	0.082618	0.365	-1.46	264.7	96.6	1	TGGT1_285425 [1619-1627]	TGGT1_285425 1xPhospho [S1624]	1.98	100	1	432.6	148.5	264.7	96.6	136.9	85.9	2	0.01254	2	758.402	-0.0001
FALSE	High	[R].AKEQSELGSVWYR.[H]	TGGT1_289880	organism=Toxoplasma_gondii_GT1 | product=hypothetical protein | location=TGGT1_chrIX:3301494-3313288(-) | length=1326 | sequence_SO=chromosome | SO=protein_coding	2xPhospho [S5; S9]; 1xTMT6plex [K2]; 1xTMT6plex [N-Term]	0.122701	0.363	-1.46	650.8	236.2	1	TGGT1_289880 [666-678]	TGGT1_289880 2xPhospho [S670; S674]	2.78	100	1	900.5	292.2	650.8	296.1	236.2	207.2	2	0.001218	3	724.35	4e-05
FALSE	High	[R].LGDKGDDESDEEHERR.[L]	TGGT1_316900	organism=Toxoplasma_gondii_GT1 | product=Sas10 C-terminal domain-containing protein | location=TGGT1_chrXI:5539468-5546574(-) | length=800 | sequence_SO=chromosome | SO=protein_coding	1xPhospho [S9]; 1xTMT6plex [K4]; 1xTMT6plex [N-Term]	0.145306	0.364	-1.46	983	358.3	1	TGGT1_316900 [82-97]	TGGT1_316900 1xPhospho [S90]	4.68	100	1	983	371.8	1466.5	358.3	506.1	175.1	1	1.32e-05	4	607.032	0.00067
FALSE	High	[R].RTNSTGGSSGSSVGGGSGK.[T]	X6RLX0	ELKS/Rab6-interacting/CAST family member 1 OS=Homo sapiens GN=ERC1 PE=1 SV=1	1xPhospho [T5]; 1xTMT6plex [K19]; 1xTMT6plex [N-Term]	0.0022814	0.363	-1.46	41.4	15	1	X6RLX0 [34-52]	X6RLX0 1xPhospho [T38]	3.92	83	1	0	39.1	43.9	15.8	15	11.7	1	3.107e-06	3	726.69	0.00041
FALSE	High	[R].SIELAHQPTGAGASLSSFEVGGAK.[Q]	TGGT1_257530	organism=Toxoplasma_gondii_GT1 | product=transporter, major facilitator family protein | location=TGGT1_chrVIIb:3924727-3926365(-) | length=504 | sequence_SO=chromosome | SO=protein_coding	1xPhospho [S/T]; 1xTMT6plex [K24]; 1xTMT6plex [N-Term]	0.98846	0.369	-1.44	885	326.6	4	TGGT1_257530 [24-47]	TGGT1_257530 1xPhospho [S/T]	5.96	100	1	23.5	885	2500.4	326.6	582.9	292.3	11	1.51e-08	4	713.87	-0.00022
FALSE	High	[R].SRSFEELSPSELVAPSR.[V]	TGGT1_289880	organism=Toxoplasma_gondii_GT1 | product=hypothetical protein | location=TGGT1_chrIX:3301494-3313288(-) | length=1326 | sequence_SO=chromosome | SO=protein_coding	2xPhospho [S3; S8]; 1xTMT6plex [N-Term]	0.0707677	0.369	-1.44	200.8	74	1	TGGT1_289880 [172-188]	TGGT1_289880 2xPhospho [S174; S179]	6.7	100	1	200.8	98.8	205.9	60.8	74	98	2	2.205e-06	3	760.687	-0.00145
FALSE	High	[R].SSSGGTEPRPGVSGAGAGAK.[G]	TGGT1_313370	organism=Toxoplasma_gondii_GT1 | product=hypothetical protein | location=TGGT1_chrXI:3281764-3287206(+) | length=1687 | sequence_SO=chromosome | SO=protein_coding	2xPhospho [S2; S3]; 1xTMT6plex [K20]; 1xTMT6plex [N-Term]	0.769808	0.369	-1.44	1943.8	718	1	TGGT1_313370 [509-528]	TGGT1_313370 2xPhospho [S510; S511]	4.58	100	1	1943.8	217.7	2045.8	718	1175.2	477	3	1.219e-06	3	783.374	0.00073
FALSE	High	[R].SAPLAGDADSDSDEESKRR.[K]	TGGT1_203870	organism=Toxoplasma_gondii_GT1 | product=RAB43, member RAS oncogene family protein | location=TGGT1_chrVIIa:2071934-2075396(-) | length=285 | sequence_SO=chromosome | SO=protein_coding	2xPhospho [S10; S12]; 1xTMT6plex [K17]; 1xTMT6plex [N-Term]	0.376109	0.371	-1.43	402.9	149.5	1	TGGT1_203870 [202-220]	TGGT1_203870 2xPhospho [S211; S213]	6.59	100	1	434.9	84.6	402.9	149.5	193.8	79.8	1	1.026e-07	4	656.797	0.00012
FALSE	High	[R].VTAGGGASSAAGQR.[S]	TGGT1_211040	organism=Toxoplasma_gondii_GT1 | product=Sec61beta family protein | location=TGGT1_chrIV:1885778-1887505(+) | length=99 | sequence_SO=chromosome | SO=protein_coding	1xPhospho [S]; 1xTMT6plex [N-Term]	0.687551	0.372	-1.43	3750.1	1393.6	2	TGGT1_211040 [29-42]	TGGT1_211040 1xPhospho [S]	4.02	100	1	5835.4	446.2	3750.1	2543.3	1393.6	872.1	10	6.482e-07	3	500.245	0.00013
FALSE	High	[K].QQSASSGSYEVDKPVKR.[G]	TGGT1_242380	organism=Toxoplasma_gondii_GT1 | product=fatty acid elongase | location=TGGT1_chrVI:1912163-1915007(+) | length=350 | sequence_SO=chromosome | SO=protein_coding	1xPhospho [S6]; 2xTMT6plex [K13; K16]; 1xTMT6plex [N-Term]	0.237946	0.372	-1.43	121.4	45.2	1	TGGT1_242380 [96-112]	TGGT1_242380 1xPhospho [S101]	3.08	100	1	121.4	37.9	152.1	45.2	67.2	25.6	2	9.306e-07	4	659.103	-6e-05
FALSE	High	[K].LGEKSNSSPSAGASGVAAR.[L]	TGGT1_269950	organism=Toxoplasma_gondii_GT1 | product=hypothetical protein | location=TGGT1_chrVIII:5501073-5504592(-) | length=944 | sequence_SO=chromosome | SO=protein_coding	1xPhospho [S5]; 1xTMT6plex [K4]; 1xTMT6plex [N-Term]	0.0620568	0.371	-1.43	702.8	261	1	TGGT1_269950 [709-727]	TGGT1_269950 1xPhospho [S713]	5.16	100	1	610.9	1750.6	702.8	261	271.5	247.6	3	1.082e-06	3	762.062	0.00014
FALSE	High	[K].VKGETGDEADDTQEGEAK.[N]	TGGT1_288680	organism=Toxoplasma_gondii_GT1 | product=endonuclease IV APN | location=TGGT1_chrIX:2479130-2484087(-) | length=667 | sequence_SO=chromosome | SO=protein_coding	1xPhospho [T5]; 2xTMT6plex [K2; K18]; 1xTMT6plex [N-Term]	0.227354	0.371	-1.43	394.1	146	1	TGGT1_288680 [324-341]	TGGT1_288680 1xPhospho [T328]	7.67	100	1	394.1	158.6	683.2	146	296	97.3	1	4.758e-09	3	882.764	0.00047
FALSE	High	[R].GRSPSGPLEEPNGAERPRPAAAGR.[T]	TGGT1_306400	organism=Toxoplasma_gondii_GT1 | product=hypothetical protein | location=TGGT1_chrIX:5832391-5837378(+) | length=1403 | sequence_SO=chromosome | SO=protein_coding	1xDeamidated [N12]; 2xPhospho [S3; S5]; 1xTMT6plex [N-Term]	0.522882	0.372	-1.43	569.8	211.9	1	TGGT1_306400 [785-808]	TGGT1_306400 2xPhospho [S787; S789]	7.67	100	1	569.8	99.2	888.7	211.9	252.1	201.1	2	1.325e-08	4	705.586	0.00093
FALSE	High	[R].QGSAESHFAPGAGVGR.[A]	TGGT1_307860	organism=Toxoplasma_gondii_GT1 | product=hypothetical protein | location=TGGT1_chrXII:397522-416907(+) | length=4107 | sequence_SO=chromosome | SO=protein_coding	1xPhospho [S3]; 1xTMT6plex [N-Term]	0.195776	0.371	-1.43	56.8	21.1	1	TGGT1_307860 [3858-3873]	TGGT1_307860 1xPhospho [S3860]	3.69	83	1	0	48.6	66.4	21.1	57.6	13.3	1	9.966e-06	3	612.958	-1e-05
FALSE	High	[R].SSSLCADATSYENCR.[S]	TGGT1_213790	organism=Toxoplasma_gondii_GT1 | product=hypothetical protein | location=TGGT1_chrV:1195757-1209601(+) | length=1774 | sequence_SO=chromosome | SO=protein_coding	2xCarbamidomethyl [C5; C14]; 1xPhospho [S3]; 1xTMT6plex [N-Term]	0.292804	0.374	-1.42	139.7	52.2	1	TGGT1_213790 [867-881]	TGGT1_213790 1xPhospho [S869]	5.05	100	1	175.4	44.5	139.7	70.9	52.2	49.2	1	1.01e-05	3	677.278	0.00024
FALSE	High	[R].ASSWGTK.[E]	TGGT1_223080	organism=Toxoplasma_gondii_GT1 | product=hypothetical protein | location=TGGT1_chrII:1409911-1420473(-) | length=2909 | sequence_SO=chromosome | SO=protein_coding	1xPhospho [S3]; 1xTMT6plex [K7]; 1xTMT6plex [N-Term]	0.598862	0.375	-1.42	57.7	21.6	1	TGGT1_223080 [1928-1934]	TGGT1_223080 1xPhospho [S1930]	1.84	100	1	71.6	8.8	57.7	21.6	54.2	6.6	1	0.05308	2	637.831	0.00035
FALSE	High	[R].WTSFLPETQQDTAFYGR.[N]	TGGT1_271930	organism=Toxoplasma_gondii_GT1 | product=hypothetical protein | location=TGGT1_chrVIII:4274565-4276322(+) | length=234 | sequence_SO=chromosome | SO=protein_coding	1xPhospho [S/T]; 1xTMT6plex [N-Term]	0.476816	0.374	-1.42	83	31.1	2	TGGT1_271930 [153-169]	TGGT1_271930 1xPhospho [S/T]	4.17	83	1	0	35.9	191.9	13.7	94.7	31.1	11	3.588e-06	3	786.033	-0.00017
FALSE	High	[K].RGNSERFEGR.[Q]	TGGT1_284780	organism=Toxoplasma_gondii_GT1 | product=hypothetical protein | location=TGGT1_chrV:2466672-2473545(+) | length=1600 | sequence_SO=chromosome | SO=protein_coding	1xPhospho [S4]; 1xTMT6plex [N-Term]	0.450617	0.372	-1.42	431.5	160.7	1	TGGT1_284780 [770-779]	TGGT1_284780 1xPhospho [S773]	2.81	100	1	431.5	129.7	432	300.9	153.9	160.7	2	0.02082	3	506.246	0.00021
FALSE	High	[K].TAPGKDETGSEEDVDIPQADSPSDGVR.[R]	TGGT1_288030	organism=Toxoplasma_gondii_GT1 | product=hypothetical protein | location=TGGT1_chrIX:2120186-2121400(+) | length=404 | sequence_SO=chromosome | SO=protein_coding	2xPhospho [S10; S21]; 1xTMT6plex [K5]; 1xTMT6plex [N-Term]	0.41154	0.373	-1.42	438	163.3	1	TGGT1_288030 [338-364]	TGGT1_288030 2xPhospho [S347; S358]	3.66	100	1	438	67.7	651	163.3	182.8	71.4	1	1.71e-05	3	1130.84	0.00041
FALSE	High	[R].RDSGEGLLPDGEREQVAAQPQGAWQSQLNLAADSK.[R]	TGGT1_298610	organism=Toxoplasma_gondii_GT1 | product=GYF domain-containing protein | location=TGGT1_chrXI:6511021-6521705(+) | length=2331 | sequence_SO=chromosome | SO=protein_coding	1xPhospho [S3]; 1xTMT6plex [K35]; 1xTMT6plex [N-Term]	0.138491	0.375	-1.42	104	39	1	TGGT1_298610 [1732-1766]	TGGT1_298610 1xPhospho [S1734]	4.62	83	1	0	88.4	122.2	39	71.2	13	2	2.92e-06	4	1065.78	0.00091
FALSE	High	[R].VASRPAK.[G]	TGGT1_318480	organism=Toxoplasma_gondii_GT1 | product=SWI2/SNF2-containing protein RAD5 | location=TGGT1_chrIV:1228089-1237499(+) | length=1748 | sequence_SO=chromosome | SO=protein_coding	1xPhospho [S3]; 1xTMT6plex [K7]; 1xTMT6plex [N-Term]	0.276047	0.373	-1.42	84.7	31.6	1	TGGT1_318480 [865-871]	TGGT1_318480 1xPhospho [S867]	1.62	100	1	102.2	23.7	84.7	31.6	39.8	21.4	1	0.03074	3	422.916	-0.00012
FALSE	High	[K].YPFSSKESVASETGPR.[M]	TGGT1_225690	organism=Toxoplasma_gondii_GT1 | product=hypothetical protein | location=TGGT1_chrX:2025685-2031135(+) | length=1816 | sequence_SO=chromosome | SO=protein_coding	2xPhospho [S8; S11]; 1xTMT6plex [K6]; 1xTMT6plex [N-Term]	0.0769394	0.377	-1.41	396.2	149.4	1	TGGT1_225690 [1583-1598]	TGGT1_225690 2xPhospho [S1590; S1593]	2.89	100	1	624.6	220.2	396.2	150	149.4	125.5	4	0.0004312	3	787.371	7e-05
FALSE	High	[R].TSLLSAEQRESPR.[F]	TGGT1_238130	organism=Toxoplasma_gondii_GT1 | product=hypothetical protein | location=TGGT1_chrVI:73154-75044(-) | length=385 | sequence_SO=chromosome | SO=protein_coding	1xPhospho [S]; 1xTMT6plex [N-Term]	0.209779	0.375	-1.41	538.5	202.1	2	TGGT1_238130 [57-69]	TGGT1_238130 1xPhospho [S]	3.83	100	1	538.5	186.1	633.7	274.3	202.1	146.5	6	2.627e-05	3	594.97	-2e-05
FALSE	High	[R].HAGLSPQLSPR.[C]	TGGT1_246460	organism=Toxoplasma_gondii_GT1 | product=hypothetical protein | location=TGGT1_chrXII:2716581-2719461(+) | length=634 | sequence_SO=chromosome | SO=protein_coding	2xPhospho [S5; S9]; 1xTMT6plex [N-Term]	0.62627	0.377	-1.41	114.3	43.1	1	TGGT1_246460 [347-357]	TGGT1_246460 2xPhospho [S351; S355]	4.53	100	1	333.7	8.2	114.3	24.6	43.1	44.4	2	6.112e-06	3	517.914	-0.00025
FALSE	High	[R].QNSRLSANYLDASGGGGEVTPQDEEQEDAGIPEGQVEK.[A]	TGGT1_248420	organism=Toxoplasma_gondii_GT1 | product=hypothetical protein | location=TGGT1_chrXII:3772416-3776263(-) | length=728 | sequence_SO=chromosome | SO=protein_coding	2xPhospho [S3; S6]; 1xTMT6plex [K38]; 1xTMT6plex [N-Term]	0.952361	0.375	-1.41	94.4	35.4	1	TGGT1_248420 [91-128]	TGGT1_248420 2xPhospho [S93; S96]	5.17	100	1	94.4	5.8	123.5	35.4	54.9	28.7	2	1.036e-05	4	1149.02	0.00086
FALSE	High	[R].ASSMTTVSR.[D]	TGGT1_270220	organism=Toxoplasma_gondii_GT1 | product=hypothetical protein | location=TGGT1_chrVIII:5324535-5328853(+) | length=1296 | sequence_SO=chromosome | SO=protein_coding	1xPhospho [S]; 1xTMT6plex [N-Term]	0.356276	0.377	-1.41	1056.5	398.6	2	TGGT1_270220 [1198-1206]	TGGT1_270220 1xPhospho [S]	2.86	100	1	1848	297	1056.5	615.6	398.6	340.7	3	0.05421	2	624.796	-0.0002
FALSE	High	[R].DNSMTTYMVSK.[K]	TGGT1_288380	organism=Toxoplasma_gondii_GT1 | product=heat shock protein HSP90 | location=TGGT1_chrIX:2294323-2298742(+) | length=708 | sequence_SO=chromosome | SO=protein_coding	1xPhospho [S3]; 1xTMT6plex [K11]; 1xTMT6plex [N-Term]	0.615623	0.375	-1.41	53.8	20.2	1	TGGT1_288380 [598-608]	TGGT1_288380 1xPhospho [S600]	3.94	83	1	0	20.6	140.1	20.2	58.1	18.4	4	0.0001227	2	907.928	0.00056
FALSE	High	[K].DSAMGPEGSAGGFK.[R]	TGGT1_229640	organism=Toxoplasma_gondii_GT1 | product=hypothetical protein | location=TGGT1_chrVIII:347644-355417(+) | length=1289 | sequence_SO=chromosome | SO=protein_coding	1xPhospho [S2]; 1xTMT6plex [K14]; 1xTMT6plex [N-Term]	0.2597	0.378	-1.4	50.8	19.2	1	TGGT1_229640 [523-536]	TGGT1_229640 1xPhospho [S524]	3	83	1	50.8	16	66.1	0	21	17.5	1	3.454e-05	3	616.958	-0.00054
FALSE	High	[R].RHSSDDEAQSAGEELDK.[R]	TGGT1_272550	organism=Toxoplasma_gondii_GT1 | product=hypothetical protein | location=TGGT1_chrVIII:3886178-3900147(+) | length=1896 | sequence_SO=chromosome | SO=protein_coding	2xPhospho [S3; S4]; 1xTMT6plex [K17]; 1xTMT6plex [N-Term]	0.418142	0.383	-1.39	405.2	155.1	1	TGGT1_272550 [1854-1870]	TGGT1_272550 2xPhospho [S1856; S1857]	8.27	100	1	444.7	85.6	405.2	155.1	203.9	92.6	1	2.407e-09	3	831.364	0.00088
FALSE	High	[K].AQGHDQEEASQSSETPAEENAEEPK.[Q]	TGGT1_308810B; TGGT1_308810A	organism=Toxoplasma_gondii_GT1 | product=rhoptry neck protein RON9 | location=TGGT1_chrXI:240636-248425(+) | length=1086 | sequence_SO=chromosome | SO=protein_coding organism=Toxoplasma_gondii_GT1 | product=rhoptry neck protein RON9 | location=TGGT1_chrXI:238804-240535(+) | length=577 | sequence_SO=chromosome | SO=protein_coding	1xPhospho [S12]; 1xTMT6plex [K25]; 1xTMT6plex [N-Term]	0.571585	0.38	-1.39	222.8	84.8	1	TGGT1_308810B [126-150]; TGGT1_308810A [365-389]	TGGT1_308810B 1xPhospho [S137]; TGGT1_308810A 1xPhospho [S376]	6.34	100	2	432	27.1	222.8	84.8	103.4	54.6	1	1.176e-10	3	1079.48	0.00028
FALSE	High	[R].QCAKPAVASD.[-]	TGGT1_212290	organism=Toxoplasma_gondii_GT1 | product=ribosomal protein RPS19 | location=TGGT1_chrX:3845925-3847625(-) | length=313 | sequence_SO=chromosome | SO=protein_coding	1xCarbamidomethyl [C2]; 1xPhospho [S9]; 1xTMT6plex [K4]; 1xTMT6plex [N-Term]	0.222701	0.383	-1.38	242.1	92.8	1	TGGT1_212290 [304-313]	TGGT1_212290 1xPhospho [S312]	1.81	100	1	699.2	88.1	242.1	106.8	92.8	68	3	0.009546	2	792.896	-4e-05
FALSE	High	[R].RPAASGWPGSWK.[I]	TGGT1_226950	organism=Toxoplasma_gondii_GT1 | product=IgA-specific metalloendopeptidase | location=TGGT1_chrX:1106584-1115574(+) | length=2042 | sequence_SO=chromosome | SO=protein_coding	1xPhospho [S10]; 1xTMT6plex [K12]; 1xTMT6plex [N-Term]	0.599842	0.385	-1.38	42.6	16.4	1	TGGT1_226950 [1252-1263]	TGGT1_226950 1xPhospho [S1261]	2.52	83	1	0	22.5	80.8	16.4	86.2	11.1	2	7.492e-05	3	613.322	4e-05
FALSE	High	[R].ASSAFGMK.[R]	TGGT1_253880	organism=Toxoplasma_gondii_GT1 | product=GNS1/SUR4 family protein | location=TGGT1_chrIII:1247523-1249706(+) | length=727 | sequence_SO=chromosome | SO=protein_coding	1xPhospho [S3]; 1xTMT6plex [K8]; 1xTMT6plex [N-Term]	0.115369	0.385	-1.38	398.3	153.4	1	TGGT1_253880 [449-456]	TGGT1_253880 1xPhospho [S451]	2.03	100	1	398.3	193.8	501.9	196.3	153.4	47	2	0.009162	2	668.841	0.00041
FALSE	High	[R].SIELAHQPTGAGASLSSFEVGGAK.[Q]	TGGT1_257530	organism=Toxoplasma_gondii_GT1 | product=transporter, major facilitator family protein | location=TGGT1_chrVIIb:3924727-3926365(-) | length=504 | sequence_SO=chromosome | SO=protein_coding	3xPhospho [S1; S14; S16]; 1xTMT6plex [K24]	0.319749	0.385	-1.38	997.3	384.4	1	TGGT1_257530 [24-47]	TGGT1_257530 3xPhospho [S24; S37; S39]	5.26	100	1	1654.5	288.9	997.3	384.4	296.9	543.5	9	9.19e-07	3	928.415	8e-05
FALSE	High	[R].RSSHAECATPSRR.[G]	TGGT1_269180	organism=Toxoplasma_gondii_GT1 | product=MIF4G domain-containing protein | location=TGGT1_chrVIII:6008955-6021323(-) | length=2668 | sequence_SO=chromosome | SO=protein_coding	1xCarbamidomethyl [C7]; 1xPhospho [S2]; 1xTMT6plex [N-Term]	0.464793	0.383	-1.38	46.8	18	1	TGGT1_269180 [882-894]	TGGT1_269180 1xPhospho [S883]	4.21	83	1	105.7	0	20.8	41.3	10.1	18	1	9.257e-05	4	456.719	5e-05
FALSE	High	[R].SGSGDVILR.[R]	TGGT1_202540	organism=Toxoplasma_gondii_GT1 | product=3'5'-cyclic nucleotide phosphodiesterase domain-containing protein | location=TGGT1_chrVIIa:3136489-3147196(-) | length=1670 | sequence_SO=chromosome | SO=protein_coding	1xPhospho [S3]; 1xTMT6plex [N-Term]	0.417562	0.386	-1.37	211	81.5	1	TGGT1_202540 [659-667]	TGGT1_202540 1xPhospho [S661]	2.79	100	1	211	58.2	226	80.6	110.1	81.5	1	0.006828	2	606.813	0
FALSE	High	[R].GRSPSPK.[R]	TGGT1_214080	organism=Toxoplasma_gondii_GT1 | product=toxofilin | location=TGGT1_chrX:5904318-5905055(+) | length=245 | sequence_SO=chromosome | SO=protein_coding	2xPhospho [S3; S5]; 1xTMT6plex [K7]; 1xTMT6plex [N-Term]	0.306953	0.386	-1.37	978.7	377.8	1	TGGT1_214080 [41-47]	TGGT1_214080 2xPhospho [S43; S45]	1.36	100	1	2754.2	243.4	978.7	392.7	377.8	254.1	2	0.05794	3	449.559	-8e-05
FALSE	High	[R].QGTTPLELQSTSAKPPYRAPSLAR.[A]	TGGT1_283510	organism=Toxoplasma_gondii_GT1 | product=hypothetical protein | location=TGGT1_chrV:2942804-2948041(+) | length=314 | sequence_SO=chromosome | SO=protein_coding	1xPhospho [S21]; 1xTMT6plex [K14]; 1xTMT6plex [N-Term]	0.145759	0.386	-1.37	47.4	18.3	1	TGGT1_283510 [100-123]	TGGT1_283510 1xPhospho [S120]	4.27	83	1	0	33.4	67.4	18.3	27	11	3	8.999e-06	4	777.672	0.00044
FALSE	High	[R].LALSDDEEKMETPPSIR.[R]	TGGT1_290640	organism=Toxoplasma_gondii_GT1 | product=putative DNA mismatch repair protein MSH6-1 | location=TGGT1_chrIX:3604395-3616262(-) | length=1561 | sequence_SO=chromosome | SO=protein_coding	1xPhospho [S4]; 1xTMT6plex [K9]; 1xTMT6plex [N-Term]	0.138316	0.387	-1.37	246.9	95.6	1	TGGT1_290640 [181-197]	TGGT1_290640 1xPhospho [S184]	4.41	100	1	246.9	163	396.5	95.6	219	87.6	1	8.496e-06	3	823.751	0.00077
FALSE	High	[R].TDSAESVGDKPVASR.[D]	TGGT1_210300	organism=Toxoplasma_gondii_GT1 | product=hypothetical protein | location=TGGT1_chrIX:4679284-4689544(+) | length=2469 | sequence_SO=chromosome | SO=protein_coding	2xPhospho [S3; S6]; 1xTMT6plex [K10]; 1xTMT6plex [N-Term]	0.32135	0.389	-1.36	383.5	149.2	1	TGGT1_210300 [891-905]	TGGT1_210300 2xPhospho [S893; S896]	3.14	100	1	446.4	101	383.5	149.2	237.8	56.4	1	0.0001053	3	713.005	0.00055
FALSE	High	[R].AGAAGAGLASSK.[R]	TGGT1_210700	organism=Toxoplasma_gondii_GT1 | product=hypothetical protein | location=TGGT1_chrIV:2051389-2084250(+) | length=8642 | sequence_SO=chromosome | SO=protein_coding	1xPhospho [S11]; 1xTMT6plex [K12]; 1xTMT6plex [N-Term]	0.842965	0.393	-1.35	92	36.1	1	TGGT1_210700 [7292-7303]	TGGT1_210700 1xPhospho [S7302]	3.99	100	1	119.2	5.6	92	55.2	36.1	15.5	1	6.629e-07	3	500.273	9e-05
FALSE	High	[R].QATGEQHVEEDAKPSAADVDESRR.[S]	TGGT1_221870	organism=Toxoplasma_gondii_GT1 | product=hypothetical protein | location=TGGT1_chrII:627827-634682(+) | length=1373 | sequence_SO=chromosome | SO=protein_coding	1xPhospho [T3]; 1xTMT6plex [K13]; 1xTMT6plex [N-Term]	0.46938	0.392	-1.35	46.9	18.4	1	TGGT1_221870 [1031-1054]	TGGT1_221870 1xPhospho [T1033]	5.93	67	1	0	19.8	110.9	21.4	15.8	0	1	3.653e-08	5	633.507	-0.00038
FALSE	High	[R].NLVLSGIAAPSSGGK.[A]	TGGT1_223790	organism=Toxoplasma_gondii_GT1 | product=hypothetical protein | location=TGGT1_chrX:3478527-3485384(+) | length=1003 | sequence_SO=chromosome | SO=protein_coding	1xPhospho [S5]; 1xTMT6plex [K15]; 1xTMT6plex [N-Term]		0.392	-1.35	43.1	16.9	1	TGGT1_223790 [486-500]	TGGT1_223790 1xPhospho [S490]	3.62	33	1	0	0	43.1	0	16.9	0	2	1.93e-06	3	637.024	0.00057
FALSE	High	[K].LASPEDSASETTMATQPQK.[V]	TGGT1_223940	organism=Toxoplasma_gondii_GT1 | product=GAP45 protein (GAP45) | location=TGGT1_chrX:3344621-3345358(-) | length=245 | sequence_SO=chromosome | SO=protein_coding	1xPhospho [S/T]; 1xTMT6plex [K19]; 1xTMT6plex [N-Term]	0.199545	0.393	-1.35	1471.5	578	5	TGGT1_223940 [161-179]	TGGT1_223940 1xPhospho [T/S]	7.33	100	1	1471.5	540.4	1553.6	716.7	578	449.6	12	2.486e-09	3	844.077	0.00068
FALSE	High	[R].QTASTAGSAQPATGSR.[A]	TGGT1_292120	organism=Toxoplasma_gondii_GT1 | product=membrane occupation and recognition nexus protein MORN2 | location=TGGT1_chrIX:4369445-4370842(+) | length=465 | sequence_SO=chromosome | SO=protein_coding	1xPhospho [S/T]; 1xTMT6plex [N-Term]	0.310306	0.393	-1.35	515.8	202.9	2	TGGT1_292120 [408-423]	TGGT1_292120 1xPhospho [S/T]	4.67	100	1	1594.5	188.2	515.8	202.9	351.9	180	4	4.032e-06	3	600.621	-0.0001
FALSE	High	[K].RVHEVVESDEEGTEEESSK.[A]	TGGT1_301390	organism=Toxoplasma_gondii_GT1 | product=putative ribosome biogenesis protein BOP1 | location=TGGT1_chrIV:2318679-2327410(+) | length=1052 | sequence_SO=chromosome | SO=protein_coding	2xPhospho [S8; S17]; 1xTMT6plex [K19]; 1xTMT6plex [N-Term]	0.221023	0.392	-1.35	427.7	167.6	1	TGGT1_301390 [719-737]	TGGT1_301390 2xPhospho [S726; S735]	6.95	100	1	987.2	170.7	427.7	235	167.6	133.2	2	7.234e-08	3	931.748	0.00064
FALSE	High	[K].AFSGPTVAVASK.[G]	TGGT1_320080	organism=Toxoplasma_gondii_GT1 | product=hypothetical protein | location=TGGT1_chrIV:470763-478288(+) | length=1673 | sequence_SO=chromosome | SO=protein_coding	1xPhospho [S3]; 1xTMT6plex [K12]; 1xTMT6plex [N-Term]	0.215531	0.391	-1.35	83	32.5	1	TGGT1_320080 [278-289]	TGGT1_320080 1xPhospho [S280]	2.99	100	1	97.7	29	83	32.5	48.8	10.4	1	5.477e-05	2	836.957	-6e-05
FALSE	High	[K].TSGCYSPLGDNSK.[A]	TGGT1_236970	organism=Toxoplasma_gondii_GT1 | product=SWI2/SNF2-containing PHD finger protein | location=TGGT1_chrX:5508193-5518721(+) | length=2556 | sequence_SO=chromosome | SO=protein_coding	1xCarbamidomethyl [C4]; 1xPhospho [S6]; 1xTMT6plex [K13]; 1xTMT6plex [N-Term]	0.132187	0.394	-1.34	101.5	40	1	TGGT1_236970 [1971-1983]	TGGT1_236970 1xPhospho [S1976]	3.15	100	1	101.5	39.8	156.7	48.1	40	17.3	1	9.695e-05	3	641.969	-6e-05
FALSE	High	[K].SDYFSSLLSK.[S]	TGGT1_238190	organism=Toxoplasma_gondii_GT1 | product=DNA-directed RNA polymerase II RPB3 | location=TGGT1_chrVI:112159-117682(+) | length=484 | sequence_SO=chromosome | SO=protein_coding	1xPhospho [S/Y]; 1xTMT6plex [K10]; 1xTMT6plex [N-Term]		0.394	-1.34	38.7	15.3	3	TGGT1_238190 [92-101]	TGGT1_238190 1xPhospho [S/Y]	2.88	50	1	0	0	38.7	0	28	8.3	5	8.801e-05	3	562.292	3e-05
FALSE	High	[R].CIGNESDDEGWGDGK.[W]	TGGT1_238880	organism=Toxoplasma_gondii_GT1 | product=hypothetical protein | location=TGGT1_chrVI:276222-291010(+) | length=3152 | sequence_SO=chromosome | SO=protein_coding	1xCarbamidomethyl [C1]; 1xPhospho [S6]; 1xTMT6plex [K15]; 1xTMT6plex [N-Term]	0.307431	0.394	-1.34	83	32.7	1	TGGT1_238880 [1771-1785]	TGGT1_238880 1xPhospho [S1776]	3.63	67	1	0	72.1	95.6	19.5	54.9	0	1	1.955e-05	3	726.312	-0.00104
FALSE	High	[R].LNPVIQTSLSKELLYETTSPR.[T]	TGGT1_250820	organism=Toxoplasma_gondii_GT1 | product=hypothetical protein | location=TGGT1_chrXII:5170586-5175102(+) | length=1156 | sequence_SO=chromosome | SO=protein_coding	2xPhospho [S/T/Y]; 1xTMT6plex [K11]; 1xTMT6plex [N-Term]	0.446303	0.396	-1.34	473.7	187.3	4	TGGT1_250820 [1098-1118]	TGGT1_250820 2xPhospho [S/T/Y]	5.83	83	1	0	239.3	937.6	187.3	405.9	137.9	11	8.556e-07	4	752.645	0.00054
FALSE	High	[K].LTTVSILWER.[F]	TGGT1_295360	organism=Toxoplasma_gondii_GT1 | product=hypothetical protein | location=TGGT1_chrIa:1791407-1792949(+) | length=268 | sequence_SO=chromosome | SO=protein_coding	2xPhospho [T2; S/T]; 1xTMT6plex [N-Term]	0.285364	0.396	-1.34	688.2	272.4	2	TGGT1_295360 [208-217]	TGGT1_295360 2xPhospho [T209; S/T]	3.88	100	1	688.2	206.3	847.8	275.2	238.6	272.4	8	0.0002112	2	803.896	-0.00012
FALSE	High	[R].SSFSPALPTASASPSQSR.[F]	TGGT1_315080	organism=Toxoplasma_gondii_GT1 | product=hypothetical protein | location=TGGT1_chrXI:4404182-4413427(+) | length=1517 | sequence_SO=chromosome | SO=protein_coding	1xPhospho [S13]; 1xTMT6plex [N-Term]	0.0814742	0.394	-1.34	88.2	34.8	1	TGGT1_315080 [1089-1106]	TGGT1_315080 1xPhospho [S1101]	5.05	83	1	0	67.7	114.9	20.9	34.8	36.7	1	3.406e-08	3	696.339	0.00091
FALSE	High	[K].RETESPSDADRSEEGEEGEKDDVFR.[G]	TGGT1_210830	organism=Toxoplasma_gondii_GT1 | product=RIO1 family protein | location=TGGT1_chrIV:1952686-1957204(+) | length=1015 | sequence_SO=chromosome | SO=protein_coding	2xPhospho [S7; S12]; 1xTMT6plex [K20]; 1xTMT6plex [N-Term]	0.354325	0.398	-1.33	316.7	126.1	1	TGGT1_210830 [948-972]	TGGT1_210830 2xPhospho [S954; S959]	5.62	100	1	319.8	81.6	316.7	171.3	126.1	69.8	2	5.654e-06	4	872.629	-7e-05
FALSE	High	[K].LAKPGENESFYSQSEAR.[S]	TGGT1_222400	organism=Toxoplasma_gondii_GT1 | product=hypothetical protein | location=TGGT1_chrII:1096079-1099979(+) | length=628 | sequence_SO=chromosome | SO=protein_coding	1xPhospho [S9]; 1xTMT6plex [K3]; 1xTMT6plex [N-Term]	0.272965	0.397	-1.33	132.4	52.6	1	TGGT1_222400 [27-43]	TGGT1_222400 1xPhospho [S35]	3.16	100	1	132.4	42.4	219.5	52.6	65.2	41.3	1	2.885e-05	3	817.738	0.00093
FALSE	High	[R].QSFNQSTAHYGSFVGQDNDGYR.[G]	TGGT1_228200	organism=Toxoplasma_gondii_GT1 | product=vacuolar (h+)-atpase g subunit protein | location=TGGT1_chrX:405994-408881(-) | length=483 | sequence_SO=chromosome | SO=protein_coding	1xPhospho [Y10]; 1xTMT6plex [N-Term]		0.399	-1.33	34	13.6	1	TGGT1_228200 [378-399]	TGGT1_228200 1xPhospho [Y387]	4.68	33	1	0	0	34	0	13.6	0	1	1.908e-07	3	929.738	8e-05
FALSE	High	[R].TESDIADETPLGRPGTGSPSSYK.[R]	TGGT1_265870A	organism=Toxoplasma_gondii_GT1 | product=pantoate-beta-alanine ligase | location=TGGT1_chrIX:1217905-1221116(-) | length=554 | sequence_SO=chromosome | SO=protein_coding	2xPhospho [S18; S20]; 1xTMT6plex [K23]; 1xTMT6plex [N-Term]	0.376281	0.397	-1.33	478.2	189.8	1	TGGT1_265870A [475-497]	TGGT1_265870A 2xPhospho [S492; S494]	4.27	100	1	700.2	91.3	478.2	189.8	212.7	87.3	2	3.234e-06	3	995.13	0.00054
FALSE	High	[R].EKLPLPVFPATSQEETDTGTGSSATTAK.[T]	TGGT1_247760	organism=Toxoplasma_gondii_GT1 | product=AMP-binding enzyme domain-containing protein | location=TGGT1_chrXII:3496035-3507081(-) | length=793 | sequence_SO=chromosome | SO=protein_coding	1xPhospho [S/T]; 2xTMT6plex [K2; K28]; 1xTMT6plex [N-Term]	0.353797	0.401	-1.32	28.9	11.6	2	TGGT1_247760 [94-121]	TGGT1_247760 1xPhospho [S/T]	3.77	67	1	0	23.2	35.8	0	21.2	6.3	2	5.077e-07	4	908.475	0.00077
FALSE	High	[R].GGLFAFLPDSGSSDDLEREEVR.[A]	TGGT1_248290	organism=Toxoplasma_gondii_GT1 | product=WD domain, G-beta repeat-containing protein | location=TGGT1_chrXII:3712991-3725587(+) | length=3345 | sequence_SO=chromosome | SO=protein_coding	3xPhospho [S10; S12; S13]; 1xTMT6plex [N-Term]	0.242529	0.401	-1.32	36.3	14.6	1	TGGT1_248290 [3310-3331]	TGGT1_248290 3xPhospho [S3319; S3321; S3322]	4.01	83	1	49.3	0	26.7	34.3	14.1	14.6	2	6.192e-07	3	955.738	-7e-05
FALSE	High	[R].YSSVQEPQAK.[V]	TGGT1_275440	organism=Toxoplasma_gondii_GT1 | product=dense granule protein GRA6 | location=TGGT1_chrX:7158307-7158999(-) | length=223 | sequence_SO=chromosome | SO=protein_coding	1xPhospho [S3]; 1xTMT6plex [K10]; 1xTMT6plex [N-Term]	0.0418636	0.401	-1.32	3081.6	1234.7	1	TGGT1_275440 [132-141]	TGGT1_275440 1xPhospho [S134]	2.85	100	1	3795.8	1884.8	3081.6	1336.1	1037.2	1234.7	12	0.0006776	3	558.955	2e-05
FALSE	High	[R].FQGVTSEDDNAASK.[R]	TGGT1_306920	organism=Toxoplasma_gondii_GT1 | product=hypothetical protein | location=TGGT1_chrXI:162761-166466(-) | length=475 | sequence_SO=chromosome | SO=protein_coding	2xPhospho [T5; S13]; 1xTMT6plex [K14]; 1xTMT6plex [N-Term]	0.522571	0.401	-1.32	397.6	159.4	1	TGGT1_306920 [193-206]	TGGT1_306920 2xPhospho [T197; S205]	2.4	100	1	773.4	64.5	397.6	181	159.4	123.5	2	0.01169	3	696.31	0.00088
FALSE	High	[R].YSVTPDALSPQQLEALAK.[F]	TGGT1_311890	organism=Toxoplasma_gondii_GT1 | product=hypothetical protein | location=TGGT1_chrXI:2321183-2324126(+) | length=394 | sequence_SO=chromosome | SO=protein_coding	2xPhospho [T4; S9]; 1xTMT6plex [K18]; 1xTMT6plex [N-Term]	0.127966	0.402	-1.32	52.8	21.2	1	TGGT1_311890 [169-186]	TGGT1_311890 2xPhospho [T172; S177]	4.66	100	1	81.8	24.2	52.8	21.2	16.5	22.2	1	3.776e-06	3	850.429	0.00033
FALSE	High	[R].GAQGSYADLATAVGAGPLKR.[A]	TGGT1_319610	organism=Toxoplasma_gondii_GT1 | product=eIF2 kinase IF2K-D (incomplete catalytic triad) | location=TGGT1_chrIV:783142-801696(+) | length=2886 | sequence_SO=chromosome | SO=protein_coding	1xPhospho [S/Y]; 1xTMT6plex [K19]; 1xTMT6plex [N-Term]	0.33249	0.402	-1.32	87.2	35	2	TGGT1_319610 [1103-1122]	TGGT1_319610 1xPhospho [S/Y]	5.85	83	1	0	57.5	132.2	29.9	88.1	35	3	2.335e-09	3	814.437	0.00061
FALSE	High	[K].DGQTVFESQKSLTSTADFR.[A]	TGGT1_205320	organism=Toxoplasma_gondii_GT1 | product=hypothetical protein | location=TGGT1_chrVIIa:1385667-1389087(+) | length=739 | sequence_SO=chromosome | SO=protein_coding	2xPhospho [S8; S11]; 1xTMT6plex [K10]; 1xTMT6plex [N-Term]	0.62968	0.403	-1.31	386.8	155.9	1	TGGT1_205320 [392-410]	TGGT1_205320 2xPhospho [S399; S402]	4.34	100	1	386.8	44.3	517.3	155.9	212.4	67.9	2	4.392e-06	3	912.429	-0.0002
FALSE	High	[R].SASNPVDRETVK.[N]	TGGT1_211710	organism=Toxoplasma_gondii_GT1 | product=TB2/DP1, HVA22 family protein | location=TGGT1_chrIV:1512749-1513255(+) | length=168 | sequence_SO=chromosome | SO=protein_coding	1xPhospho [S3]; 1xTMT6plex [K12]; 1xTMT6plex [N-Term]	0.089959	0.402	-1.31	3319.5	1335.7	1	TGGT1_211710 [155-166]	TGGT1_211710 1xPhospho [S157]	4.12	100	1	4087.5	1738.4	3319.5	1791.5	1335.7	1147.4	9	0.0003024	2	920.982	0.00019
FALSE	High	[R].GMEISQTSK.[H]	TGGT1_217680	organism=Toxoplasma_gondii_GT1 | product=hypothetical protein | location=TGGT1_chrXII:1930956-1942802(-) | length=2213 | sequence_SO=chromosome | SO=protein_coding	1xPhospho [T7]; 1xTMT6plex [K9]; 1xTMT6plex [N-Term]	0.146767	0.405	-1.31	753.4	304.8	1	TGGT1_217680 [166-174]	TGGT1_217680 1xPhospho [T172]	2.51	100	1	753.4	1114.4	443.1	615.9	262.4	304.8	1	0.037	2	759.886	0.00012
FALSE	High	[R].GTGESDSSGSRSPERFPLGSPPASSDQADDGDGSK.[K]	TGGT1_220240	organism=Toxoplasma_gondii_GT1 | product=hypothetical protein | location=TGGT1_chrV:140178-141758(-) | length=526 | sequence_SO=chromosome | SO=protein_coding	2xPhospho [S8; S]; 1xTMT6plex [K35]; 1xTMT6plex [N-Term]	0.231548	0.403	-1.31	338.7	136.6	2	TGGT1_220240 [135-169]	TGGT1_220240 2xPhospho [S142; S]	5.44	100	1	344.3	116.4	338.7	141.6	114.5	136.6	2	2.794e-05	4	1014.69	0.00077
FALSE	High	[R].CAHEKPTFAFSPK.[M]	TGGT1_232650	organism=Toxoplasma_gondii_GT1 | product=hypothetical protein | location=TGGT1_chrVIII:2201161-2202939(-) | length=442 | sequence_SO=chromosome | SO=protein_coding	1xCarbamidomethyl [C1]; 1xPhospho [S11]; 2xTMT6plex [K5; K13]; 1xTMT6plex [N-Term]		0.403	-1.31	41.6	16.8	1	TGGT1_232650 [71-83]	TGGT1_232650 1xPhospho [S81]	3.28	50	1	0	0	41.6	0	24.6	11.4	1	3.254e-06	4	572.553	-0.00025
FALSE	High	[K].APASDVDGSSK.[H]	TGGT1_268590	organism=Toxoplasma_gondii_GT1 | product=rhomboid protease ROM4 | location=TGGT1_chrVIII:6404350-6409050(-) | length=665 | sequence_SO=chromosome | SO=protein_coding	1xPhospho [S4]; 1xTMT6plex [K11]; 1xTMT6plex [N-Term]		0.402	-1.31	45.9	18.5	1	TGGT1_268590 [147-157]	TGGT1_268590 1xPhospho [S150]	1.97	67	1	0	0	45.9	27.3	18.5	7.1	1	0.003851	2	786.39	0.00029
FALSE	High	[K].SPAADEESSTKR.[F]	TGGT1_220900	organism=Toxoplasma_gondii_GT1 | product=hypothetical protein | location=TGGT1_chrII:27409-29529(+) | length=706 | sequence_SO=chromosome | SO=protein_coding	1xPhospho [S9]; 1xTMT6plex [K11]; 1xTMT6plex [N-Term]	0.057921	0.405	-1.3	746.8	302.4	1	TGGT1_220900 [315-326]	TGGT1_220900 1xPhospho [S323]	4.5	100	1	1008.9	418.6	746.8	369.8	302.4	212	1	0.0005798	3	605.968	-7e-05
FALSE	High	[R].DIGSFPQRK.[T]	TGGT1_229490	organism=Toxoplasma_gondii_GT1 | product=tetratricopeptide repeat-containing protein | location=TGGT1_chrVIII:295732-301948(+) | length=823 | sequence_SO=chromosome | SO=protein_coding	1xPhospho [S4]; 1xTMT6plex [K9]; 1xTMT6plex [N-Term]	0.0845493	0.405	-1.3	74.1	30	1	TGGT1_229490 [796-804]	TGGT1_229490 1xPhospho [S799]	2.05	100	1	74.1	39.8	117.5	35.4	30	21.6	1	0.05129	2	793.428	-0.00056
FALSE	High	[K].SVVAGANSQPTPGTQSSK.[A]	TGGT1_268590	organism=Toxoplasma_gondii_GT1 | product=rhomboid protease ROM4 | location=TGGT1_chrVIII:6404350-6409050(-) | length=665 | sequence_SO=chromosome | SO=protein_coding	1xPhospho [S8]; 1xTMT6plex [K18]; 1xTMT6plex [N-Term]		0.407	-1.3	30.5	12.4	1	TGGT1_268590 [129-146]	TGGT1_268590 1xPhospho [S136]	2.77	33	1	0	0	30.5	0	12.4	0	1	8.857e-05	3	752.054	-0.0005
FALSE	High	[K].SAASYGSFPLPEDGVPATPSYSR.[S]	TGGT1_279370	organism=Toxoplasma_gondii_GT1 | product=SNARE associated Golgi protein | location=TGGT1_chrIX:58410-62721(+) | length=422 | sequence_SO=chromosome | SO=protein_coding	2xPhospho [S/T]; 1xTMT6plex [N-Term]	0.0909494	0.407	-1.3	155.2	63.2	2	TGGT1_279370 [14-36]	TGGT1_279370 2xPhospho [T/S]	4.91	100	1	155.2	74.6	173.8	47.3	63.2	73.9	4	1.725e-06	3	915.741	0.00125
FALSE	High	[R].SGAESDEEGERVGK.[E]	TGGT1_289950	organism=Toxoplasma_gondii_GT1 | product=hypothetical protein | location=TGGT1_chrIX:3349566-3356638(+) | length=544 | sequence_SO=chromosome | SO=protein_coding	1xPhospho [S5]; 1xTMT6plex [K14]; 1xTMT6plex [N-Term]	0.170773	0.406	-1.3	527.4	214.1	1	TGGT1_289950 [267-280]	TGGT1_289950 1xPhospho [S271]	3.82	100	1	836.5	267.1	527.4	377.3	214.1	188.4	1	2.367e-05	3	663.317	0.00012
FALSE	High	[R].LFSSMEEPAEACAK.[E]	TGGT1_290580	organism=Toxoplasma_gondii_GT1 | product=ATP-binding cassette G family transporter ABCG89 | location=TGGT1_chrIX:3544622-3558451(-) | length=812 | sequence_SO=chromosome | SO=protein_coding	1xCarbamidomethyl [C12]; 2xPhospho [S3; S4]; 1xTMT6plex [K14]; 1xTMT6plex [N-Term]	0.194185	0.406	-1.3	81.7	33.2	1	TGGT1_290580 [436-449]	TGGT1_290580 2xPhospho [S438; S439]	4.38	100	1	81.7	30.8	152.6	20.3	33.2	42.1	1	5.368e-06	3	729.989	0.00028
FALSE	High	[R].AGSLDFSILSR.[R]	TGGT1_295850	organism=Toxoplasma_gondii_GT1 | product=cyclic nucleotide-binding domain-containing protein | location=TGGT1_chrIa:1477996-1491633(-) | length=3062 | sequence_SO=chromosome | SO=protein_coding	1xPhospho [S3]; 1xTMT6plex [N-Term]	0.351688	0.406	-1.3	130.8	53.1	1	TGGT1_295850 [2681-2691]	TGGT1_295850 1xPhospho [S2683]	3.12	100	1	130.8	38.9	137	53.1	86	29.6	1	0.001276	3	492.255	-0.00023
FALSE	High	[R].ASESCFEDSSPR.[T]	TGGT1_305870	organism=Toxoplasma_gondii_GT1 | product=DAD family protein | location=TGGT1_chrIX:5420221-5421568(+) | length=180 | sequence_SO=chromosome | SO=protein_coding	1xCarbamidomethyl [C5]; 1xPhospho [S10]; 1xTMT6plex [N-Term]	0.280294	0.406	-1.3	668.8	271.3	1	TGGT1_305870 [22-33]	TGGT1_305870 1xPhospho [S31]	3.72	100	1	1046	270	668.8	476.7	249.7	271.3	1	0.0005923	2	840.842	-0.0003
FALSE	High	[R].VVSSDDEDGPDFEEGK.[S]	TGGT1_321440	organism=Toxoplasma_gondii_GT1 | product=SWI2/SNF2 ISWI-like SANT | location=TGGT1_chrIb:1813361-1823041(+) | length=1249 | sequence_SO=chromosome | SO=protein_coding	2xPhospho [S3; S4]; 1xTMT6plex [K16]; 1xTMT6plex [N-Term]	0.265267	0.406	-1.3	724.7	294.3	1	TGGT1_321440 [196-211]	TGGT1_321440 2xPhospho [S198; S199]	4.69	100	1	1306	226.1	724.7	294.3	314.8	219.9	2	7.496e-06	3	781.662	-0.00047
FALSE	High	[R].EPALPLEPDSGGNTSPGVTANGEAR.[T]	V9GYM8	Rho guanine nucleotide exchange factor 2 OS=Homo sapiens GN=ARHGEF2 PE=1 SV=1	1xPhospho [S15]; 1xTMT6plex [N-Term]	0.103167	0.405	-1.3	163.4	66.2	1	V9GYM8 [727-751]	V9GYM8 1xPhospho [S741]	5.94	100	1	163.4	193.8	80.6	66.2	48.3	93.5	2	2.032e-08	3	915.77	0.00067
FALSE	High	[K].TSFASLLDGRSR.[S]	TGGT1_254000	organism=Toxoplasma_gondii_GT1 | product=hypothetical protein | location=TGGT1_chrIII:1373982-1375421(-) | length=479 | sequence_SO=chromosome | SO=protein_coding	1xPhospho [S11]; 1xTMT6plex [N-Term]	0.247857	0.409	-1.29	36.3	14.9	1	TGGT1_254000 [281-292]	TGGT1_254000 1xPhospho [S291]	2.52	67	1	0	30.2	43.8	0	9.7	22.7	1	0.001003	3	540.276	-0.00034
FALSE	High	[R].NYAASNEALDVDDTMSVDTDAFLR.[L]	TGGT1_255190	organism=Toxoplasma_gondii_GT1 | product=myosin C | location=TGGT1_chrVIIb:4925758-4933694(+) | length=1171 | sequence_SO=chromosome | SO=protein_coding	2xPhospho [S5; S16]; 1xTMT6plex [N-Term]	0.128789	0.41	-1.29	51.7	21.2	1	TGGT1_255190 [884-907]	TGGT1_255190 2xPhospho [S888; S899]	6.19	100	1	82.3	51.7	33	17.8	21.2	42.9	1	7.557e-08	3	1008.09	-0.00131
FALSE	High	[R].AHTRGESPAK.[L]	TGGT1_256980	organism=Toxoplasma_gondii_GT1 | product=glycerol-3-phosphate-acyltransferase | location=TGGT1_chrVIIb:4232332-4243743(-) | length=1002 | sequence_SO=chromosome | SO=protein_coding	1xPhospho [S7]; 1xTMT6plex [K10]; 1xTMT6plex [N-Term]	0.15267	0.41	-1.29	58.9	24.1	1	TGGT1_256980 [238-247]	TGGT1_256980 1xPhospho [S244]	1.71	100	1	210	31.6	58.9	26.8	24.1	15.7	1	0.03592	3	531.283	1e-05
FALSE	High	[R].EFDTDAAPAFSSQTSQK.[L]	TGGT1_301130	organism=Toxoplasma_gondii_GT1 | product=hypothetical protein | location=TGGT1_chrIV:2168473-2169812(+) | length=127 | sequence_SO=chromosome | SO=protein_coding	2xPhospho [S12; S15]; 1xTMT6plex [K17]; 1xTMT6plex [N-Term]	0.266306	0.409	-1.29	295.1	120.8	1	TGGT1_301130 [97-113]	TGGT1_301130 2xPhospho [S108; S111]	5.95	100	1	295.1	123.7	668.4	120.8	185	119.8	3	5.228e-08	3	816.697	-0.00037
FALSE	High	[K].AKSPGNLSPAAVAAGK.[A]	TGGT1_308860	organism=Toxoplasma_gondii_GT1 | product=hypothetical protein | location=TGGT1_chrXI:267813-271388(-) | length=654 | sequence_SO=chromosome | SO=protein_coding	1xPhospho [S]; 2xTMT6plex [K2; K16]; 1xTMT6plex [N-Term]	0.299945	0.41	-1.29	162.8	66.7	2	TGGT1_308860 [633-648]	TGGT1_308860 1xPhospho [S]	4.41	83	1	0	100.8	262.8	66.7	98.1	51.5	7	2.761e-06	3	736.091	0.00042
FALSE	High	[K].QLSSFRASR.[S]	TGGT1_201150	organism=Toxoplasma_gondii_GT1 | product=heavy metal translocating P-type ATPase subfamily protein | location=TGGT1_chrVIIa:3895489-3905933(+) | length=1965 | sequence_SO=chromosome | SO=protein_coding	1xPhospho [S8]; 1xTMT6plex [N-Term]	0.0890503	0.412	-1.28	62.1	25.6	1	TGGT1_201150 [919-927]	TGGT1_201150 1xPhospho [S926]	1.5	100	1	62.1	49.3	148.3	42.4	25.6	25	1	0.0441	3	454.236	-2e-05
FALSE	High	[R].SDAEVTDDNIYEEHTDRK.[V]	TGGT1_203310	organism=Toxoplasma_gondii_GT1 | product=dense granule protein GRA7 | location=TGGT1_chrVIIa:2502941-2503651(+) | length=236 | sequence_SO=chromosome | SO=protein_coding	2xPhospho [T6; T15]; 1xTMT6plex [K18]; 1xTMT6plex [N-Term]	0.255052	0.411	-1.28	1823.4	748.9	1	TGGT1_203310 [107-124]	TGGT1_203310 2xPhospho [T112; T121]	6.87	100	1	1823.4	647.4	3084.5	748.9	968.2	586.6	13	4.162e-07	4	689.553	-5e-05
FALSE	High	[K].QDSVGDAK.[S]	TGGT1_216220	organism=Toxoplasma_gondii_GT1 | product=AP2 domain transcription factor AP2XI-5 | location=TGGT1_chrXI:6230908-6234153(-) | length=868 | sequence_SO=chromosome | SO=protein_coding	1xPhospho [S3]; 1xTMT6plex [K8]; 1xTMT6plex [N-Term]	0.585465	0.41	-1.28	306.9	126	1	TGGT1_216220 [188-195]	TGGT1_216220 1xPhospho [S190]	1.11	100	1	355.7	25	306.9	126	155.8	20.2	2	0.03644	2	679.342	0.00015
FALSE	High	[R].CAHAASSEEERPVRPAR.[H]	TGGT1_238390	organism=Toxoplasma_gondii_GT1 | product=hypothetical protein | location=TGGT1_chrVI:181213-189293(+) | length=2122 | sequence_SO=chromosome | SO=protein_coding	1xCarbamidomethyl [C1]; 2xPhospho [S6; S7]; 1xTMT6plex [N-Term]	0.366783	0.411	-1.28	61.1	25.1	1	TGGT1_238390 [783-799]	TGGT1_238390 2xPhospho [S788; S789]	3.99	100	1	84.4	22.1	61.1	45.3	23.5	25.1	1	1.345e-06	4	578.761	0.00036
FALSE	High	[R].VGSKAEVK.[K]	TGGT1_248740	organism=Toxoplasma_gondii_GT1 | product=hypothetical protein | location=TGGT1_chrXII:4066708-4074096(-) | length=1283 | sequence_SO=chromosome | SO=protein_coding	1xPhospho [S3]; 2xTMT6plex [K4; K8]; 1xTMT6plex [N-Term]	0.605105	0.413	-1.28	52	21.5	1	TGGT1_248740 [100-107]	TGGT1_248740 1xPhospho [S102]	2.43	67	1	0	15	180.5	16.2	28.6	0	1	0.02349	2	792.97	8e-05
FALSE	High	[R].LSASQVQK.[D]	TGGT1_269180	organism=Toxoplasma_gondii_GT1 | product=MIF4G domain-containing protein | location=TGGT1_chrVIII:6008955-6021323(-) | length=2668 | sequence_SO=chromosome | SO=protein_coding	1xPhospho [S4]; 1xTMT6plex [K8]; 1xTMT6plex [N-Term]	0.412326	0.411	-1.28	250.9	103.1	1	TGGT1_269180 [1711-1718]	TGGT1_269180 1xPhospho [S1714]	2.63	100	1	400.2	53.1	250.9	111.2	103.1	70.4	2	0.002966	2	699.892	7e-05
FALSE	High	[K].TVEGLAIAPLSSPSCSR.[S]	TGGT1_272030A	organism=Toxoplasma_gondii_GT1 | product=kelch repeat-containing protein | location=TGGT1_chrVIII:4203652-4207381(-) | length=595 | sequence_SO=chromosome | SO=protein_coding	1xCarbamidomethyl [C15]; 2xPhospho [S12; S14]; 1xTMT6plex [N-Term]	0.0787247	0.412	-1.28	156.7	64.5	1	TGGT1_272030A [232-248]	TGGT1_272030A 2xPhospho [S243; S245]	5.55	100	1	156.7	79.5	208.5	64.5	46.3	64.5	2	7.544e-08	3	712	-0.00048
FALSE	High	[R].AFSAGGGRPPGLSDSDFHR.[G]	TGGT1_278960	organism=Toxoplasma_gondii_GT1 | product=hypothetical protein | location=TGGT1_chrXII:5640758-5643155(-) | length=537 | sequence_SO=chromosome | SO=protein_coding	2xPhospho [S13; S]; 1xTMT6plex [N-Term]	0.170456	0.412	-1.28	126.8	52.3	2	TGGT1_278960 [10-28]	TGGT1_278960 2xPhospho [S22; S]	3.33	100	1	183.6	63	126.8	49.7	84.2	52.3	4	0.0001387	3	774.009	6e-05
FALSE	High	[K].LGSGAYGEVLLCK.[D]	TGGT1_305860	organism=Toxoplasma_gondii_GT1 | product=calcium-dependent protein kinase CDPK3 | location=TGGT1_chrIX:5409701-5417293(+) | length=537 | sequence_SO=chromosome | SO=protein_coding	1xCarbamidomethyl [C12]; 1xPhospho [S3]; 1xTMT6plex [K13]; 1xTMT6plex [N-Term]	0.427571	0.411	-1.28	48.5	19.9	1	TGGT1_305860 [82-94]	TGGT1_305860 1xPhospho [S84]	3.37	67	1	0	24.3	96.5	0	35.2	11.3	3	2.776e-05	3	635.67	-0.00046
FALSE	High	[K].FSSSALGESSDK.[T]	TGGT1_312622	organism=Toxoplasma_gondii_GT1 | product=DUF803 domain-containing protein | location=TGGT1_chrXI:2792522-2800888(-) | length=814 | sequence_SO=chromosome | SO=protein_coding	1xPhospho [S2]; 1xTMT6plex [K12]; 1xTMT6plex [N-Term]	0.360736	0.413	-1.28	435.3	179.7	1	TGGT1_312622 [697-708]	TGGT1_312622 1xPhospho [S698]	3.98	100	1	435.3	110.4	702.7	179.7	226.1	116.4	5	1.829e-05	2	876.928	0.00171
FALSE	High	[R].RVVSSDDEDGPDFEEGK.[S]	TGGT1_321440	organism=Toxoplasma_gondii_GT1 | product=SWI2/SNF2 ISWI-like SANT | location=TGGT1_chrIb:1813361-1823041(+) | length=1249 | sequence_SO=chromosome | SO=protein_coding	2xPhospho [S4; S5]; 1xTMT6plex [K17]; 1xTMT6plex [N-Term]	0.219773	0.412	-1.28	1099.3	452.7	1	TGGT1_321440 [195-211]	TGGT1_321440 2xPhospho [S198; S199]	7.41	100	1	2462.2	528.7	1099.3	701.6	452.7	449.3	2	1.395e-08	3	833.697	0.00093
FALSE	High	[K].FQFFELNEADGSETQASPKDAGK.[A]	TGGT1_205500	organism=Toxoplasma_gondii_GT1 | product=hypothetical protein | location=TGGT1_chrVIIa:1278562-1285671(+) | length=1009 | sequence_SO=chromosome | SO=protein_coding	1xPhospho [S17]; 2xTMT6plex [K19; K23]; 1xTMT6plex [N-Term]	0.283245	0.415	-1.27	86.4	35.9	1	TGGT1_205500 [690-712]	TGGT1_205500 1xPhospho [S706]	4.22	83	1	0	55.1	135.6	35.9	68.5	23.8	3	1.031e-06	4	821.66	0.00105
FALSE	High	[R].QNAFAGSASSSSSR.[H]	TGGT1_230940	organism=Toxoplasma_gondii_GT1 | product=hypothetical protein | location=TGGT1_chrVIII:1112065-1119747(+) | length=1523 | sequence_SO=chromosome | SO=protein_coding	1xPhospho [S]; 1xTMT6plex [N-Term]		0.416	-1.27	24.3	10.1	4	TGGT1_230940 [26-39]	TGGT1_230940 1xPhospho [S]	1.41	67	1	0	0	24.3	17.2	10.1	10.1	4	0.001816	2	833.376	0.00123
FALSE	High	[R].SDQHSSGAMTPVSAGAAVGSAPASPAR.[G]	TGGT1_231630	organism=Toxoplasma_gondii_GT1 | product=alveolin domain containing intermediate filament IMC4 | location=TGGT1_chrVIII:1508307-1510463(-) | length=452 | sequence_SO=chromosome | SO=protein_coding	1xPhospho [S6]; 1xTMT6plex [N-Term]		0.416	-1.27	35.7	14.8	1	TGGT1_231630 [386-412]	TGGT1_231630 1xPhospho [S391]	7.17	67	1	57.8	8.6	35.7	0	14.8	0	2	1.66e-11	3	926.102	0.00018
FALSE	High	[R].SVSPGVNSESSPSDELTK.[Q]	TGGT1_250820	organism=Toxoplasma_gondii_GT1 | product=hypothetical protein | location=TGGT1_chrXII:5170586-5175102(+) | length=1156 | sequence_SO=chromosome | SO=protein_coding	2xPhospho [S3; S8]; 1xTMT6plex [K18]; 1xTMT6plex [N-Term]	0.202378	0.416	-1.27	541	225	1	TGGT1_250820 [539-556]	TGGT1_250820 2xPhospho [S541; S546]	4.62	100	1	677.4	216.2	541	243.7	225	206.2	2	3.416e-05	3	813.377	0.00068
FALSE	High	[K].NCKPFSSVYPQSR.[F]	TGGT1_250850	organism=Toxoplasma_gondii_GT1 | product=putative CMGC kinase | location=TGGT1_chrXII:5203873-5211981(-) | length=2682 | sequence_SO=chromosome | SO=protein_coding	1xCarbamidomethyl [C2]; 1xPhospho [Y9]; 1xTMT6plex [K3]; 1xTMT6plex [N-Term]	0.530923	0.416	-1.27	79.8	33.2	1	TGGT1_250850 [1625-1637]	TGGT1_250850 1xPhospho [Y1633]	2.94	83	1	0	30.7	207.9	19	62.7	33.2	2	3.498e-06	3	703.351	-0.00027
FALSE	High	[R].QGTTPLELQSTSAKPPYRAPSLAR.[A]	TGGT1_283510	organism=Toxoplasma_gondii_GT1 | product=hypothetical protein | location=TGGT1_chrV:2942804-2948041(+) | length=314 | sequence_SO=chromosome | SO=protein_coding	2xPhospho [T3; S21]; 1xTMT6plex [K14]; 1xTMT6plex [N-Term]	0.480951	0.415	-1.27	28	11.6	1	TGGT1_283510 [100-123]	TGGT1_283510 2xPhospho [T102; S120]	3.02	83	1	0	15.2	51.6	26.4	11.6	10.9	1	0.001003	4	797.663	6e-05
FALSE	High	[R].NSFDSRLTEGEVGGK.[A]	TGGT1_293360	organism=Toxoplasma_gondii_GT1 | product=hypothetical protein | location=TGGT1_chrIa:262977-264056(-) | length=243 | sequence_SO=chromosome | SO=protein_coding	2xPhospho [S2; S5]; 1xTMT6plex [K15]; 1xTMT6plex [N-Term]	0.371195	0.414	-1.27	730.7	302.6	1	TGGT1_293360 [8-22]	TGGT1_293360 2xPhospho [S9; S12]	4.12	100	1	730.7	181.7	760.3	302.6	483.1	76.7	1	0.000306	3	738.68	0.00064
FALSE	High	[R].RVSDQLMSLDSSASLAATPKPTK.[E]	TGGT1_294350	organism=Toxoplasma_gondii_GT1 | product=DEAD/DEAH box helicase domain-containing protein | location=TGGT1_chrIa:802644-825713(-) | length=2434 | sequence_SO=chromosome | SO=protein_coding	1xPhospho [S3]; 2xTMT6plex [K20; K23]; 1xTMT6plex [N-Term]		0.414	-1.27	26.1	10.8	1	TGGT1_294350 [171-193]	TGGT1_294350 1xPhospho [S173]	3.1	50	1	0	21.7	31.3	0	10.8	0	1	2.362e-05	5	634.948	0.00025
FALSE	High	[K].QMSTSQGLSILFSQGK.[G]	TGGT1_294790	organism=Toxoplasma_gondii_GT1 | product=hypothetical protein | location=TGGT1_chrIa:1130567-1131622(-) | length=351 | sequence_SO=chromosome | SO=protein_coding	1xPhospho [S/T]; 1xTMT6plex [K16]; 1xTMT6plex [N-Term]	0.249394	0.416	-1.27	73.4	30.5	2	TGGT1_294790 [216-231]	TGGT1_294790 1xPhospho [T/S]	2.7	83	1	0	55.6	96.8	24.8	77.3	30.5	3	3.703e-05	3	750.725	-9e-05
FALSE	High	[K].GTDDHLTTSMDK.[A]	TGGT1_203310	organism=Toxoplasma_gondii_GT1 | product=dense granule protein GRA7 | location=TGGT1_chrVIIa:2502941-2503651(+) | length=236 | sequence_SO=chromosome | SO=protein_coding	2xPhospho [T7; T8]; 1xTMT6plex [K12]; 1xTMT6plex [N-Term]	0.36411	0.417	-1.26	901.8	375.9	1	TGGT1_203310 [64-75]	TGGT1_203310 2xPhospho [T70; T71]	3.21	100	1	1571.2	249.4	901.8	375.9	413.6	338.3	3	0.0001122	3	646.949	-0.00014
FALSE	High	[K].HLSASSVDSESDEECPK.[L]	TGGT1_205558	organism=Toxoplasma_gondii_GT1 | product=NAC domain-containing protein | location=TGGT1_chrVIIa:1246583-1248351(+) | length=189 | sequence_SO=chromosome | SO=protein_coding	1xCarbamidomethyl [C15]; 2xPhospho [S9; S11]; 1xTMT6plex [K17]; 1xTMT6plex [N-Term]	0.324853	0.419	-1.26	1715.3	718.1	1	TGGT1_205558 [9-25]	TGGT1_205558 2xPhospho [S17; S19]	7.01	100	1	4617.4	427.1	1715.3	779.9	718.1	416	3	6.583e-09	3	832.353	-0.00049
FALSE	High	[R].RPSLALMK.[E]	TGGT1_221580	organism=Toxoplasma_gondii_GT1 | product=ribosomal RNA large subunit methyltransferase J protein | location=TGGT1_chrII:434837-447724(+) | length=2180 | sequence_SO=chromosome | SO=protein_coding	1xPhospho [S3]; 1xTMT6plex [K8]; 1xTMT6plex [N-Term]		0.416	-1.26	42.2	17.6	1	TGGT1_221580 [1863-1870]	TGGT1_221580 1xPhospho [S1865]	1.71	67	1	0	0	42.2	17.6	30.6	10.7	2	0.01258	3	485.284	-0.00014
FALSE	High	[R].GAESAQLSPRYSVK.[S]	TGGT1_259200B	organism=Toxoplasma_gondii_GT1 | product=Na+/H+ exchanger NHE1 | location=TGGT1_chrVIIb:2842787-2849858(-) | length=1450 | sequence_SO=chromosome | SO=protein_coding	2xPhospho [S8; S12]; 1xTMT6plex [K14]; 1xTMT6plex [N-Term]	0.268936	0.416	-1.26	122.4	51	1	TGGT1_259200B [256-269]	TGGT1_259200B 2xPhospho [S263; S267]	2.18	100	1	868.6	52.5	122.4	74.6	34.7	51	1	0.001972	3	704.349	-0.00031
FALSE	High	[K].TSDAQDPQASPPTHSPR.[V]	TGGT1_261430	organism=Toxoplasma_gondii_GT1 | product=hypothetical protein | location=TGGT1_chrVIIb:1731479-1735470(-) | length=1072 | sequence_SO=chromosome | SO=protein_coding	1xPhospho [S15]; 1xTMT6plex [N-Term]	0.295954	0.418	-1.26	112.6	47.1	1	TGGT1_261430 [709-725]	TGGT1_261430 1xPhospho [S723]	4.95	100	1	179.9	38.1	112.6	69.7	47.1	33.8	1	1.336e-08	3	700.99	0.00034
FALSE	High	[R].QAQRDSTSELLEWLEVK.[V]	TGGT1_225560	organism=Toxoplasma_gondii_GT1 | product=hypothetical protein | location=TGGT1_chrX:2061073-2067167(-) | length=1116 | sequence_SO=chromosome | SO=protein_coding	1xPhospho [S/T]; 1xTMT6plex [K17]; 1xTMT6plex [N-Term]	0.357009	0.42	-1.25	29.4	12.4	3	TGGT1_225560 [1013-1029]	TGGT1_225560 1xPhospho [S/T]	3.67	67	1	0	17	50.8	0	12.9	11.8	3	0.000111	4	643.337	-0.0003
FALSE	High	[R].LNDDENTSPNSPGPK.[A]	TGGT1_232500	organism=Toxoplasma_gondii_GT1 | product=hypothetical protein | location=TGGT1_chrVIII:2113954-2118130(-) | length=1082 | sequence_SO=chromosome | SO=protein_coding	1xPhospho [S11]; 1xTMT6plex [K15]; 1xTMT6plex [N-Term]	0.196528	0.42	-1.25	210.7	88.4	1	TGGT1_232500 [1013-1027]	TGGT1_232500 1xPhospho [S1023]	5.31	100	1	222.9	80.5	210.7	88.4	120.9	47.3	1	1.619e-07	3	708.34	0.0001
FALSE	High	[R].AVAAQQMSK.[A]	TGGT1_244440	organism=Toxoplasma_gondii_GT1 | product=nucleoside transporter protein | location=TGGT1_chrVI:3175201-3176902(-) | length=462 | sequence_SO=chromosome | SO=protein_coding	1xPhospho [S8]; 1xTMT6plex [K9]; 1xTMT6plex [N-Term]	0.406408	0.421	-1.25	700.8	295.4	1	TGGT1_244440 [8-16]	TGGT1_244440 1xPhospho [S15]	2.49	100	1	1405.9	138.7	700.8	295.4	300.1	178.9	9	0.0004757	2	736.391	8e-05
FALSE	High	[R].NFAGNRVPSQERR.[E]	TGGT1_290720	organism=Toxoplasma_gondii_GT1 | product=putative vacuolar proton translocating ATPase subunit | location=TGGT1_chrIX:3665604-3675342(+) | length=1066 | sequence_SO=chromosome | SO=protein_coding	1xPhospho [S9]; 1xTMT6plex [N-Term]	0.38579	0.419	-1.25	95.5	40	1	TGGT1_290720 [137-149]	TGGT1_290720 1xPhospho [S145]	2.94	83	1	0	58.5	155.8	96.2	31.3	40	2	0.00117	4	460.735	0.00017
FALSE	High	[K].LDDESDSEDEKIVFDISGR.[R]	TGGT1_294040	organism=Toxoplasma_gondii_GT1 | product=putative KDEL endoplasmic reticulum proteinretention receptor 2 (KDELR2) | location=TGGT1_chrIa:643316-647084(+) | length=400 | sequence_SO=chromosome | SO=protein_coding	2xPhospho [S5; S7]; 1xTMT6plex [K11]; 1xTMT6plex [N-Term]	0.357791	0.422	-1.25	1066.5	449.7	1	TGGT1_294040 [352-370]	TGGT1_294040 2xPhospho [S356; S358]	5.06	100	1	1066.5	441.6	3428.4	424	987.5	449.7	6	1.313e-06	3	929.752	0.0004
FALSE	High	[R].LGVAGERGSR.[S]	TGGT1_218300	organism=Toxoplasma_gondii_GT1 | product=zinc finger (CCCH type) motif-containing protein | location=TGGT1_chrXII:1547799-1552883(-) | length=1199 | sequence_SO=chromosome | SO=protein_coding	1xPhospho [S9]; 1xTMT6plex [N-Term]	0.375054	0.423	-1.24	1086.2	459.9	1	TGGT1_218300 [353-362]	TGGT1_218300 1xPhospho [S361]	2.65	100	1	2189.7	363.2	1086.2	793.1	391.2	459.9	3	0.01652	2	655.843	0.00027
FALSE	High	[R].LSQSALSGIK.[A]	TGGT1_250010	organism=Toxoplasma_gondii_GT1 | product=Sad1 / UNC family protein | location=TGGT1_chrXII:4916824-4925608(-) | length=796 | sequence_SO=chromosome | SO=protein_coding	1xPhospho [S2]; 1xTMT6plex [K10]; 1xTMT6plex [N-Term]	0.269653	0.424	-1.24	101.5	43.1	1	TGGT1_250010 [52-61]	TGGT1_250010 1xPhospho [S53]	2.81	100	1	101.5	34.5	122.8	43.1	61.9	24.8	1	0.0003105	2	771.439	2e-05
FALSE	High	[R].VSPAYSGSSGVLK.[C]	TGGT1_254300	organism=Toxoplasma_gondii_GT1 | product=hypothetical protein | location=TGGT1_chrIII:1566444-1577118(+) | length=1776 | sequence_SO=chromosome | SO=protein_coding	1xPhospho [S8]; 1xTMT6plex [K13]; 1xTMT6plex [N-Term]	0.581049	0.423	-1.24	131.9	55.8	1	TGGT1_254300 [923-935]	TGGT1_254300 1xPhospho [S930]	3.25	100	1	160.9	25	131.9	55.8	63.2	47.2	1	2.819e-05	3	597.321	-0.00018
FALSE	High	[R].SFSGGSGTDETVK.[T]	TGGT1_254940	organism=Toxoplasma_gondii_GT1 | product=MIF4G domain-containing protein | location=TGGT1_chrIII:2027943-2043635(+) | length=3756 | sequence_SO=chromosome | SO=protein_coding	2xPhospho [S3; S6]; 1xTMT6plex [K13]; 1xTMT6plex [N-Term]	0.291646	0.423	-1.24	638.5	270.2	1	TGGT1_254940 [807-819]	TGGT1_254940 2xPhospho [S809; S812]	5.2	100	1	1829.4	190.9	638.5	270.2	301.5	172.6	2	2.838e-05	3	630.616	-0.00038
FALSE	High	[K].VGEYDGACESPSCR.[E]	TGGT1_257680	organism=Toxoplasma_gondii_GT1 | product=myosin light chain MLC1 | location=TGGT1_chrVIIb:3843366-3845688(+) | length=213 | sequence_SO=chromosome | SO=protein_coding	2xCarbamidomethyl [C8; C13]; 1xPhospho [S]; 1xTMT6plex [N-Term]	0.317811	0.423	-1.24	1139.8	482	2	TGGT1_257680 [46-59]	TGGT1_257680 1xPhospho [S]	5.84	100	1	1166.9	465.3	1139.8	806.4	459	482	11	2.138e-07	3	632.589	0.00036
FALSE	High	[R].SSSTPAAASSR.[G]	TGGT1_259980	organism=Toxoplasma_gondii_GT1 | product=DnaJ domain-containing protein | location=TGGT1_chrVIIb:2531634-2539640(-) | length=476 | sequence_SO=chromosome | SO=protein_coding	1xPhospho [S]; 1xTMT6plex [N-Term]	0.367514	0.422	-1.24	309.3	130.7	2	TGGT1_259980 [184-194]	TGGT1_259980 1xPhospho [S]	3.5	100	1	763.2	105.6	309.3	207.6	130.7	126.2	4	0.0004544	2	665.814	0.00022
FALSE	High	[R].NLSFNATEESIR.[S]	TGGT1_291930	organism=Toxoplasma_gondii_GT1 | product=RNA recognition motif-containing protein | location=TGGT1_chrIX:4212023-4217780(+) | length=705 | sequence_SO=chromosome | SO=protein_coding	1xPhospho [S3]; 1xTMT6plex [N-Term]		0.423	-1.24	26.9	11.4	1	TGGT1_291930 [564-575]	TGGT1_291930 1xPhospho [S566]	3.84	50	1	0	0	26.9	0	10.2	12.6	1	6.973e-05	3	563.94	-0.00011
FALSE	High	[R].FSASNSKEASR.[A]	TGGT1_310900	organism=Toxoplasma_gondii_GT1 | product=AP2 domain transcription factor AP2XI-2 | location=TGGT1_chrXI:1609168-1617013(-) | length=2243 | sequence_SO=chromosome | SO=protein_coding	1xPhospho [S6]; 1xTMT6plex [K7]; 1xTMT6plex [N-Term]	0.159034	0.424	-1.24	170.6	72.3	1	TGGT1_310900 [923-933]	TGGT1_310900 1xPhospho [S928]	2.31	100	1	223.7	90.9	170.6	72.3	128.4	42.1	1	0.009307	3	574.626	9e-05
FALSE	High	[R].LSQGSENGDAEEEVREK.[K]	TGGT1_214210	organism=Toxoplasma_gondii_GT1 | product=rRNA pseudouridine synthase | location=TGGT1_chrX:6002905-6008379(-) | length=505 | sequence_SO=chromosome | SO=protein_coding	1xDeamidated [N7]; 1xPhospho [S5]; 1xTMT6plex [K17]; 1xTMT6plex [N-Term]	0.262847	0.426	-1.23	515.7	219.7	1	TGGT1_214210 [477-493]	TGGT1_214210 1xPhospho [S481]	5.31	100	1	649.7	199.5	515.7	272.5	219.7	212.3	1	6.902e-08	3	806.048	0.00013
FALSE	High	[R].EGSVCSNDGEDK.[K]	TGGT1_220900	organism=Toxoplasma_gondii_GT1 | product=hypothetical protein | location=TGGT1_chrII:27409-29529(+) | length=706 | sequence_SO=chromosome | SO=protein_coding	1xCarbamidomethyl [C5]; 2xPhospho [S3; S6]; 1xTMT6plex [K12]; 1xTMT6plex [N-Term]	0.607554	0.426	-1.23	146.9	62.7	1	TGGT1_220900 [436-447]	TGGT1_220900 2xPhospho [S438; S441]	3.39	67	1	0	45.1	478.3	32.5	120.6	0	2	0.0005004	3	638.925	4e-05
FALSE	High	[R].LLSSASVNLCDPMAGPLQWPK.[G]	TGGT1_228230	organism=Toxoplasma_gondii_GT1 | product=hypothetical protein | location=TGGT1_chrX:378932-383473(+) | length=1256 | sequence_SO=chromosome | SO=protein_coding	1xCarbamidomethyl [C10]; 2xPhospho [S4; S6]; 1xTMT6plex [K21]; 1xTMT6plex [N-Term]		0.426	-1.23	65.2	27.8	1	TGGT1_228230 [678-698]	TGGT1_228230 2xPhospho [S681; S683]	4.11	50	1	0	0	65.2	0	43.3	17.8	1	4.381e-05	4	726.358	0.00085
FALSE	High	[R].NKWPGVEEESSDDGDKEGGGPSGMR.[K]	TGGT1_229490	organism=Toxoplasma_gondii_GT1 | product=tetratricopeptide repeat-containing protein | location=TGGT1_chrVIII:295732-301948(+) | length=823 | sequence_SO=chromosome | SO=protein_coding	2xPhospho [S10; S11]; TMT6plex [K]; 1xTMT6plex [N-Term]	0.168075	0.426	-1.23	277.9	118.3	2	TGGT1_229490 [736-760]	TGGT1_229490 2xPhospho [S745; S746]	5.59	100	1	379.2	135.2	277.9	169.5	110.3	118.3	4	2.112e-07	4	810.351	0.00071
FALSE	High	[R].GGSSPTTK.[L]	TGGT1_240280	organism=Toxoplasma_gondii_GT1 | product=S1/P1nuclease | location=TGGT1_chrVI:1125848-1133275(-) | length=439 | sequence_SO=chromosome | SO=protein_coding	1xPhospho [S3]; 1xTMT6plex [K8]; 1xTMT6plex [N-Term]	0.50634	0.427	-1.23	1122.7	478.9	1	TGGT1_240280 [411-418]	TGGT1_240280 1xPhospho [S413]	2.26	100	1	3178.1	167.7	1122.7	478.9	545	283.7	4	0.01458	2	636.834	6e-05
FALSE	High	[K].REQDADASDNERK.[K]	TGGT1_270840	organism=Toxoplasma_gondii_GT1 | product=poly(ADP-ribose) polymerase catalytic domain-containing protein | location=TGGT1_chrVIII:4946767-4963422(+) | length=1012 | sequence_SO=chromosome | SO=protein_coding	1xPhospho [S8]; 1xTMT6plex [K13]; 1xTMT6plex [N-Term]	0.14189	0.427	-1.23	580.4	248	1	TGGT1_270840 [599-611]	TGGT1_270840 1xPhospho [S606]	3.49	100	1	908.3	259.3	580.4	309.7	248	151.2	2	0.0007459	4	518.751	-4e-05
FALSE	High	[K].GSAAVESAPGVEAQESGDQANEPVDRDGEGEWQVVTNK.[K]	TGGT1_295630	organism=Toxoplasma_gondii_GT1 | product=hypothetical protein | location=TGGT1_chrIa:1649908-1651185(-) | length=155 | sequence_SO=chromosome | SO=protein_coding	1xPhospho [S16]; 1xTMT6plex [K38]; 1xTMT6plex [N-Term]	0.083769	0.425	-1.23	73	31	1	TGGT1_295630 [112-149]	TGGT1_295630 1xPhospho [S127]	5.06	100	1	80.6	40.9	73	44.6	31	27.7	1	4.45e-07	5	891.02	0.00016
FALSE	High	[R].ETGGETATVASEGMGSRTETK.[N]	TGGT1_311230	organism=Toxoplasma_gondii_GT1 | product=hypothetical protein | location=TGGT1_chrXI:1844321-1862670(+) | length=4603 | sequence_SO=chromosome | SO=protein_coding	2xPhospho [S11; S16]; 1xTMT6plex [K21]; 1xTMT6plex [N-Term]	0.22846	0.425	-1.23	346.8	147.4	1	TGGT1_311230 [3291-3311]	TGGT1_311230 2xPhospho [S3301; S3306]	5.55	100	1	1133	170.8	346.8	217.3	127.9	147.4	1	8.874e-07	3	906.41	0.00022
FALSE	High	[R].TVSTNEDCDESQWNMK.[N]	TGGT1_311230	organism=Toxoplasma_gondii_GT1 | product=hypothetical protein | location=TGGT1_chrXI:1844321-1862670(+) | length=4603 | sequence_SO=chromosome | SO=protein_coding	1xCarbamidomethyl [C8]; 2xPhospho [S3; S11]; 1xTMT6plex [K16]; 1xTMT6plex [N-Term]	0.327619	0.427	-1.23	1074.7	459.1	1	TGGT1_311230 [3367-3382]	TGGT1_311230 2xPhospho [S3369; S3377]	3.35	100	1	1619.3	276.5	1074.7	477.8	459.1	280.3	3	0.001179	3	854.683	0.00025
FALSE	High	[K].QSTHLLPAVQQYSLK.[A]	TGGT1_202620	organism=Toxoplasma_gondii_GT1 | product=hypothetical protein | location=TGGT1_chrVIIa:3063678-3064673(-) | length=331 | sequence_SO=chromosome | SO=protein_coding	1xPhospho [S2]; 1xTMT6plex [K15]; 1xTMT6plex [N-Term]	0.447485	0.429	-1.22	35.7	15.3	1	TGGT1_202620 [79-93]	TGGT1_202620 1xPhospho [S80]	4.8	67	1	0	19.8	64.2	0	30.2	7.8	1	2.881e-07	3	751.079	-0.0006
FALSE	High	[R].LSQGSENGDAEEEVREK.[K]	TGGT1_214210	organism=Toxoplasma_gondii_GT1 | product=rRNA pseudouridine synthase | location=TGGT1_chrX:6002905-6008379(-) | length=505 | sequence_SO=chromosome | SO=protein_coding	1xPhospho [S5]; 1xTMT6plex [K17]; 1xTMT6plex [N-Term]	0.111032	0.428	-1.22	996	426.6	1	TGGT1_214210 [477-493]	TGGT1_214210 1xPhospho [S481]	5.55	100	1	1379.6	564.1	996	576.6	424.5	426.6	1	2.521e-08	3	805.72	0.00037
FALSE	High	[R].AGTTANEQQVPSPAVSSEELDVLQQVPAHLR.[S]	TGGT1_225690	organism=Toxoplasma_gondii_GT1 | product=hypothetical protein | location=TGGT1_chrX:2025685-2031135(+) | length=1816 | sequence_SO=chromosome | SO=protein_coding	2xPhospho [S12; S16]; 1xTMT6plex [N-Term]	0.0147432	0.428	-1.22	91.3	39.1	1	TGGT1_225690 [965-995]	TGGT1_225690 2xPhospho [S976; S980]	8.33	100	1	73	121.1	91.3	39.1	37.2	52.1	2	5.103e-12	4	915.942	-0.00119
FALSE	High	[R].IACSQGPGGSVK.[D]	TGGT1_226950	organism=Toxoplasma_gondii_GT1 | product=IgA-specific metalloendopeptidase | location=TGGT1_chrX:1106584-1115574(+) | length=2042 | sequence_SO=chromosome | SO=protein_coding	1xCarbamidomethyl [C3]; 1xPhospho [S10]; 1xTMT6plex [K12]; 1xTMT6plex [N-Term]	0.381602	0.429	-1.22	59.9	25.7	1	TGGT1_226950 [1390-1401]	TGGT1_226950 1xPhospho [S1399]	3.93	83	1	0	40.5	88.6	25.7	67.6	23.6	1	3.957e-06	3	566.96	-2e-05
FALSE	High	[R].RGVSGPK.[L]	TGGT1_230000	organism=Toxoplasma_gondii_GT1 | product=hypothetical protein | location=TGGT1_chrVIII:503141-526922(-) | length=6668 | sequence_SO=chromosome | SO=protein_coding	1xPhospho [S4]; 1xTMT6plex [K7]; 1xTMT6plex [N-Term]	0.291737	0.429	-1.22	490.2	210.2	1	TGGT1_230000 [5331-5337]	TGGT1_230000 1xPhospho [S5334]	2.8	100	1	523.1	160.2	490.2	303	210.2	106.3	1	0.03326	3	413.572	-0.0001
FALSE	High	[R].QLSLSRSQSQLRK.[L]	TGGT1_230420	organism=Toxoplasma_gondii_GT1 | product=sarco/endoplasmic reticulum Ca2+-ATPase | location=TGGT1_chrVIII:760295-772731(+) | length=1093 | sequence_SO=chromosome | SO=protein_coding	2xPhospho [S7; S9]; 1xTMT6plex [K13]; 1xTMT6plex [N-Term]	0.136166	0.429	-1.22	699.5	300.2	1	TGGT1_230420 [1079-1091]	TGGT1_230420 2xPhospho [S1085; S1087]	2.9	100	1	8296.7	699.5	602.4	300.2	103.2	333.4	1	0.01869	4	538.038	-8e-05
FALSE	High	[R].SARLSLNSTVLGEDCPMR.[L]	TGGT1_241880	organism=Toxoplasma_gondii_GT1 | product=3'5'-cyclic nucleotide phosphodiesterase domain-containing protein | location=TGGT1_chrVI:1724772-1737127(-) | length=1281 | sequence_SO=chromosome | SO=protein_coding	1xCarbamidomethyl [C15]; 2xPhospho [S5; S8]; 1xTMT6plex [N-Term]	0.218327	0.431	-1.22	125.4	54	1	TGGT1_241880 [87-104]	TGGT1_241880 2xPhospho [S91; S94]	5.39	100	1	156.7	51.5	125.4	54	44.8	71.5	1	6.056e-06	3	799.031	0.00073
FALSE	High	[R].SASLASGTDEQEEGSIYKPLSASAR.[V]	TGGT1_245510	organism=Toxoplasma_gondii_GT1 | product=phospholipid-translocating P-type ATPase, flippase subfamily protein | location=TGGT1_chrXII:2263282-2278901(-) | length=2427 | sequence_SO=chromosome | SO=protein_coding	2xPhospho [S3; S6]; 1xTMT6plex [K18]; 1xTMT6plex [N-Term]	0.263883	0.429	-1.22	337.7	144.8	1	TGGT1_245510 [838-862]	TGGT1_245510 2xPhospho [S840; S843]	6.47	100	1	583.3	107.8	337.7	145.6	144.8	103.2	1	2.149e-09	3	1058.17	0.00139
FALSE	High	[R].RGSQEPDGLAAPMSPR.[E]	TGGT1_247380	organism=Toxoplasma_gondii_GT1 | product=hypothetical protein | location=TGGT1_chrXII:3230314-3236812(-) | length=1107 | sequence_SO=chromosome | SO=protein_coding	2xPhospho [S3; S14]; 1xTMT6plex [N-Term]	0.617604	0.429	-1.22	73.6	31.6	1	TGGT1_247380 [66-81]	TGGT1_247380 2xPhospho [S68; S79]	7.06	100	1	107.7	13	73.6	35.4	29.5	31.6	1	3.498e-08	3	686.641	-0.00021
FALSE	High	[K].SEKEQVGSSELLLGPAEIK.[S]	TGGT1_258170	organism=Toxoplasma_gondii_GT1 | product=hypothetical protein | location=TGGT1_chrVIIb:3499824-3505217(+) | length=408 | sequence_SO=chromosome | SO=protein_coding	1xPhospho [S]; 2xTMT6plex [K3; K19]; 1xTMT6plex [N-Term]	0.200697	0.43	-1.22	109.1	46.9	2	TGGT1_258170 [147-165]	TGGT1_258170 1xPhospho [S]	3.71	100	1	132.9	39.7	109.1	46.9	59.5	14.3	5	5.308e-05	4	696.137	0
FALSE	High	[K].RLVPGEQSVSYICSR.[F]	TGGT1_265330	organism=Toxoplasma_gondii_GT1 | product=putative cell-cycle-associated protein kinase GSK | location=TGGT1_chrIX:1430680-1432489(-) | length=394 | sequence_SO=chromosome | SO=protein_coding	1xCarbamidomethyl [C13]; 1xPhospho [S/Y]; 1xTMT6plex [N-Term]	0.0805949	0.429	-1.22	85.2	36.6	3	TGGT1_265330 [201-215]	TGGT1_265330 1xPhospho [S/Y]	5.72	83	1	0	88.9	81.7	36.6	17.6	49.1	6	6.425e-10	3	687.345	-0.00015
FALSE	High	[R].GQGSESDPRGSQESLEK.[S]	TGGT1_291180	organism=Toxoplasma_gondii_GT1 | product=hypothetical protein | location=TGGT1_chrIX:4004987-4034538(-) | length=5394 | sequence_SO=chromosome | SO=protein_coding	2xPhospho [S11; S14]; 1xTMT6plex [K17]; 1xTMT6plex [N-Term]	0.157445	0.43	-1.22	374.8	161.1	1	TGGT1_291180 [1647-1663]	TGGT1_291180 2xPhospho [S1657; S1660]	4.04	100	1	739.6	188.4	374.8	204.6	161.1	127.8	1	7.548e-05	3	803.696	-0.00043
FALSE	High	[R].VSDQLMSLDSSASLAATPKPTK.[E]	TGGT1_294350	organism=Toxoplasma_gondii_GT1 | product=DEAD/DEAH box helicase domain-containing protein | location=TGGT1_chrIa:802644-825713(-) | length=2434 | sequence_SO=chromosome | SO=protein_coding	1xPhospho [S]; 2xTMT6plex [K19; K22]; 1xTMT6plex [N-Term]	0.500034	0.43	-1.22	135.5	58.3	2	TGGT1_294350 [172-193]	TGGT1_294350 1xPhospho [S]	6.46	83	1	0	64.1	286.5	58.3	130	37	3	6.424e-09	5	603.728	0
FALSE	High	[K].YVLAAQLSR.[S]	TGGT1_239740	organism=Toxoplasma_gondii_GT1 | product=dense granule protein GRA14 | location=TGGT1_chrVI:875718-876944(-) | length=408 | sequence_SO=chromosome | SO=protein_coding	1xPhospho [S8]; 1xTMT6plex [N-Term]	0.147874	0.433	-1.21	332.1	143.8	1	TGGT1_239740 [116-124]	TGGT1_239740 1xPhospho [S123]	2.14	100	1	412.5	160.8	332.1	208.3	110.6	143.8	2	0.005634	2	665.36	0.00017
FALSE	High	[K].ISGSREEDGDSSRPQIESVNR.[R]	TGGT1_248420	organism=Toxoplasma_gondii_GT1 | product=hypothetical protein | location=TGGT1_chrXII:3772416-3776263(-) | length=728 | sequence_SO=chromosome | SO=protein_coding	2xPhospho [S4; S11]; 1xTMT6plex [N-Term]	0.619503	0.433	-1.21	228.3	98.8	1	TGGT1_248420 [430-450]	TGGT1_248420 2xPhospho [S433; S440]	5.77	100	1	526.7	37	228.3	131.6	86.4	98.8	1	1.867e-06	3	903.07	0.0006
FALSE	High	[K].EGHASSSADEGSQSSLK.[K]	TGGT1_248740	organism=Toxoplasma_gondii_GT1 | product=hypothetical protein | location=TGGT1_chrXII:4066708-4074096(-) | length=1283 | sequence_SO=chromosome | SO=protein_coding	2xPhospho [S6; S7]; 1xTMT6plex [K17]; 1xTMT6plex [N-Term]	0.305218	0.433	-1.21	646.9	280.2	1	TGGT1_248740 [641-657]	TGGT1_248740 2xPhospho [S646; S647]	7.51	100	1	1687.4	171.2	646.9	323.3	280.2	135.6	1	3.776e-09	3	765.67	-9e-05
FALSE	High	[R].LELLLADAKSECADDTK.[A]	TGGT1_250820	organism=Toxoplasma_gondii_GT1 | product=hypothetical protein | location=TGGT1_chrXII:5170586-5175102(+) | length=1156 | sequence_SO=chromosome | SO=protein_coding	1xCarbamidomethyl [C12]; 1xPhospho [S10]; 2xTMT6plex [K9; K17]; 1xTMT6plex [N-Term]	0.784574	0.431	-1.21	79.6	34.3	1	TGGT1_250820 [446-462]	TGGT1_250820 1xPhospho [S455]	4.55	83	1	0	26.2	241.8	34.3	134.9	32.9	5	2.478e-06	4	665.602	-0.0003
FALSE	High	[R].EGSNEETPGTSGAASDSQGEEEGREGDRGK.[G]	TGGT1_265250	organism=Toxoplasma_gondii_GT1 | product=RNA recognition motif-containing protein | location=TGGT1_chrIX:1478253-1487922(+) | length=1564 | sequence_SO=chromosome | SO=protein_coding	1xPhospho [S17]; 1xTMT6plex [K30]; 1xTMT6plex [N-Term]	0.174086	0.432	-1.21	95.1	41.1	1	TGGT1_265250 [1256-1285]	TGGT1_265250 1xPhospho [S1272]	8.23	100	1	211	56	95.1	78.6	31.9	41.1	1	4.762e-10	4	891.146	0
FALSE	High	[R].ALPSSSLTPTSTSGTGTAVGGGASPSGSSTNDGTR.[S]	TGGT1_269180	organism=Toxoplasma_gondii_GT1 | product=MIF4G domain-containing protein | location=TGGT1_chrVIII:6008955-6021323(-) | length=2668 | sequence_SO=chromosome | SO=protein_coding	1xPhospho [S24]; 1xTMT6plex [N-Term]	0.244788	0.432	-1.21	81.3	35.1	1	TGGT1_269180 [726-760]	TGGT1_269180 1xPhospho [S749]	6.24	83	1	81.3	244.3	34.5	0	45.2	27.3	1	1.386e-07	4	858.904	-0.00054
FALSE	High	[K].RSESPEGDEKAPPK.[S]	TGGT1_273560	organism=Toxoplasma_gondii_GT1 | product=putative kinesin heavy chain | location=TGGT1_chrVIII:3381230-3400326(-) | length=1641 | sequence_SO=chromosome | SO=protein_coding	1xPhospho [S4]; 2xTMT6plex [K10; K14]; 1xTMT6plex [N-Term]	0.149862	0.434	-1.21	1207.8	523.8	1	TGGT1_273560 [788-801]	TGGT1_273560 1xPhospho [S791]	3.6	100	1	1283.5	487.1	1207.8	605.4	523.8	287.7	4	5.929e-05	4	574.305	-1e-05
FALSE	High	[R].SKSRDGSDDEENGADISMGTFDPR.[N]	TGGT1_288570	organism=Toxoplasma_gondii_GT1 | product=hypothetical protein | location=TGGT1_chrIX:2433882-2435903(-) | length=417 | sequence_SO=chromosome | SO=protein_coding	2xPhospho [S3; S7]; 1xTMT6plex [K2]; 1xTMT6plex [N-Term]	0.183366	0.432	-1.21	272.8	117.7	1	TGGT1_288570 [232-255]	TGGT1_288570 2xPhospho [S234; S238]	3.8	100	1	379.8	115.1	272.8	96.5	117.7	129.3	1	0.0005334	3	1068.79	0.00103
FALSE	High	[K].AEDSDSEGGTSPAATEDQNGNESDSQQSESSGAVEK.[R]	TGGT1_294790	organism=Toxoplasma_gondii_GT1 | product=hypothetical protein | location=TGGT1_chrIa:1130567-1131622(-) | length=351 | sequence_SO=chromosome | SO=protein_coding	1xPhospho [S25]; 1xTMT6plex [K36]; 1xTMT6plex [N-Term]	0.541704	0.431	-1.21	107.3	46.3	1	TGGT1_294790 [124-159]	TGGT1_294790 1xPhospho [S148]	6.38	100	1	107.3	14.8	110.7	46.3	57.6	12.6	1	1.284e-08	4	1035.44	0.00158
FALSE	High	[K].MHVAVVSAK.[M]	TGGT1_318150	organism=Toxoplasma_gondii_GT1 | product=transporter, major facilitator family protein | location=TGGT1_chrIV:1463434-1465233(+) | length=599 | sequence_SO=chromosome | SO=protein_coding	1xPhospho [S7]; 1xTMT6plex [K9]; 1xTMT6plex [N-Term]	0.416269	0.433	-1.21	46.1	20	1	TGGT1_318150 [32-40]	TGGT1_318150 1xPhospho [S38]	3.19	83	1	46.1	18.4	60.6	0	32.8	12.1	1	2.117e-05	3	493.943	-0.00032
FALSE	High	[R].QSPEVLSNSEEEMHARPR.[R]	TGGT1_235170	organism=Toxoplasma_gondii_GT1 | product=ATPase, AAA family protein | location=TGGT1_chrX:4569043-4580176(+) | length=1260 | sequence_SO=chromosome | SO=protein_coding	3xPhospho [S2; S7; S9]; 1xTMT6plex [N-Term]	0.287205	0.434	-1.2	259.8	112.8	1	TGGT1_235170 [300-317]	TGGT1_235170 3xPhospho [S301; S306; S308]	6.12	100	1	294.6	88.8	259.8	121.4	96.9	112.8	1	1.605e-07	3	855.687	0.0008
FALSE	High	[R].NAVIFSDCADTPGTSVLSFSSLQK.[A]	TGGT1_247000	organism=Toxoplasma_gondii_GT1 | product=tetratricopeptide repeat-containing protein | location=TGGT1_chrXII:3025928-3029976(+) | length=887 | sequence_SO=chromosome | SO=protein_coding	1xCarbamidomethyl [C8]; 1xPhospho [S/T]; 1xTMT6plex [K24]; 1xTMT6plex [N-Term]	0.0826731	0.434	-1.2	66.2	28.7	5	TGGT1_247000 [146-169]	TGGT1_247000 1xPhospho [S/T]	4.48	83	1	0	57.9	75.8	25.6	52.5	28.7	5	4.595e-07	3	1028.18	0.00161
FALSE	High	[R].SKSGSECEDCIRR.[S]	TGGT1_266080	organism=Toxoplasma_gondii_GT1 | product=hypothetical protein | location=TGGT1_chrIX:1138397-1140583(+) | length=728 | sequence_SO=chromosome | SO=protein_coding	2xCarbamidomethyl [C7; C10]; 2xPhospho [S3; S5]; 1xTMT6plex [K2]; 1xTMT6plex [N-Term]	0.259578	0.434	-1.2	415.1	180.1	1	TGGT1_266080 [341-353]	TGGT1_266080 2xPhospho [S343; S345]	4.23	100	1	985.7	136.8	415.1	236.4	180.1	91.1	1	8.118e-05	3	734.655	0.00051
FALSE	High	[K].SKDEDGSVVGEDGK.[R]	TGGT1_278440	organism=Toxoplasma_gondii_GT1 | product=putative SWI2/SNF2 Brahma | location=TGGT1_chrXII:6010021-6025169(+) | length=2667 | sequence_SO=chromosome | SO=protein_coding	1xPhospho [S7]; 2xTMT6plex [K2; K14]; 1xTMT6plex [N-Term]	0.32141	0.434	-1.2	642.7	279.2	1	TGGT1_278440 [2496-2509]	TGGT1_278440 1xPhospho [S2502]	4.61	100	1	642.7	250.4	646.9	279.2	441.2	233.5	1	5.034e-06	3	730.37	0.00031
FALSE	High	[R].RPSGDASLSGK.[L]	TGGT1_207920	organism=Toxoplasma_gondii_GT1 | product=hypothetical protein | location=TGGT1_chrIb:453863-457810(+) | length=726 | sequence_SO=chromosome | SO=protein_coding	2xPhospho [S3; S7]; 1xTMT6plex [K11]; 1xTMT6plex [N-Term]	0.4314	0.437	-1.19	187.7	82	1	TGGT1_207920 [454-464]	TGGT1_207920 2xPhospho [S456; S460]	4.19	100	1	536.8	48.8	187.7	114.5	82	67.9	1	0.0001973	3	564.941	-0.00108
FALSE	High	[K].VAFVEEAGSEKSDDDDDMA.[-]	TGGT1_237220	organism=Toxoplasma_gondii_GT1 | product=putative DNA replication licensing factor Mcm7 | location=TGGT1_chrX:5679145-5687290(+) | length=865 | sequence_SO=chromosome | SO=protein_coding	2xPhospho [S9; S12]; 1xTMT6plex [K11]; 1xTMT6plex [N-Term]	0.255137	0.437	-1.19	1032.5	451.4	1	TGGT1_237220 [847-865]	TGGT1_237220 2xPhospho [S855; S858]	4.16	100	1	1032.5	388.8	1678.2	451.4	548	363.3	4	1.455e-05	3	883.364	0.00059
FALSE	High	[R].NLRNSADRR.[G]	TGGT1_248290	organism=Toxoplasma_gondii_GT1 | product=WD domain, G-beta repeat-containing protein | location=TGGT1_chrXII:3712991-3725587(+) | length=3345 | sequence_SO=chromosome | SO=protein_coding	1xPhospho [S5]; 1xTMT6plex [N-Term]	0.349974	0.439	-1.19	69.4	30.4	1	TGGT1_248290 [1876-1884]	TGGT1_248290 1xPhospho [S1880]	2.24	100	1	319.2	23.4	69.4	51.9	30.4	20.8	1	0.02646	3	470.91	2e-05
FALSE	High	[K].ACESSREDLEEEEPEVGPNRPR.[T]	TGGT1_253880	organism=Toxoplasma_gondii_GT1 | product=GNS1/SUR4 family protein | location=TGGT1_chrIII:1247523-1249706(+) | length=727 | sequence_SO=chromosome | SO=protein_coding	1xCarbamidomethyl [C2]; 1xPhospho [S5]; 1xTMT6plex [N-Term]	0.10819	0.439	-1.19	288.9	126.8	1	TGGT1_253880 [462-483]	TGGT1_253880 1xPhospho [S466]	5.61	100	1	346.5	154.6	288.9	170.9	126.8	109.8	1	4.208e-07	4	724.326	-3e-05
FALSE	High	[R].VSSTGNLSK.[G]	TGGT1_233220	organism=Toxoplasma_gondii_GT1 | product=hypothetical protein | location=TGGT1_chrVIII:2508163-2514202(-) | length=1476 | sequence_SO=chromosome | SO=protein_coding	1xPhospho [S3]; 1xTMT6plex [K9]; 1xTMT6plex [N-Term]	0.332763	0.442	-1.18	1373.4	607	1	TGGT1_233220 [1215-1223]	TGGT1_233220 1xPhospho [S1217]	2.86	100	1	2161.5	429	1373.4	783.1	607	427.4	6	0.0008242	2	715.887	0.00014
FALSE	High	[R].EAQGGDEDASDGEADSEK.[R]	TGGT1_236840	organism=Toxoplasma_gondii_GT1 | product=putative zinc finger (C-x8-C-x5-C-x3-H)-2 | location=TGGT1_chrX:5420639-5424914(+) | length=372 | sequence_SO=chromosome | SO=protein_coding	1xPhospho [S10]; 1xTMT6plex [K18]; 1xTMT6plex [N-Term]	0.318453	0.442	-1.18	1199.2	530.4	1	TGGT1_236840 [320-337]	TGGT1_236840 1xPhospho [S329]	5.34	100	1	1642.5	303.3	1199.2	530.4	565.3	246.4	7	1.064e-07	3	783.333	0.00063
FALSE	High	[R].ACAEECFDSVSSSFDERHEFSGR.[S]	TGGT1_239870	organism=Toxoplasma_gondii_GT1 | product=CBS domain-containing protein | location=TGGT1_chrVI:967239-974994(-) | length=924 | sequence_SO=chromosome | SO=protein_coding	2xCarbamidomethyl [C2; C6]; 3xPhospho [S11; S12; S13]; 1xTMT6plex [N-Term]	0.287734	0.44	-1.18	97.1	42.8	1	TGGT1_239870 [806-828]	TGGT1_239870 3xPhospho [S816; S817; S818]	6.15	100	1	97.1	34.1	110.6	35.9	42.8	48.6	1	3.598e-07	4	795.295	0.00026
FALSE	High	[R].VGSDDGAGGVLALGGGR.[D]	TGGT1_291140	organism=Toxoplasma_gondii_GT1 | product=CCR4-Not complex component, Not1 protein | location=TGGT1_chrIX:3957969-3969206(+) | length=2562 | sequence_SO=chromosome | SO=protein_coding	1xPhospho [S3]; 1xTMT6plex [N-Term]	0.312189	0.44	-1.18	359.8	158.4	1	TGGT1_291140 [974-990]	TGGT1_291140 1xPhospho [S976]	4.52	100	1	359.8	129.9	430.7	158.4	181.2	156.8	1	3.339e-08	2	883.936	0.00033
FALSE	High	[K].FTPAGAAAASAQSSFKDK.[R]	TGGT1_313080	organism=Toxoplasma_gondii_GT1 | product=hypothetical protein | location=TGGT1_chrXI:3049384-3050751(-) | length=455 | sequence_SO=chromosome | SO=protein_coding	2xPhospho [S13; S]; TMT6plex [K]; 1xTMT6plex [N-Term]	0.318631	0.44	-1.18	532.3	234.2	3	TGGT1_313080 [416-433]	TGGT1_313080 2xPhospho [S428; S]	5.72	100	1	3934.1	532.3	207.1	234.2	215.6	279.3	3	9.943e-08	3	791.716	0.00102
FALSE	High	[QR].TVFESQKSLTSTADFR.[A]	TGGT1_205320	organism=Toxoplasma_gondii_GT1 | product=hypothetical protein | location=TGGT1_chrVIIa:1385667-1389087(+) | length=739 | sequence_SO=chromosome | SO=protein_coding	2xPhospho [S8; S]; 1xTMT6plex [K7]; 1xTMT6plex [N-Term]	0.651861	0.445	-1.17	3552.7	1580.7	2	TGGT1_205320 [395-410]; [423-438]; [451-466]; [479-494]; [507-522]; [535-550]; [563-578]; [591-606]	TGGT1_205320 2xPhospho [S402; S]; 2xPhospho [S430; S]; 2xPhospho [S458; S]; 2xPhospho [S486; S]; 2xPhospho [S514; S]; 2xPhospho [S542; S]; 2xPhospho [S570; S]; 2xPhospho [S598; S]	3.26	100	1	4279.4	442.3	3552.7	1580.7	2034.6	617	11	0.0001755	3	812.393	-0.00038
FALSE	High	[R].RHSALTEPLCK.[L]	TGGT1_240570	organism=Toxoplasma_gondii_GT1 | product=hypothetical protein | location=TGGT1_chrVI:1293465-1295755(+) | length=504 | sequence_SO=chromosome | SO=protein_coding	1xCarbamidomethyl [C10]; 2xPhospho [S3; T6]; 1xTMT6plex [K11]; 1xTMT6plex [N-Term]	0.449132	0.443	-1.17	704.7	312.3	1	TGGT1_240570 [482-492]	TGGT1_240570 2xPhospho [S484; T487]	5.9	100	1	807.9	173.7	704.7	312.3	330.8	240.9	1	6.33e-06	3	643.986	0.00032
FALSE	High	[R].ISSTSQDICLEDKA.[-]	TGGT1_304900	organism=Toxoplasma_gondii_GT1 | product=hypothetical protein | location=TGGT1_chrIX:4860091-4865611(-) | length=288 | sequence_SO=chromosome | SO=protein_coding	1xCarbamidomethyl [C9]; 1xPhospho [S3]; 1xTMT6plex [K13]; 1xTMT6plex [N-Term]	0.224305	0.443	-1.17	241.6	107.1	1	TGGT1_304900 [275-288]	TGGT1_304900 1xPhospho [S277]	3.32	100	1	241.6	96.6	305.7	117.3	107.1	92.6	1	0.0001148	3	702.346	-2e-05
FALSE	High	[R].DALKVPSSPSSFFQK.[D]	TGGT1_213610	organism=Toxoplasma_gondii_GT1 | product=hypothetical protein | location=TGGT1_chrV:1039260-1044139(-) | length=1015 | sequence_SO=chromosome | SO=protein_coding	1xPhospho [S]; 2xTMT6plex [K4; K15]; 1xTMT6plex [N-Term]	0.374928	0.448	-1.16	196.1	87.8	3	TGGT1_213610 [546-560]	TGGT1_213610 1xPhospho [S]	3.59	83	1	0	105.1	366	45	145.3	87.8	6	6.127e-06	3	802.441	0.00046
FALSE	High	[R].SAESTAAAAK.[A]	TGGT1_216460	organism=Toxoplasma_gondii_GT1 | product=hypothetical protein | location=TGGT1_chrXI:6052022-6054177(+) | length=604 | sequence_SO=chromosome | SO=protein_coding	1xPhospho [S4]; 1xTMT6plex [K10]; 1xTMT6plex [N-Term]	0.414461	0.446	-1.16	1557.8	694.9	1	TGGT1_216460 [544-553]	TGGT1_216460 1xPhospho [S547]	3.98	100	1	3113	426.2	1557.8	909.6	694.9	543.9	2	0.0005763	2	722.876	-5e-05
FALSE	High	[K].VSLDPSISRK.[Q]	TGGT1_234270	organism=Toxoplasma_gondii_GT1 | product=hypothetical protein | location=TGGT1_chrX:4150640-4163518(+) | length=2027 | sequence_SO=chromosome | SO=protein_coding	1xPhospho [S8]; 1xTMT6plex [K10]; 1xTMT6plex [N-Term]	0.645642	0.446	-1.16	172.8	77.1	1	TGGT1_234270 [1244-1253]	TGGT1_234270 1xPhospho [S1251]	2.52	100	1	172.8	14.1	266.7	77.1	152.8	8.3	1	0.01429	3	547.311	0.00013
FALSE	High	[R].EGAPSEEEAAFQSQSSGLVEDGK.[S]	TGGT1_273560	organism=Toxoplasma_gondii_GT1 | product=putative kinesin heavy chain | location=TGGT1_chrVIII:3381230-3400326(-) | length=1641 | sequence_SO=chromosome | SO=protein_coding	2xPhospho [S]; 1xTMT6plex [K23]; 1xTMT6plex [N-Term]	0.486848	0.447	-1.16	91.4	40.9	2	TGGT1_273560 [1419-1441]	TGGT1_273560 2xPhospho [S]	4.82	100	1	91.4	28.9	106.6	40.7	58.8	40.9	4	3.311e-08	4	743.332	0.00031
FALSE	High	[K].LTTVSILWER.[F]	TGGT1_295360	organism=Toxoplasma_gondii_GT1 | product=hypothetical protein | location=TGGT1_chrIa:1791407-1792949(+) | length=268 | sequence_SO=chromosome | SO=protein_coding	1xPhospho [S/T]; 1xTMT6plex [N-Term]	0.392395	0.448	-1.16	126.8	56.8	2	TGGT1_295360 [208-217]	TGGT1_295360 1xPhospho [S/T]	2.79	67	1	0	69.6	230.9	0	82.5	39.2	5	0.0005088	2	763.912	-0.00033
FALSE	High	[R].SAEGDRGPCHTENQVDGADAKENESDNSHGESDQDLR.[R]	TGGT1_310930	organism=Toxoplasma_gondii_GT1 | product=hypothetical protein | location=TGGT1_chrXI:1636895-1641854(-) | length=808 | sequence_SO=chromosome | SO=protein_coding	1xCarbamidomethyl [C9]; 2xPhospho [S25; S28]; 1xTMT6plex [K21]; 1xTMT6plex [N-Term]	0.393541	0.446	-1.16	111.2	49.6	1	TGGT1_310930 [252-288]	TGGT1_310930 2xPhospho [S276; S279]	8.93	100	1	198.9	30.7	111.2	71.2	49.6	30.9	1	7.623e-11	5	929.791	0.00142
FALSE	High	[R].NLLSGAATPSGVR.[T]	TGGT1_314740	organism=Toxoplasma_gondii_GT1 | product=PSP protein | location=TGGT1_chrXI:4206581-4212262(+) | length=758 | sequence_SO=chromosome | SO=protein_coding	1xPhospho [S/T]; 1xTMT6plex [N-Term]	0.0626965	0.446	-1.16	89.5	39.9	2	TGGT1_314740 [625-637]	TGGT1_314740 1xPhospho [T/S]	3.27	100	1	89.5	79.1	142.7	39.9	39.1	74.7	2	8.103e-05	2	776.409	0.00034
FALSE	High	[K].TSSQKGAYGGVNR.[E]	TGGT1_209210	organism=Toxoplasma_gondii_GT1 | product=hypothetical protein | location=TGGT1_chrIb:1139917-1148599(+) | length=1492 | sequence_SO=chromosome | SO=protein_coding	1xPhospho [S3]; 1xTMT6plex [K5]; 1xTMT6plex [N-Term]	0.504525	0.451	-1.15	226	101.9	1	TGGT1_209210 [993-1005]	TGGT1_209210 1xPhospho [S995]	1.76	100	1	308.4	53.3	226	101.9	111.4	88.4	1	0.02324	3	621.656	0.00016
FALSE	High	[K].ESEEQAEEGASSEVEK.[E]	TGGT1_220900	organism=Toxoplasma_gondii_GT1 | product=hypothetical protein | location=TGGT1_chrII:27409-29529(+) | length=706 | sequence_SO=chromosome | SO=protein_coding	1xPhospho [S12]; 1xTMT6plex [K16]; 1xTMT6plex [N-Term]	0.156761	0.449	-1.15	272	122.2	1	TGGT1_220900 [370-385]	TGGT1_220900 1xPhospho [S381]	4.84	100	1	272	113.6	361.7	122.2	144.7	43.9	1	3.373e-08	3	759.345	-0.0001
FALSE	High	[R].TDDSDDNEDRRK.[K]	TGGT1_221670	organism=Toxoplasma_gondii_GT1 | product=transcriptional elongation factor FACT140 | location=TGGT1_chrII:521099-534404(-) | length=1198 | sequence_SO=chromosome | SO=protein_coding	1xPhospho [S4]; 1xTMT6plex [K12]; 1xTMT6plex [N-Term]		0.45	-1.15	34.5	15.5	1	TGGT1_221670 [1183-1194]	TGGT1_221670 1xPhospho [S1186]	1.94	33	1	0	0	34.5	0	15.5	0	1	0.02629	3	668.641	-2e-05
FALSE	High	[R].SVSALLHGDSGPSEGFDDAHGK.[A]	TGGT1_228200	organism=Toxoplasma_gondii_GT1 | product=vacuolar (h+)-atpase g subunit protein | location=TGGT1_chrX:405994-408881(-) | length=483 | sequence_SO=chromosome | SO=protein_coding	2xPhospho [S3; S10]; 1xTMT6plex [K22]; 1xTMT6plex [N-Term]	0.192107	0.45	-1.15	318.1	143.1	1	TGGT1_228200 [86-107]	TGGT1_228200 2xPhospho [S88; S95]	7.8	100	1	523.6	153.6	318.1	136.8	168.7	143.1	2	3.898e-10	4	701.07	-0.00021
FALSE	High	[R].DGDFLKTSCGSPNYASPEVVSGK.[A]	TGGT1_233905	organism=Toxoplasma_gondii_GT1 | product=putative histone kinase SNF1 | location=TGGT1_chrVIII:2881304-2887605(+) | length=763 | sequence_SO=chromosome | SO=protein_coding	1xCarbamidomethyl [C9]; 1xPhospho [T7]; 2xTMT6plex [K6; K23]; 1xTMT6plex [N-Term]	0.321021	0.452	-1.15	55	24.9	1	TGGT1_233905 [215-237]	TGGT1_233905 1xPhospho [T221]	5.4	100	1	43.7	55	76.5	24.9	75.8	13.5	1	4.358e-07	4	796.397	-0.00076
FALSE	High	[K].AGELVSAAASATFETLQPSQK.[A]	TGGT1_248740	organism=Toxoplasma_gondii_GT1 | product=hypothetical protein | location=TGGT1_chrXII:4066708-4074096(-) | length=1283 | sequence_SO=chromosome | SO=protein_coding	2xPhospho [S6; S10]; 1xTMT6plex [K21]; 1xTMT6plex [N-Term]	0.193544	0.451	-1.15	96	43.3	1	TGGT1_248740 [824-844]	TGGT1_248740 2xPhospho [S829; S833]	4.99	83	1	0	72.7	126.7	40.2	43.3	64.6	1	4.857e-06	3	908.78	-0.0016
FALSE	High	[R].FLQCSESASPADGASIRSSDAGDER.[L]	TGGT1_259880	organism=Toxoplasma_gondii_GT1 | product=hypothetical protein | location=TGGT1_chrVIIb:2611307-2613849(-) | length=776 | sequence_SO=chromosome | SO=protein_coding	1xCarbamidomethyl [C4]; 3xPhospho [S9; S15; S18]; 1xTMT6plex [N-Term]	0.629336	0.451	-1.15	270.8	122.2	1	TGGT1_259880 [576-600]	TGGT1_259880 3xPhospho [S584; S590; S593]	6.9	100	1	522.4	52	270.8	173.2	107.5	122.2	2	9.791e-08	3	1028.07	-0.00109
FALSE	High	[R].ASMAPSGSPGSENDAEEK.[R]	TGGT1_320100	organism=Toxoplasma_gondii_GT1 | product=RNA recognition motif-containing protein | location=TGGT1_chrIV:443805-449909(+) | length=1216 | sequence_SO=chromosome | SO=protein_coding	1xPhospho [S11]; 1xOxidation [M3]; 1xTMT6plex [K18]; 1xTMT6plex [N-Term]	0.251831	0.45	-1.15	92	41.4	1	TGGT1_320100 [7-24]	TGGT1_320100 1xPhospho [S17]	3.5	100	1	128.8	33.7	92	61.9	41.4	15	1	1.522e-06	3	773.347	0.00013
FALSE	High	[K].SEHGGDEIAQAIDLGSEGEGPAAK.[G]	TGGT1_224660	organism=Toxoplasma_gondii_GT1 | product=transcription factor s-ii (tfiis), central domain-containing protein | location=TGGT1_chrX:2809534-2813475(+) | length=1313 | sequence_SO=chromosome | SO=protein_coding	1xDeamidated [Q10]; 1xPhospho [S16]; 1xTMT6plex [K24]; 1xTMT6plex [N-Term]	0.0897318	0.453	-1.14	59.9	27.1	1	TGGT1_224660 [266-289]	TGGT1_224660 1xPhospho [S281]	5.93	100	1	62	50.7	59.9	27.1	46.6	23	1	3.729e-10	3	959.797	0.00703
FALSE	High	[R].GEMDGSATPSDPFLSEK.[T]	TGGT1_228120	organism=Toxoplasma_gondii_GT1 | product=hypothetical protein | location=TGGT1_chrX:469350-486422(+) | length=3946 | sequence_SO=chromosome | SO=protein_coding	1xPhospho [S/T]; 1xTMT6plex [K17]; 1xTMT6plex [N-Term]		0.453	-1.14	37.4	16.9	2	TGGT1_228120 [3546-3562]	TGGT1_228120 1xPhospho [T/S]	3.54	50	1	0	18.9	73.7	0	16.9	0	6	1.072e-06	3	769.36	-0.00017
FALSE	High	[K].SLSANDRVPTK.[L]	TGGT1_283510	organism=Toxoplasma_gondii_GT1 | product=hypothetical protein | location=TGGT1_chrV:2942804-2948041(+) | length=314 | sequence_SO=chromosome | SO=protein_coding	1xPhospho [S3]; 1xTMT6plex [K11]; 1xTMT6plex [N-Term]	0.353307	0.455	-1.14	1191.5	541.9	1	TGGT1_283510 [159-169]	TGGT1_283510 1xPhospho [S161]	1.83	100	1	1191.5	380.8	1451.6	615.1	541.9	441	9	0.0007487	3	575.981	-0.00029
FALSE	High	[R].AATPVRDRSPHPTSEAPK.[V]	TGGT1_230940	organism=Toxoplasma_gondii_GT1 | product=hypothetical protein | location=TGGT1_chrVIII:1112065-1119747(+) | length=1523 | sequence_SO=chromosome | SO=protein_coding	2xPhospho [T3; T13]; 1xTMT6plex [K18]; 1xTMT6plex [N-Term]	0.296888	0.458	-1.13	841.3	385	1	TGGT1_230940 [385-402]	TGGT1_230940 2xPhospho [T387; T397]	5.01	100	1	3216.1	841.3	480.3	1001.7	385	274.4	6	0.0003089	4	634.569	4e-05
FALSE	High	[K].TQDTAGNVFEEREGSDDDWPSLSK.[C]	TGGT1_305030	organism=Toxoplasma_gondii_GT1 | product=kinase, pfkB family protein | location=TGGT1_chrIX:4960692-4962456(-) | length=439 | sequence_SO=chromosome | SO=protein_coding	1xPhospho [S15]; 1xTMT6plex [K24]	0.701424	0.456	-1.13	242.6	110.6	1	TGGT1_305030 [263-286]	TGGT1_305030 1xPhospho [S277]	3.46	100	1	597.2	242.6	22.6	110.6	48.7	159.2	1	0.0002155	3	998.105	-0.00103
FALSE	High	[R].QASPQQDDAAK.[-]	TGGT1_314970	organism=Toxoplasma_gondii_GT1 | product=root hair defective 3 gtp-binding protein (rhd3) protein | location=TGGT1_chrXI:4386163-4399801(-) | length=893 | sequence_SO=chromosome | SO=protein_coding	1xPhospho [S3]; 1xTMT6plex [K11]; 1xTMT6plex [N-Term]	0.15788	0.457	-1.13	261.8	119.6	1	TGGT1_314970 [883-893]	TGGT1_314970 1xPhospho [S885]	2.59	100	1	472.3	109.3	261.8	121.5	119.6	63.3	1	0.0005474	2	848.919	0.00022
FALSE	High	[R].VFDDASSKQSWTLAEDEADEGP.[-]	TGGT1_315280	organism=Toxoplasma_gondii_GT1 | product=hypothetical protein | location=TGGT1_chrXI:4568379-4573221(+) | length=1076 | sequence_SO=chromosome | SO=protein_coding	2xPhospho [S7; S10]; 1xTMT6plex [K8]; 1xTMT6plex [N-Term]	0.59036	0.457	-1.13	41.2	18.8	1	TGGT1_315280 [1055-1076]	TGGT1_315280 2xPhospho [S1061; S1064]	4.02	83	1	60.3	10.1	41.2	0	30.6	11.6	1	4.389e-05	3	1005.77	-0.00052
FALSE	High	[K].MFDTKGSNPAFASTR.[S]	TGGT1_318570	organism=Toxoplasma_gondii_GT1 | product=SFT2 family protein | location=TGGT1_chrIV:1161596-1163379(-) | length=317 | sequence_SO=chromosome | SO=protein_coding	1xPhospho [S/T]; 1xTMT6plex [K5]; 1xTMT6plex [N-Term]	0.613016	0.456	-1.13	29.9	13.6	2	TGGT1_318570 [65-79]	TGGT1_318570 1xPhospho [T/S]	1.43	67	1	0	13.7	64.9	0	38.9	4.8	2	0.05466	3	723.358	-0.00016
FALSE	High	[R].TASSGVAPASEK.[Q]	TGGT1_216950	organism=Toxoplasma_gondii_GT1 | product=helicase | location=TGGT1_chrXI:5696520-5701458(+) | length=939 | sequence_SO=chromosome | SO=protein_coding	1xPhospho [S3]; 1xTMT6plex [K12]; 1xTMT6plex [N-Term]	0.179366	0.459	-1.12	122.3	56.1	1	TGGT1_216950 [214-225]	TGGT1_216950 1xPhospho [S216]	3.32	100	1	122.3	61.3	129	84.3	56.1	28.1	1	7.182e-05	3	548.287	-0.00014
FALSE	High	[R].IGTTETALSLLLAHADSSENPK.[C]	TGGT1_229640	organism=Toxoplasma_gondii_GT1 | product=hypothetical protein | location=TGGT1_chrVIII:347644-355417(+) | length=1289 | sequence_SO=chromosome | SO=protein_coding	1xPhospho [S]; 1xTMT6plex [K22]; 1xTMT6plex [N-Term]	0.533876	0.461	-1.12	196.1	90.4	2	TGGT1_229640 [699-720]	TGGT1_229640 1xPhospho [S]	7.16	83	1	0	100.4	383.2	69.1	205	90.4	2	5.806e-12	4	702.372	8e-05
FALSE	High	[R].GLDGYDGDDSPGDEEAGEKER.[A]	TGGT1_239790	organism=Toxoplasma_gondii_GT1 | product=BRCA1 C Terminus (BRCT) domain-containing protein | location=TGGT1_chrVI:904502-910069(+) | length=733 | sequence_SO=chromosome | SO=protein_coding	1xPhospho [S10]; 1xTMT6plex [K19]; 1xTMT6plex [N-Term]	0.197868	0.462	-1.12	1773.8	818.9	1	TGGT1_239790 [601-621]	TGGT1_239790 1xPhospho [S610]	5.44	100	1	2086.1	751.7	1773.8	1056.4	818.9	533.3	4	7.721e-10	3	917.068	0.00034
FALSE	High	[R].QSSQESPPASVTK.[N]	TGGT1_240250	organism=Toxoplasma_gondii_GT1 | product=macro domain-containing protein | location=TGGT1_chrVI:1105085-1109716(+) | length=817 | sequence_SO=chromosome | SO=protein_coding	1xPhospho [S3]; 1xTMT6plex [K13]; 1xTMT6plex [N-Term]	0.61896	0.459	-1.12	126.8	58.3	1	TGGT1_240250 [683-695]	TGGT1_240250 1xPhospho [S685]	3.13	100	1	145.3	28.9	126.8	86.7	58.3	41.1	1	0.0001739	3	628.656	0.00014
FALSE	High	[K].NALGNMSPEASCSMGAPGDPESQNIGSLSLDK.[T]	TGGT1_255890	organism=Toxoplasma_gondii_GT1 | product=pyridine nucleotide-disulfide oxidoreductase domain-containing protein | location=TGGT1_chrVIIb:4557211-4567070(-) | length=787 | sequence_SO=chromosome | SO=protein_coding	1xCarbamidomethyl [C12]; 1xPhospho [S7]; 1xTMT6plex [K32]; 1xTMT6plex [N-Term]	0.238825	0.462	-1.12	188.2	86.9	1	TGGT1_255890 [143-174]	TGGT1_255890 1xPhospho [S149]	5.06	83	1	0	132.6	267.2	58.7	153	86.9	4	7.114e-08	4	943.938	0.00086
FALSE	High	[R].ARSIELAHQPTGAGASLSSFEVGGAK.[Q]	TGGT1_257530	organism=Toxoplasma_gondii_GT1 | product=transporter, major facilitator family protein | location=TGGT1_chrVIIb:3924727-3926365(-) | length=504 | sequence_SO=chromosome | SO=protein_coding	2xPhospho [S3; S16]; 1xTMT6plex [K26]; 1xTMT6plex [N-Term]	0.421259	0.461	-1.12	126.3	58.2	1	TGGT1_257530 [22-47]	TGGT1_257530 2xPhospho [S24; S37]	5.35	83	1	0	54.4	293.4	24.6	63.3	58.2	7	9.672e-08	4	790.646	-0.00062
FALSE	High	[K].RAFDDAITEFDNVSEDSYK.[D]	TGGT1_263090	organism=Toxoplasma_gondii_GT1 | product=14-3-3 protein | location=TGGT1_chrVIIb:786880-789511(+) | length=323 | sequence_SO=chromosome | SO=protein_coding	1xPhospho [S14]; 1xTMT6plex [K19]; 1xTMT6plex [N-Term]	0.173019	0.459	-1.12	136.5	62.7	1	TGGT1_263090 [266-284]	TGGT1_263090 1xPhospho [S279]	6.23	100	1	136.5	88.4	204.2	124.2	62.7	57.7	4	4.446e-10	3	920.765	-0.00032
FALSE	High	[R].NASASAYLAK.[G]	TGGT1_267620	organism=Toxoplasma_gondii_GT1 | product=multi-pass transmembrane protein | location=TGGT1_chrIX:346132-354477(+) | length=508 | sequence_SO=chromosome | SO=protein_coding	1xPhospho [S5]; 1xTMT6plex [K10]; 1xTMT6plex [N-Term]	0.208849	0.461	-1.12	120.6	55.7	1	TGGT1_267620 [495-504]	TGGT1_267620 1xPhospho [S499]	3.49	100	1	120.6	51.7	284.1	29.5	74.9	55.7	1	0.0001556	2	767.408	0.00027
FALSE	High	[R].YSVTPDALSPQQLEALAK.[F]	TGGT1_311890	organism=Toxoplasma_gondii_GT1 | product=hypothetical protein | location=TGGT1_chrXI:2321183-2324126(+) | length=394 | sequence_SO=chromosome | SO=protein_coding	1xPhospho [S]; 1xTMT6plex [K18]; 1xTMT6plex [N-Term]	0.600539	0.461	-1.12	165.2	76.1	2	TGGT1_311890 [169-186]	TGGT1_311890 1xPhospho [S]	4.8	83	1	0	82.5	330.9	76.1	179.1	73.5	7	6.297e-07	3	823.773	0.00027
FALSE	High	[R].SSSFTMESK.[S]	TGGT1_203240	organism=Toxoplasma_gondii_GT1 | product=hypothetical protein | location=TGGT1_chrVIIa:2547760-2555324(-) | length=739 | sequence_SO=chromosome | SO=protein_coding	1xPhospho [S3]; 1xTMT6plex [K9]; 1xTMT6plex [N-Term]	0.0690702	0.462	-1.11	771.1	356.4	1	TGGT1_203240 [386-394]	TGGT1_203240 1xPhospho [S388]	2.84	100	1	771.1	458.7	1041.6	356.4	386.4	272.7	6	0.000703	2	771.37	-8e-05
FALSE	High	[K].REQGDSSPTQQGASDAK.[A]	TGGT1_205220	organism=Toxoplasma_gondii_GT1 | product=putative U5 snRNP-associated subunit | location=TGGT1_chrVIIa:1443394-1451209(+) | length=1113 | sequence_SO=chromosome | SO=protein_coding	1xPhospho [S]; 1xTMT6plex [K17]; 1xTMT6plex [N-Term]	0.266027	0.465	-1.11	1604.1	745.5	2	TGGT1_205220 [1062-1078]	TGGT1_205220 1xPhospho [S]	6.38	100	1	2216.4	583.6	1604.1	938.2	745.5	466.8	11	2.826e-07	3	767.369	0.00032
FALSE	High	[R].VASEASDTPGRGTSANVDHLQGR.[K]	TGGT1_208370	organism=Toxoplasma_gondii_GT1 | product=putative myosin heavy chain | location=TGGT1_chrIb:652389-657163(+) | length=1124 | sequence_SO=chromosome | SO=protein_coding	3xPhospho [S3; S6; S14]; 1xTMT6plex [N-Term]	0.410114	0.463	-1.11	244	113	1	TGGT1_208370 [1017-1039]	TGGT1_208370 3xPhospho [S1019; S1022; S1030]	4.73	100	1	284.7	93	244	172.2	109.6	113	1	0.0001039	3	932.065	0.00021
FALSE	High	[R].IAGWGAQVYAPMDEEAKSEES.[-]	TGGT1_232600	organism=Toxoplasma_gondii_GT1 | product=phospholipase, patatin family protein | location=TGGT1_chrVIII:2182196-2184854(+) | length=665 | sequence_SO=chromosome | SO=protein_coding	1xPhospho [S]; 1xOxidation [M12]; 1xTMT6plex [K17]; 1xTMT6plex [N-Term]	0.271907	0.463	-1.11	90.9	42.1	2	TGGT1_232600 [645-665]	TGGT1_232600 1xPhospho [S]	4.26	83	1	0	59.2	139.6	42.1	82	7.4	7	2.504e-07	3	941.439	0.00046
FALSE	High	[R].VTSVEGFEPLSPSESENGLK.[V]	TGGT1_264860	organism=Toxoplasma_gondii_GT1 | product=zinc finger, C3HC4 type (RING finger) domain-containing protein | location=TGGT1_chrIX:1768340-1781509(-) | length=3868 | sequence_SO=chromosome | SO=protein_coding	1xDeamidated [N17]; 1xPhospho [S3]; 1xTMT6plex [K20]; 1xTMT6plex [N-Term]	0.24948	0.464	-1.11	127.2	59	1	TGGT1_264860 [2035-2054]	TGGT1_264860 1xPhospho [S2037]	5.4	100	1	127.2	55.2	186.4	59	92	40.5	1	1.625e-07	3	882.439	0.00037
FALSE	High	[R].SSLACTSSQER.[S]	TGGT1_320100	organism=Toxoplasma_gondii_GT1 | product=RNA recognition motif-containing protein | location=TGGT1_chrIV:443805-449909(+) | length=1216 | sequence_SO=chromosome | SO=protein_coding	1xCarbamidomethyl [C5]; 1xPhospho [S8]; 1xTMT6plex [N-Term]	0.448686	0.465	-1.11	1005.5	467.3	1	TGGT1_320100 [508-518]	TGGT1_320100 1xPhospho [S515]	3.41	100	1	1705.4	285.1	1005.5	587.5	400.1	467.3	2	0.0001889	2	767.842	2e-05
FALSE	High	[R].SLGVSPSGPGDNTDAEDSGDGR.[G]	TGGT1_203320	organism=Toxoplasma_gondii_GT1 | product=zinc finger in N-recognin protein | location=TGGT1_chrVIIa:2474491-2497953(-) | length=5382 | sequence_SO=chromosome | SO=protein_coding	1xPhospho [T13]; 1xTMT6plex [N-Term]	0.219122	0.465	-1.1	42.9	20	1	TGGT1_203320 [3383-3404]	TGGT1_203320 1xPhospho [T3395]	5.62	83	1	50.1	29.5	42.9	0	27.1	14.7	1	8.367e-08	3	800.344	-0.00045
FALSE	High	[R].VQSGNSLSTLSFYK.[E]	TGGT1_214470	organism=Toxoplasma_gondii_GT1 | product=Ulp1 protease family, C-terminal catalytic domain-containing protein | location=TGGT1_chrX:6187338-6194769(-) | length=771 | sequence_SO=chromosome | SO=protein_coding	2xPhospho [S3; S6]; 1xTMT6plex [K14]; 1xTMT6plex [N-Term]	0.440969	0.467	-1.1	165.1	77.1	1	TGGT1_214470 [156-169]	TGGT1_214470 2xPhospho [S158; S161]	4.56	100	1	321.7	41.8	165.1	77.1	87.8	58.4	1	4.902e-05	3	717.018	0.00047
FALSE	High	[K].SGEGSLSFSPATTK.[T]	TGGT1_222400	organism=Toxoplasma_gondii_GT1 | product=hypothetical protein | location=TGGT1_chrII:1096079-1099979(+) | length=628 | sequence_SO=chromosome | SO=protein_coding	1xPhospho [S]; 1xTMT6plex [K14]; 1xTMT6plex [N-Term]	0.420659	0.465	-1.1	142	66.1	3	TGGT1_222400 [498-511]	TGGT1_222400 1xPhospho [S]	3.49	83	1	0	76.4	264.1	76	66.1	53.7	7	9.874e-06	3	636.324	0.0001
FALSE	High	[R].VASQSRPK.[E]	TGGT1_224270	organism=Toxoplasma_gondii_GT1 | product=hypothetical protein | location=TGGT1_chrX:3043060-3054241(-) | length=3378 | sequence_SO=chromosome | SO=protein_coding	1xPhospho [S3]; 1xTMT6plex [K8]; 1xTMT6plex [N-Term]	0.768206	0.466	-1.1	325	151.5	1	TGGT1_224270 [2561-2568]	TGGT1_224270 1xPhospho [S2563]	2.19	100	1	406	35.8	325	164.2	151.5	85.4	1	0.02699	3	470.934	-0.00029
FALSE	High	[R].SGGQFPPTRTSFDER.[Q]	TGGT1_283510	organism=Toxoplasma_gondii_GT1 | product=hypothetical protein | location=TGGT1_chrV:2942804-2948041(+) | length=314 | sequence_SO=chromosome | SO=protein_coding	2xPhospho [T8; S11]; 1xTMT6plex [N-Term]	0.432422	0.466	-1.1	180.3	84	1	TGGT1_283510 [85-99]	TGGT1_283510 2xPhospho [T92; S95]	1.82	100	1	180.3	48	204.9	41.9	84	115.6	3	0.0562	3	690.968	-7e-05
FALSE	High	[R].DNSMTTYMVSKK.[T]	TGGT1_288380	organism=Toxoplasma_gondii_GT1 | product=heat shock protein HSP90 | location=TGGT1_chrIX:2294323-2298742(+) | length=708 | sequence_SO=chromosome | SO=protein_coding	1xPhospho [S3]; 2xTMT6plex [K11; K12]; 1xTMT6plex [N-Term]	0.410984	0.467	-1.1	229.4	107.2	1	TGGT1_288380 [598-609]	TGGT1_288380 1xPhospho [S600]	2.49	100	1	625.4	74.3	229.4	200.2	69	107.2	1	0.0001011	3	724.707	0.00015
FALSE	High	[R].GSSGGFSAEK.[S]	TGGT1_203390	organism=Toxoplasma_gondii_GT1 | product=CRAL/TRIO domain-containing protein | location=TGGT1_chrVIIa:2421687-2423720(-) | length=456 | sequence_SO=chromosome | SO=protein_coding	2xPhospho [S2; S3]; 1xTMT6plex [K10]; 1xTMT6plex [N-Term]	0.354417	0.469	-1.09	373	174.9	1	TGGT1_203390 [18-27]	TGGT1_203390 2xPhospho [S19; S20]	4.09	100	1	373	128.9	572.9	158.6	202.6	174.9	1	0.0002543	2	772.844	0.00085
FALSE	High	[K].HLSASSVDSESDEECPKLEEVNQEEDAGTPEGR.[S]	TGGT1_205558	organism=Toxoplasma_gondii_GT1 | product=NAC domain-containing protein | location=TGGT1_chrVIIa:1246583-1248351(+) | length=189 | sequence_SO=chromosome | SO=protein_coding	1xCarbamidomethyl [C15]; 2xPhospho [S9; S11]; 1xTMT6plex [K17]; 1xTMT6plex [N-Term]	0.553521	0.471	-1.09	116.1	54.7	1	TGGT1_205558 [9-41]	TGGT1_205558 2xPhospho [S17; S19]	9.49	100	1	626	25.4	116.1	146.2	54.7	29.1	2	2.56e-11	4	1062.96	0.00158
FALSE	High	[R].DWHSLSDASMDAGR.[L]	TGGT1_214600	organism=Toxoplasma_gondii_GT1 | product=hypothetical protein | location=TGGT1_chrX:6286080-6303782(-) | length=4050 | sequence_SO=chromosome | SO=protein_coding	2xPhospho [S6; S9]; 1xTMT6plex [N-Term]	0.282723	0.468	-1.09	28.4	13.3	1	TGGT1_214600 [2221-2234]	TGGT1_214600 2xPhospho [S2226; S2229]	4.07	83	1	53.6	11.2	28.4	0	15.2	11.7	1	1.187e-05	3	646.254	-0.00046
FALSE	High	[R].VGAAAAGTPGVDSDADRASLHDGDDSGLGGALGPK.[R]	TGGT1_253750	organism=Toxoplasma_gondii_GT1 | product=PLU-1 family protein | location=TGGT1_chrIII:1126566-1154665(-) | length=8088 | sequence_SO=chromosome | SO=protein_coding	2xPhospho [S13; S19]; 1xTMT6plex [K35]; 1xTMT6plex [N-Term]	0.0825917	0.469	-1.09	49.4	23.2	1	TGGT1_253750 [7760-7794]	TGGT1_253750 2xPhospho [S7772; S7778]	4.32	100	1	83.9	28.7	49.4	13.7	25.5	23.2	1	1.997e-06	5	759.959	0.00027
FALSE	High	[K].GNVAPPSDDVTTATPPQSIGNSAGPRGSVAENK.[T]	TGGT1_255420	organism=Toxoplasma_gondii_GT1 | product=hypothetical protein | location=TGGT1_chrVIIb:4744619-4746351(-) | length=278 | sequence_SO=chromosome | SO=protein_coding	1xPhospho [S28]; 1xTMT6plex [K33]; 1xTMT6plex [N-Term]	0.252805	0.47	-1.09	128.4	60.4	1	TGGT1_255420 [28-60]	TGGT1_255420 1xPhospho [S55]	4.6	83	1	0	76.8	214.7	10.4	93.5	60.4	2	1.755e-07	4	933.219	0.00096
FALSE	High	[R].NEEENSGSPPPSSDADDPSSAAGADGQRSPPQEPDKELQMR.[K]	TGGT1_264610	organism=Toxoplasma_gondii_GT1 | product=RNA recognition motif-containing protein | location=TGGT1_chrIX:1992388-1998489(-) | length=430 | sequence_SO=chromosome | SO=protein_coding	1xPhospho [S29]; 1xTMT6plex [K36]; 1xTMT6plex [N-Term]	0.127293	0.469	-1.09	56.3	26.4	1	TGGT1_264610 [83-123]	TGGT1_264610 1xPhospho [S111]	7.71	100	1	56.3	36.6	109	32.2	26.4	25.5	1	4.822e-10	5	964.437	0.002
FALSE	High	[R].GRCGGSAMEKDDECQYTPSTSPPVEVAEEATDDVEK.[I]	TGGT1_266640	organism=Toxoplasma_gondii_GT1 | product=putative Acetyl-coenzyme A synthetase 2 | location=TGGT1_chrIX:887254-895827(+) | length=714 | sequence_SO=chromosome | SO=protein_coding	2xCarbamidomethyl [C3; C14]; 2xPhospho [T17; T20]; 1xTMT6plex [K36]	0.207933	0.47	-1.09	289.3	136.1	1	TGGT1_266640 [18-53]	TGGT1_266640 2xPhospho [T34; T37]	4.22	100	1	530.8	142	289.3	136.1	158.8	126.5	1	0.004354	4	1084.2	0.00369
FALSE	High	[K].MSAQQGWATLASVGSDAVSR.[A]	TGGT1_273070	organism=Toxoplasma_gondii_GT1 | product=putative GTPase activating protein for adp ribosylation factor | location=TGGT1_chrVIII:3675277-3682823(+) | length=501 | sequence_SO=chromosome | SO=protein_coding	1xPhospho [S15]; 1xTMT6plex [N-Term]	0.418507	0.471	-1.09	28	13.2	1	TGGT1_273070 [474-493]	TGGT1_273070 1xPhospho [S488]	5.64	67	1	0	23.7	33.1	0	24.1	7.3	1	2.499e-09	3	777.705	-0.0001
FALSE	High	[R].IQLPGLLYDSGDSSPTETPVGSGDPAAR.[G]	TGGT1_295710	organism=Toxoplasma_gondii_GT1 | product=HECT-domain (ubiquitin-transferase) domain-containing protein | location=TGGT1_chrIa:1556788-1587317(-) | length=8007 | sequence_SO=chromosome | SO=protein_coding	1xPhospho [S/T]; 1xTMT6plex [N-Term]	0.163074	0.469	-1.09	46.3	21.7	4	TGGT1_295710 [202-229]	TGGT1_295710 1xPhospho [T/S]	4.76	100	1	35.6	56.8	46.3	21.7	44.3	18.9	8	7.118e-09	3	1037.17	7e-05
FALSE	High	[R].SIGNTFAVAK.[S]	TGGT1_313310	organism=Toxoplasma_gondii_GT1 | product=DnaJ domain-containing protein | location=TGGT1_chrXI:3222916-3229150(+) | length=608 | sequence_SO=chromosome | SO=protein_coding	1xPhospho [T5]; 1xTMT6plex [K10]; 1xTMT6plex [N-Term]	0.792862	0.47	-1.09	168	79	1	TGGT1_313310 [453-462]	TGGT1_313310 1xPhospho [T457]	2.12	100	1	168.8	39.5	168	156.7	79	55.5	2	0.001681	2	773.426	0
FALSE	High	[R].TSYTGPMLPAGADVASELK.[E]	TGGT1_320020	organism=Toxoplasma_gondii_GT1 | product=transporter, major facilitator family protein | location=TGGT1_chrIV:518139-519905(-) | length=588 | sequence_SO=chromosome | SO=protein_coding	1xPhospho [S2]; 1xOxidation [M7]; 1xTMT6plex [K19]; 1xTMT6plex [N-Term]	0.670508	0.469	-1.09	299.4	140.3	1	TGGT1_320020 [315-333]	TGGT1_320020 1xPhospho [S316]	6.05	83	1	0	123	728.9	140.3	341.5	122.2	5	2.327e-09	3	821.415	0.00083
FALSE	High	[K].SERESDNSDEELK.[T]	TGGT1_214270	organism=Toxoplasma_gondii_GT1 | product=putative translation initiation factor IF-2 | location=TGGT1_chrX:6085732-6096115(-) | length=1146 | sequence_SO=chromosome | SO=protein_coding	2xPhospho [S5; S8]; 1xTMT6plex [K13]; 1xTMT6plex [N-Term]	0.660733	0.474	-1.08	274.9	130.3	1	TGGT1_214270 [146-158]	TGGT1_214270 2xPhospho [S150; S153]	4.61	100	1	274.9	52.4	550.9	130.3	327.9	53.4	1	3.475e-05	3	719.311	-0.00024
FALSE	High	[K].RPADAACVRGESK.[R]	TGGT1_226910	organism=Toxoplasma_gondii_GT1 | product=Amylo-alpha-1,6-glucosidase | location=TGGT1_chrX:1136138-1153007(-) | length=1882 | sequence_SO=chromosome | SO=protein_coding	1xCarbamidomethyl [C7]; 1xPhospho [S12]; 1xTMT6plex [K13]; 1xTMT6plex [N-Term]	0.659659	0.475	-1.08	285.8	135.7	1	TGGT1_226910 [695-707]	TGGT1_226910 1xPhospho [S706]	2.99	100	1	498.3	69.6	285.8	297.7	135.7	91.4	1	0.0004684	4	489.504	0.00021
FALSE	High	[R].ASESTHK.[H]	TGGT1_238950	organism=Toxoplasma_gondii_GT1 | product=putative fatty acyl-CoA desaturase | location=TGGT1_chrVI:327886-337165(-) | length=1042 | sequence_SO=chromosome | SO=protein_coding	1xPhospho [S4]; 1xTMT6plex [K7]; 1xTMT6plex [N-Term]	0.860008	0.473	-1.08	1302.4	616.6	1	TGGT1_238950 [256-262]	TGGT1_238950 1xPhospho [S259]	2.98	100	1	1461.1	134.2	1302.4	662.5	616.6	390	1	0.02816	3	433.223	1e-05
FALSE	High	[R].SSSVSTIFK.[M]	TGGT1_248420	organism=Toxoplasma_gondii_GT1 | product=hypothetical protein | location=TGGT1_chrXII:3772416-3776263(-) | length=728 | sequence_SO=chromosome | SO=protein_coding	1xPhospho [S]; 1xTMT6plex [K9]; 1xTMT6plex [N-Term]	0.229005	0.474	-1.08	446.2	211.4	3	TGGT1_248420 [416-424]	TGGT1_248420 1xPhospho [S]	2.74	100	1	446.2	164.6	617.4	265.9	211.4	81.5	5	0.001169	2	747.405	0.00033
FALSE	High	[R].SVSGHVSPADEGGFSADR.[E]	TGGT1_250870	organism=Toxoplasma_gondii_GT1 | product=DHHC zinc finger domain-containing protein | location=TGGT1_chrXII:5218013-5220717(-) | length=361 | sequence_SO=chromosome | SO=protein_coding	2xPhospho [S3; S7]; 1xTMT6plex [N-Term]	0.143619	0.474	-1.08	52.5	24.9	1	TGGT1_250870 [21-38]	TGGT1_250870 2xPhospho [S23; S27]	4.11	83	1	92.1	38.2	52.5	0	18.6	33.3	1	1.56e-05	3	721.97	0.00016
FALSE	High	[R].SQSSSSFSSSER.[A]	TGGT1_259980	organism=Toxoplasma_gondii_GT1 | product=DnaJ domain-containing protein | location=TGGT1_chrVIIb:2531634-2539640(-) | length=476 | sequence_SO=chromosome | SO=protein_coding	1xPhospho [S3]; 1xTMT6plex [N-Term]	0.488808	0.472	-1.08	447.6	211.4	1	TGGT1_259980 [165-176]	TGGT1_259980 1xPhospho [S167]	3.85	100	1	686.3	163.3	447.6	382.5	202.2	211.4	1	0.0006812	2	792.842	0.00103
FALSE	High	[K].LESKEGLK.[K]	TGGT1_264420	organism=Toxoplasma_gondii_GT1 | product=putative lipoprotein | location=TGGT1_chrIX:2071881-2072312(+) | length=143 | sequence_SO=chromosome | SO=protein_coding	1xPhospho [S3]; 2xTMT6plex [K4; K8]; 1xTMT6plex [N-Term]	0.467604	0.474	-1.08	134.6	63.8	1	TGGT1_264420 [9-16]; [27-34]; [45-52]; [63-70]; [81-88]; [99-106]	TGGT1_264420 1xPhospho [S11]; 1xPhospho [S29]; 1xPhospho [S47]; 1xPhospho [S65]; 1xPhospho [S83]; 1xPhospho [S101]	2.45	83	1	134.6	38.8	185.2	52	78.3	0	1	0.04572	2	835.989	0.00025
FALSE	High	[R].ENGICFGGFLLTASHNPGGIDEDFGVK.[Y]	TGGT1_285980A	organism=Toxoplasma_gondii_GT1 | product=glucosephosphate-mutase GPM1 | location=TGGT1_chrV:1947082-1953082(-) | length=361 | sequence_SO=chromosome | SO=protein_coding	1xCarbamidomethyl [C5]; 1xPhospho [S/T]; 1xTMT6plex [K27]; 1xTMT6plex [N-Term]	0.620156	0.474	-1.08	114.2	54.1	2	TGGT1_285980A [150-176]	TGGT1_285980A 1xPhospho [T/S]	6.48	83	1	0	50.9	256.3	49.3	108.7	54.1	7	2.682e-11	4	848.162	-0.00028
FALSE	High	[R].LGGSSSQSGLLR.[V]	TGGT1_212130	organism=Toxoplasma_gondii_GT1 | product=phospholipase, patatin family protein | location=TGGT1_chrX:3947536-3959836(+) | length=994 | sequence_SO=chromosome | SO=protein_coding	1xPhospho [S]; 1xTMT6plex [N-Term]	0.239849	0.477	-1.07	612.3	292.1	2	TGGT1_212130 [41-52]	TGGT1_212130 1xPhospho [S]	3.35	100	1	612.3	291.9	755.1	396.3	292.1	285	5	9.951e-05	2	735.88	0.00033
FALSE	High	[R].VPGQHVEADMDDESLTPDSR.[T]	TGGT1_257990	organism=Toxoplasma_gondii_GT1 | product=putative heat shock protein 101 | location=TGGT1_chrVIIb:3637480-3646383(+) | length=927 | sequence_SO=chromosome | SO=protein_coding	1xPhospho [T16]; 1xTMT6plex [N-Term]	0.213297	0.477	-1.07	300.5	143.2	1	TGGT1_257990 [880-899]	TGGT1_257990 1xPhospho [T895]	6.01	100	1	300.5	111.3	307.3	155.2	143.2	70.1	1	3.058e-08	3	836.37	0.00016
FALSE	High	[R].DVGSGGDDSEGAR.[G]	TGGT1_286450	organism=Toxoplasma_gondii_GT1 | product=dense granule protein GRA5 | location=TGGT1_chrV:1680404-1680766(+) | length=120 | sequence_SO=chromosome | SO=protein_coding	1xPhospho [S9]; 1xTMT6plex [N-Term]	0.734008	0.477	-1.07	1129.7	539.1	1	TGGT1_286450 [30-42]	TGGT1_286450 1xPhospho [S38]	3.25	100	1	1221.9	256.5	1129.7	539.1	718.8	500.9	7	3.145e-05	2	765.817	-2e-05
FALSE	High	[K].TLQMDEGDPLFYPEDPSDLEDSGEIR.[S]	TGGT1_288400	organism=Toxoplasma_gondii_GT1 | product=LETM1 family protein | location=TGGT1_chrIX:2306244-2318068(-) | length=1101 | sequence_SO=chromosome | SO=protein_coding	1xPhospho [S17]; 1xTMT6plex [N-Term]	0.0491651	0.476	-1.07	148.2	70.5	1	TGGT1_288400 [1021-1046]	TGGT1_288400 1xPhospho [S1037]	6.03	100	1	152.5	111.3	148.2	102.5	57.9	70.5	3	7.837e-10	3	1093.15	0.00138
FALSE	High	[R].ALGVPSAPQHTRSLESVGNDNLPSR.[S]	TGGT1_289880	organism=Toxoplasma_gondii_GT1 | product=hypothetical protein | location=TGGT1_chrIX:3301494-3313288(-) | length=1326 | sequence_SO=chromosome | SO=protein_coding	3xPhospho [S6; S13; S16]; 1xTMT6plex [N-Term]	0.116202	0.478	-1.07	75	35.8	1	TGGT1_289880 [708-732]	TGGT1_289880 3xPhospho [S713; S720; S723]	6.68	100	1	75	61.4	76.8	26.5	35.8	60.1	2	8.326e-07	4	768.605	0.00026
FALSE	High	[R].SGGSIYETAGKK.[Q]	TGGT1_290640	organism=Toxoplasma_gondii_GT1 | product=putative DNA mismatch repair protein MSH6-1 | location=TGGT1_chrIX:3604395-3616262(-) | length=1561 | sequence_SO=chromosome | SO=protein_coding	1xPhospho [S4]; 2xTMT6plex [K11; K12]; 1xTMT6plex [N-Term]	0.290655	0.478	-1.07	162.8	77.8	1	TGGT1_290640 [21-32]	TGGT1_290640 1xPhospho [S24]	2.21	100	1	299.8	87.2	162.8	155.2	77.8	69.9	1	0.0007298	3	655.694	0.00056
FALSE	High	[R].AQFGDEPDGLSSDEEAREK.[I]	TGGT1_308060	organism=Toxoplasma_gondii_GT1 | product=hypothetical protein | location=TGGT1_chrXII:487947-497761(+) | length=1856 | sequence_SO=chromosome | SO=protein_coding	2xPhospho [S11; S12]; 1xTMT6plex [K19]; 1xTMT6plex [N-Term]	0.251888	0.478	-1.07	613.5	293	1	TGGT1_308060 [1276-1294]	TGGT1_308060 2xPhospho [S1286; S1287]	6.21	100	1	3041.3	342.7	613.5	372.5	293	262.4	2	2.881e-07	3	900.061	-8e-05
FALSE	High	[K].CGVASASSRPLSPK.[S]	TGGT1_311250	organism=Toxoplasma_gondii_GT1 | product=hypothetical protein | location=TGGT1_chrXI:1874376-1883214(+) | length=1848 | sequence_SO=chromosome | SO=protein_coding	1xCarbamidomethyl [C1]; 1xPhospho [S12]; 1xTMT6plex [K14]; 1xTMT6plex [N-Term]	0.528589	0.476	-1.07	118.2	56.3	1	TGGT1_311250 [340-353]	TGGT1_311250 1xPhospho [S351]	2.23	83	1	0	47.6	294	56.3	124.7	19.9	2	0.0001135	3	652.345	0.00016
FALSE	High	[R].AAEAASGDSDDERK.[R]	TGGT1_315140	organism=Toxoplasma_gondii_GT1 | product=WD domain, G-beta repeat-containing protein | location=TGGT1_chrXI:4459459-4466175(-) | length=1462 | sequence_SO=chromosome | SO=protein_coding	1xPhospho [S]; 1xTMT6plex [K14]; 1xTMT6plex [N-Term]	0.194087	0.476	-1.07	805.2	383	2	TGGT1_315140 [1304-1317]	TGGT1_315140 1xPhospho [S]	4.33	100	1	1800.3	379.4	805.2	543	383	196.5	4	3.072e-05	3	653.974	0.00062
FALSE	High	[K].QEMVEEREDSGGK.[R]	TGGT1_205130	organism=Toxoplasma_gondii_GT1 | product=hypothetical protein | location=TGGT1_chrVIIa:1506588-1532655(+) | length=4815 | sequence_SO=chromosome | SO=protein_coding	1xPhospho [S10]; 1xTMT6plex [K13]; 1xTMT6plex [N-Term]	0.148095	0.481	-1.06	513.4	246.7	1	TGGT1_205130 [4445-4457]	TGGT1_205130 1xPhospho [S4454]	3.05	100	1	781.3	261.4	513.4	285	246.7	183.9	1	0.000229	3	677.987	-0.00011
FALSE	High	[K].TAELGTPNAGNKR.[C]	TGGT1_205380	organism=Toxoplasma_gondii_GT1 | product=fructose-bisphospatase I | location=TGGT1_chrVIIa:1342975-1346118(+) | length=388 | sequence_SO=chromosome | SO=protein_coding	1xPhospho [T6]; 1xTMT6plex [K12]; 1xTMT6plex [N-Term]	0.0950399	0.479	-1.06	163.5	78.2	1	TGGT1_205380 [374-386]	TGGT1_205380 1xPhospho [T379]	3.2	100	1	163.5	94.5	263.6	78.2	91.6	32.7	1	7.419e-05	3	623	2e-05
FALSE	High	[R].SSGFTGGQQGFVR.[F]	TGGT1_251840	organism=Toxoplasma_gondii_GT1 | product=hypothetical protein | location=TGGT1_chrXII:5528592-5531006(+) | length=477 | sequence_SO=chromosome | SO=protein_coding	1xPhospho [S2]; 1xTMT6plex [N-Term]	0.344641	0.481	-1.06	118	56.8	1	TGGT1_251840 [414-426]	TGGT1_251840 1xPhospho [S415]	2.97	100	1	123.6	43.7	118	55.4	58.3	56.8	1	0.0001712	2	818.889	0.00103
FALSE	High	[R].RDGSGPGRESEENGPYDVK.[V]	TGGT1_253700	organism=Toxoplasma_gondii_GT1 | product=transporter, major facilitator family protein | location=TGGT1_chrIII:1085722-1092339(-) | length=1302 | sequence_SO=chromosome | SO=protein_coding	1xPhospho [S4]; 1xTMT6plex [K19]; 1xTMT6plex [N-Term]	0.232818	0.479	-1.06	255.1	122.2	1	TGGT1_253700 [525-543]	TGGT1_253700 1xPhospho [S528]	5.94	100	1	255.1	109.7	385.6	176	122.2	71.9	2	5.771e-07	4	647.56	-2e-05
FALSE	High	[R].RASLGCGGQK.[S]	TGGT1_264940	organism=Toxoplasma_gondii_GT1 | product=kelch repeat-containing protein | location=TGGT1_chrIX:1716679-1727049(+) | length=2048 | sequence_SO=chromosome | SO=protein_coding	1xCarbamidomethyl [C6]; 1xPhospho [S3]; 1xTMT6plex [K10]; 1xTMT6plex [N-Term]	0.285409	0.48	-1.06	38.9	18.7	1	TGGT1_264940 [1821-1830]	TGGT1_264940 1xPhospho [S1823]	2.28	83	1	56.1	0	27	38.5	18.7	9.7	2	0.01776	3	524.609	-0.00026
FALSE	High	[R].SEFGMTAGDAEESEAESGGMGAK.[A]	TGGT1_275480	organism=Toxoplasma_gondii_GT1 | product=Myb family DNA-binding domain-containing protein | location=TGGT1_chrX:7176962-7188868(-) | length=888 | sequence_SO=chromosome | SO=protein_coding	2xPhospho [S13; S17]; 1xTMT6plex [K23]; 1xTMT6plex [N-Term]	0.0151002	0.48	-1.06	234.3	112.4	1	TGGT1_275480 [467-489]	TGGT1_275480 2xPhospho [S479; S483]	5.65	100	1	234.3	251.3	187.2	112.4	76.1	121.5	1	2.61e-08	3	956.057	-0.00115
FALSE	High	[R].EGATPESNDYDLSEAEEK.[Q]	TGGT1_315080	organism=Toxoplasma_gondii_GT1 | product=hypothetical protein | location=TGGT1_chrXI:4404182-4413427(+) | length=1517 | sequence_SO=chromosome | SO=protein_coding	1xPhospho [S13]; 1xTMT6plex [K18]; 1xTMT6plex [N-Term]	0.126982	0.48	-1.06	340.1	163.4	1	TGGT1_315080 [1419-1436]	TGGT1_315080 1xPhospho [S1431]	5.45	100	1	340.1	166.1	363.2	192.3	163.4	105.4	1	1.303e-07	3	841.379	5e-05
FALSE	High	[R].TAHSLDYSASVLK.[H]	TGGT1_223640	organism=Toxoplasma_gondii_GT1 | product=hypothetical protein | location=TGGT1_chrX:3587637-3592496(+) | length=1619 | sequence_SO=chromosome | SO=protein_coding	1xPhospho [S4]; 1xTMT6plex [K13]; 1xTMT6plex [N-Term]	0.961924	0.484	-1.05	64.2	31	1	TGGT1_223640 [1151-1163]	TGGT1_223640 1xPhospho [S1154]	4.37	100	1	85.4	6.9	64.2	53.9	31	25.8	1	1.553e-06	3	644.008	-0.0001
FALSE	High	[K].ISAGSSSPTREYECAVAR.[L]	TGGT1_226430	organism=Toxoplasma_gondii_GT1 | product=reticulon protein | location=TGGT1_chrX:1552488-1553078(-) | length=196 | sequence_SO=chromosome | SO=protein_coding	1xCarbamidomethyl [C14]; 1xPhospho [S7]; 1xTMT6plex [N-Term]	0.395829	0.484	-1.05	262.1	126.9	1	TGGT1_226430 [4-21]	TGGT1_226430 1xPhospho [S10]	4.96	100	1	262.1	155.3	319.4	308.2	105.5	126.9	1	2.04e-05	3	750.686	0.0007
FALSE	High	[K].TCQGSDLGDSESEAEEETENEEDLLVTK.[S]	TGGT1_227390	organism=Toxoplasma_gondii_GT1 | product=hypothetical protein | location=TGGT1_chrX:876324-880460(-) | length=1066 | sequence_SO=chromosome | SO=protein_coding	1xCarbamidomethyl [C2]; 2xPhospho [S10; S12]; 1xTMT6plex [K28]; 1xTMT6plex [N-Term]	0.500969	0.484	-1.05	188.1	91.1	1	TGGT1_227390 [964-991]	TGGT1_227390 2xPhospho [S973; S975]	5.96	100	1	294.5	59	188.1	124.8	91.1	88.6	1	3.385e-08	3	1244.86	0.00284
FALSE	High	[R].SPVASGEEPEGAPATLSR.[S]	TGGT1_230690	organism=Toxoplasma_gondii_GT1 | product=LNS2 (Lipin/Ned1/Smp2) protein | location=TGGT1_chrVIII:959180-970351(-) | length=1575 | sequence_SO=chromosome | SO=protein_coding	1xPhospho [S/T]; 1xTMT6plex [N-Term]	0.0937715	0.483	-1.05	323.2	156	2	TGGT1_230690 [194-211]	TGGT1_230690 1xPhospho [S/T]	5.83	100	1	339.2	168.7	323.2	156	115	161.9	7	2.728e-08	3	688.667	0.00062
FALSE	High	[R].TAAADEEEESSRILPTFTVQDIPSGDADVHK.[A]	TGGT1_258870A	organism=Toxoplasma_gondii_GT1 | product=hypothetical protein | location=TGGT1_chrVIIb:3082018-3084228(-) | length=557 | sequence_SO=chromosome | SO=protein_coding	2xPhospho [S10; S11]; 1xTMT6plex [K31]; 1xTMT6plex [N-Term]	0.0355983	0.484	-1.05	227.1	110	1	TGGT1_258870A [246-276]	TGGT1_258870A 2xPhospho [S255; S256]	8.05	100	1	266.8	157.5	227.1	133.8	98.1	110	6	4.756e-11	4	987.467	0.00151
FALSE	High	[R].SSSGNEEDPGSEDVRK.[L]	TGGT1_290640	organism=Toxoplasma_gondii_GT1 | product=putative DNA mismatch repair protein MSH6-1 | location=TGGT1_chrIX:3604395-3616262(-) | length=1561 | sequence_SO=chromosome | SO=protein_coding	1xPhospho [S]; 1xTMT6plex [K16]; 1xTMT6plex [N-Term]	0.392531	0.483	-1.05	1107.3	534.6	2	TGGT1_290640 [158-173]	TGGT1_290640 1xPhospho [S]	4.25	100	1	1319.3	338.7	1107.3	667.8	534.6	333	4	9.343e-07	3	744.347	0.00084
FALSE	High	[R].VFSPGEAVGSPK.[K]	TGGT1_293510	organism=Toxoplasma_gondii_GT1 | product=poly(ADP-ribose) polymerase and DNA-Ligase Zn-finger region domain-containing protein | location=TGGT1_chrIa:371571-373049(-) | length=392 | sequence_SO=chromosome | SO=protein_coding	2xPhospho [S3; S10]; 1xTMT6plex [K12]; 1xTMT6plex [N-Term]	0.529252	0.483	-1.05	16.4	7.9	1	TGGT1_293510 [259-270]	TGGT1_293510 2xPhospho [S261; S268]	3.8	67	1	0	7.3	36.7	0	6.7	9.4	1	2.175e-05	3	598.294	-0.0003
FALSE	High	[R].QIDGISSEDEEETPAASVPATSTDK.[K]	TGGT1_305600	organism=Toxoplasma_gondii_GT1 | product=hypothetical protein | location=TGGT1_chrIX:5275301-5278022(+) | length=246 | sequence_SO=chromosome | SO=protein_coding	2xPhospho [S6; S7]; 1xTMT6plex [K25]; 1xTMT6plex [N-Term]	0.431316	0.483	-1.05	509.1	246	1	TGGT1_305600 [10-34]	TGGT1_305600 2xPhospho [S15; S16]	7.33	100	1	645.1	148.2	509.1	270.4	246	191.1	2	3.549e-08	4	799.613	0.00055
FALSE	High	[R].ELVTQSSKKER.[N]	TGGT1_209240	organism=Toxoplasma_gondii_GT1 | product=RNA methyltransferase | location=TGGT1_chrIb:1151476-1156316(-) | length=475 | sequence_SO=chromosome | SO=protein_coding	1xPhospho [S7]; 2xTMT6plex [K8; K9]; 1xTMT6plex [N-Term]	0.471486	0.487	-1.04	220.4	107.4	1	TGGT1_209240 [418-428]	TGGT1_209240 1xPhospho [S424]	3.19	100	1	227.9	34.6	220.4	107.4	120.5	15	1	0.01955	4	518.798	-5e-05
FALSE	High	[K].STATANKPGETKDPSTPLAGAEGR.[K]	TGGT1_213067	organism=Toxoplasma_gondii_GT1 | product=hypothetical protein | location=TGGT1_chrV:709637-710995(-) | length=452 | sequence_SO=chromosome | SO=protein_coding	1xPhospho [S15]; 2xTMT6plex [K7; K12]; 1xTMT6plex [N-Term]	0.273243	0.485	-1.04	127.5	61.8	1	TGGT1_213067 [118-141]	TGGT1_213067 1xPhospho [S132]	2.77	100	1	67.8	127.5	340.7	57.7	102	61.8	2	7.178e-05	4	781.662	-0.00036
FALSE	High	[R].NAFNASSSTLPGTR.[G]	TGGT1_213790	organism=Toxoplasma_gondii_GT1 | product=hypothetical protein | location=TGGT1_chrV:1195757-1209601(+) | length=1774 | sequence_SO=chromosome | SO=protein_coding	1xPhospho [S6]; 1xTMT6plex [N-Term]	0.385138	0.487	-1.04	66	32.1	1	TGGT1_213790 [224-237]	TGGT1_213790 1xPhospho [S229]	3.3	83	1	0	34.6	125.7	18.3	33.5	32.1	1	7.13e-05	2	866.417	0.00033
FALSE	High	[K].SVNDDEVDSTSAAAEASEK.[A]	TGGT1_220900	organism=Toxoplasma_gondii_GT1 | product=hypothetical protein | location=TGGT1_chrII:27409-29529(+) | length=706 | sequence_SO=chromosome | SO=protein_coding	1xPhospho [S9]; 1xTMT6plex [K19]; 1xTMT6plex [N-Term]	0.243705	0.487	-1.04	898.2	437.7	1	TGGT1_220900 [120-138]	TGGT1_220900 1xPhospho [S128]	4.94	100	1	959.4	405.8	898.2	610.1	437.7	325.1	3	2.189e-08	3	821.711	0.00055
FALSE	High	[K].QQSASSGSYEVDKPVK.[R]	TGGT1_242380	organism=Toxoplasma_gondii_GT1 | product=fatty acid elongase | location=TGGT1_chrVI:1912163-1915007(+) | length=350 | sequence_SO=chromosome | SO=protein_coding	1xPhospho [S/Y]; 2xTMT6plex [K13; K16]; 1xTMT6plex [N-Term]	0.622161	0.485	-1.04	26.3	12.7	4	TGGT1_242380 [96-111]	TGGT1_242380 1xPhospho [S/Y]	1.61	67	1	0	10.3	67.1	0	29.1	5.6	4	0.0007733	3	826.434	-0.00043
FALSE	High	[R].NAVIFSDCADTPGTSVLSFSSLQK.[A]	TGGT1_247000	organism=Toxoplasma_gondii_GT1 | product=tetratricopeptide repeat-containing protein | location=TGGT1_chrXII:3025928-3029976(+) | length=887 | sequence_SO=chromosome | SO=protein_coding	1xCarbamidomethyl [C8]; 2xPhospho [S/T]; 1xTMT6plex [K24]; 1xTMT6plex [N-Term]	0.535516	0.487	-1.04	51.1	24.9	3	TGGT1_247000 [146-169]	TGGT1_247000 2xPhospho [S/T]	3.68	83	1	51.1	18.4	78.7	0	44	14.1	3	1.451e-06	4	791.376	-0.00119
FALSE	High	[R].ITELDGTDDRFLFDEGQGDGSEDEEEPDGQTVK.[V]	TGGT1_264190	organism=Toxoplasma_gondii_GT1 | product=hypothetical protein | location=TGGT1_chrVIIb:63213-69222(+) | length=1818 | sequence_SO=chromosome | SO=protein_coding	1xPhospho [S21]; 1xTMT6plex [K33]; 1xTMT6plex [N-Term]	0.237043	0.485	-1.04	200.8	97.4	1	TGGT1_264190 [1415-1447]	TGGT1_264190 1xPhospho [S1435]	6.6	100	1	200.8	76.3	268.5	97.4	100.8	64.4	2	4.258e-10	4	1046.22	0.00117
FALSE	High	[R].EQSVEVPSASAPAPGKPTGWAAR.[V]	TGGT1_269180	organism=Toxoplasma_gondii_GT1 | product=MIF4G domain-containing protein | location=TGGT1_chrVIII:6008955-6021323(-) | length=2668 | sequence_SO=chromosome | SO=protein_coding	1xPhospho [S3]; 1xTMT6plex [K16]; 1xTMT6plex [N-Term]	0.520129	0.487	-1.04	47.8	23.2	1	TGGT1_269180 [1045-1067]	TGGT1_269180 1xPhospho [S1047]	5	67	1	0	28	81.4	0	48.8	11.1	3	1.424e-07	4	708.618	-0.00011
FALSE	High	[R].LFSNPEFAIDPTNPNFK.[K]	TGGT1_271100	organism=Toxoplasma_gondii_GT1 | product=NUC153 domain-containing protein | location=TGGT1_chrVIII:4713202-4723704(+) | length=999 | sequence_SO=chromosome | SO=protein_coding	1xPhospho [S3]; 1xTMT6plex [K17]; 1xTMT6plex [N-Term]	0.524786	0.486	-1.04	113.4	55.1	1	TGGT1_271100 [914-930]	TGGT1_271100 1xPhospho [S916]	4.99	83	1	0	64.2	200.3	47.3	119	55.1	3	1.656e-07	3	830.423	0.0005
FALSE	High	[R].VSSGAGGAVR.[G]	TGGT1_295710	organism=Toxoplasma_gondii_GT1 | product=HECT-domain (ubiquitin-transferase) domain-containing protein | location=TGGT1_chrIa:1556788-1587317(-) | length=8007 | sequence_SO=chromosome | SO=protein_coding	1xPhospho [S3]; 1xTMT6plex [N-Term]	0.744822	0.486	-1.04	679.9	330.6	1	TGGT1_295710 [5225-5234]	TGGT1_295710 1xPhospho [S5227]	2.65	100	1	1153.7	122.1	679.9	496.3	330.6	269.8	1	0.003748	2	585.298	0.00016
FALSE	High	[R].ASMAPSGSPGSENDAEEK.[R]	TGGT1_320100	organism=Toxoplasma_gondii_GT1 | product=RNA recognition motif-containing protein | location=TGGT1_chrIV:443805-449909(+) | length=1216 | sequence_SO=chromosome | SO=protein_coding	1xPhospho [S]; 1xTMT6plex [K18]; 1xTMT6plex [N-Term]	0.121133	0.488	-1.04	467.1	227.8	2	TGGT1_320100 [7-24]	TGGT1_320100 1xPhospho [S]	4.72	100	1	612.2	241.5	467.1	227.8	247.4	80.8	5	1.1e-06	3	768.016	0.00053
FALSE	High	[R].GFCSLDPCNETVVSYGSFSIPEAVHTLALPQQPGPSK.[N]	TGGT1_202390	organism=Toxoplasma_gondii_GT1 | product=S15 sporozoite-expressed protein | location=TGGT1_chrVIIa:3261261-3263894(-) | length=587 | sequence_SO=chromosome | SO=protein_coding	2xCarbamidomethyl [C3; C8]; 1xPhospho [S/T/Y]; 1xTMT6plex [K37]; 1xTMT6plex [N-Term]	0.0927397	0.49	-1.03	110.7	54.2	6	TGGT1_202390 [173-209]	TGGT1_202390 1xPhospho [S/Y/T]	3.58	83	1	0	94.6	129.6	51.9	68.7	54.2	11	5.438e-06	4	1132.81	0.00117
FALSE	High	[R].RSSTAEGVAAK.[A]	TGGT1_209250	organism=Toxoplasma_gondii_GT1 | product=hypothetical protein | location=TGGT1_chrIb:1161236-1166853(+) | length=1018 | sequence_SO=chromosome | SO=protein_coding	2xPhospho [S3; S/T]; 1xTMT6plex [K11]; 1xTMT6plex [N-Term]	0.343625	0.491	-1.03	61.9	30.4	2	TGGT1_209250 [498-508]	TGGT1_209250 2xPhospho [S500; T/S]	3.41	100	1	284.9	23	61.9	41.9	30.4	21.4	3	0.000474	3	565.614	-0.00047
FALSE	High	[K].VYNIAVIMKPEEVLRSNGQE.[-]	TGGT1_210810	organism=Toxoplasma_gondii_GT1 | product=hypothetical protein | location=TGGT1_chrIV:1968347-1970259(+) | length=107 | sequence_SO=chromosome | SO=protein_coding	1xPhospho [S16]; 1xTMT6plex [K9]; 1xTMT6plex [N-Term]	0.3473	0.491	-1.03	108.3	53.1	1	TGGT1_210810 [88-107]	TGGT1_210810 1xPhospho [S103]	2.36	67	1	0	67.6	173.4	0	67.6	41.7	2	1.11e-05	3	943.166	0.00025
FALSE	High	[R].EKQLGLDSDDEIVFSDEEDE.[-]	TGGT1_226550	organism=Toxoplasma_gondii_GT1 | product=TBC domain containing protein | location=TGGT1_chrX:1448651-1450062(+) | length=315 | sequence_SO=chromosome | SO=protein_coding	2xPhospho [S8; S15]; 1xTMT6plex [K2]; 1xTMT6plex [N-Term]	0.420591	0.491	-1.03	264.1	129.6	1	TGGT1_226550 [296-315]	TGGT1_226550 2xPhospho [S303; S310]	5.12	100	1	310.6	69.9	264.1	129.6	154	63.7	4	2.598e-07	3	977.422	0.00021
FALSE	High	[R].DFDKGDSDSEELCSCFVPGSISCK.[C]	TGGT1_232120	organism=Toxoplasma_gondii_GT1 | product=hypothetical protein | location=TGGT1_chrVIII:1859811-1873387(+) | length=2024 | sequence_SO=chromosome | SO=protein_coding	3xCarbamidomethyl [C13; C15; C23]; 1xPhospho [S7]; 2xTMT6plex [K4; K24]; 1xTMT6plex [N-Term]	0.317684	0.491	-1.03	42.7	21	1	TGGT1_232120 [1342-1365]	TGGT1_232120 1xPhospho [S1348]	3.24	67	1	0	27.9	65.5	0	28.1	15.6	2	2.749e-05	4	877.4	0.00035
FALSE	High	[K].AAVSEENLESSLCQESQDESEPK.[V]	TGGT1_247000	organism=Toxoplasma_gondii_GT1 | product=tetratricopeptide repeat-containing protein | location=TGGT1_chrXII:3025928-3029976(+) | length=887 | sequence_SO=chromosome | SO=protein_coding	1xCarbamidomethyl [C13]; 2xPhospho [S11; S16]; 1xTMT6plex [K23]; 1xTMT6plex [N-Term]	0.471114	0.489	-1.03	117.4	57.4	1	TGGT1_247000 [388-410]	TGGT1_247000 2xPhospho [S398; S403]	4.86	100	1	171	35	117.4	57.4	55.2	62.7	1	2.639e-07	3	1062.13	0.00076
FALSE	High	[K].SEPQREEDEDSEDAMPLKK.[R]	TGGT1_247020	organism=Toxoplasma_gondii_GT1 | product=putative high mobility group protein b1 | location=TGGT1_chrXII:3040027-3042896(+) | length=259 | sequence_SO=chromosome | SO=protein_coding	1xPhospho [S11]; 2xTMT6plex [K18; K19]; 1xTMT6plex [N-Term]	0.234315	0.489	-1.03	1772.1	866.5	1	TGGT1_247020 [19-37]	TGGT1_247020 1xPhospho [S29]	5.04	100	1	1912.8	611.8	1772.1	896.5	866.5	359.8	5	2.504e-07	4	750.868	0.0003
FALSE	High	[R].NERGEESDGEGAVGPAASK.[K]	TGGT1_250330	organism=Toxoplasma_gondii_GT1 | product=hypothetical protein | location=TGGT1_chrXII:4987032-4990337(-) | length=413 | sequence_SO=chromosome | SO=protein_coding	1xPhospho [S7]; 1xTMT6plex [K19]; 1xTMT6plex [N-Term]	0.170487	0.489	-1.03	304.2	148.7	1	TGGT1_250330 [213-231]	TGGT1_250330 1xPhospho [S219]	6.66	100	1	304.2	128.7	666.8	158.9	148.7	55.4	3	9.357e-10	3	800.048	0.00034
FALSE	High	[R].SGSETLDPSSVCSYLSSSLSSSR.[M]	TGGT1_291980	organism=Toxoplasma_gondii_GT1 | product=HECT-domain (ubiquitin-transferase) domain-containing protein | location=TGGT1_chrIX:4247476-4268188(-) | length=4151 | sequence_SO=chromosome | SO=protein_coding	1xCarbamidomethyl [C12]; 1xPhospho [S/T]; 1xTMT6plex [N-Term]	0.210173	0.488	-1.03	27.2	13.3	2	TGGT1_291980 [3263-3285]	TGGT1_291980 1xPhospho [S/T]	4.7	67	1	0	20.2	36.6	0	15.3	11.6	4	7.767e-08	3	901.408	0.00123
FALSE	High	[R].GLSLVAQSSK.[H]	TGGT1_294250	organism=Toxoplasma_gondii_GT1 | product=WD domain, G-beta repeat-containing protein | location=TGGT1_chrIa:730641-738624(+) | length=518 | sequence_SO=chromosome | SO=protein_coding	1xPhospho [S3]; 1xTMT6plex [K10]; 1xTMT6plex [N-Term]	0.353075	0.49	-1.03	74.5	36.5	1	TGGT1_294250 [346-355]	TGGT1_294250 1xPhospho [S348]	2.93	100	1	74.5	34.1	92.6	67.3	26.2	36.5	1	0.0004768	2	764.432	0.00066
FALSE	High	[R].TGSDGERNGPGGPHLVLK.[N]	TGGT1_304650	organism=Toxoplasma_gondii_GT1 | product=histidine acid phosphatase superfamily protein | location=TGGT1_chrVIIa:565293-584527(-) | length=2917 | sequence_SO=chromosome | SO=protein_coding	1xPhospho [S3]; 1xTMT6plex [K18]; 1xTMT6plex [N-Term]	0.346779	0.49	-1.03	92.1	45.1	1	TGGT1_304650 [1619-1636]	TGGT1_304650 1xPhospho [S1621]	3.14	100	1	92.1	39.9	110.6	63.2	44.8	45.1	1	0.0003806	4	583.057	-5e-05
FALSE	High	[R].FSSREIYEPALR.[L]	TGGT1_311230	organism=Toxoplasma_gondii_GT1 | product=hypothetical protein | location=TGGT1_chrXI:1844321-1862670(+) | length=4603 | sequence_SO=chromosome | SO=protein_coding	1xPhospho [S]; 1xTMT6plex [N-Term]	0.855731	0.49	-1.03	57.7	28.3	2	TGGT1_311230 [2536-2547]	TGGT1_311230 1xPhospho [S]	3.24	100	1	57.7	12.5	73.5	50.4	28.3	26	3	0.0005907	3	592.967	-0.00031
FALSE	High	[K].SWNPLKPPRGSMDNVAAALAQATGR.[S]	TGGT1_318570	organism=Toxoplasma_gondii_GT1 | product=SFT2 family protein | location=TGGT1_chrIV:1161596-1163379(-) | length=317 | sequence_SO=chromosome | SO=protein_coding	1xPhospho [S11]; 1xTMT6plex [K6]; 1xTMT6plex [N-Term]		0.49	-1.03	27.5	13.5	1	TGGT1_318570 [91-115]	TGGT1_318570 1xPhospho [S101]	5.06	33	1	0	0	27.5	0	13.5	0	2	2.061e-07	4	787.414	-3e-05
FALSE	High	[R].GGSAGADAPGPK.[A]	TGGT1_230690	organism=Toxoplasma_gondii_GT1 | product=LNS2 (Lipin/Ned1/Smp2) protein | location=TGGT1_chrVIII:959180-970351(-) | length=1575 | sequence_SO=chromosome | SO=protein_coding	1xPhospho [S3]; 1xTMT6plex [K12]; 1xTMT6plex [N-Term]	0.278926	0.494	-1.02	477.9	235.9	1	TGGT1_230690 [415-426]	TGGT1_230690 1xPhospho [S417]	4.04	100	1	641.8	168	477.9	235.9	244	150.2	1	1.208e-05	2	761.887	0.00023
FALSE	High	[R].DRSRSYDNDSYR.[G]	TGGT1_235930	organism=Toxoplasma_gondii_GT1 | product=domain K- type RNA binding proteins family protein | location=TGGT1_chrX:5075263-5081044(+) | length=570 | sequence_SO=chromosome | SO=protein_coding	2xPhospho [S3; S5]; 1xTMT6plex [N-Term]	0.675387	0.493	-1.02	249.8	123.2	1	TGGT1_235930 [522-533]	TGGT1_235930 2xPhospho [S524; S526]	3.75	100	1	476.6	64.3	249.8	218.6	123.2	117.4	1	0.00375	3	641.592	-0.00018
FALSE	High	[K].GSTAGLAHSLNAACSPR.[H]	TGGT1_255300	organism=Toxoplasma_gondii_GT1 | product=hypothetical protein | location=TGGT1_chrVIIb:4824891-4834235(+) | length=2496 | sequence_SO=chromosome | SO=protein_coding	1xCarbamidomethyl [C14]; 1xPhospho [S15]; 1xTMT6plex [N-Term]	0.172379	0.494	-1.02	154.4	76.2	1	TGGT1_255300 [2478-2494]	TGGT1_255300 1xPhospho [S2492]	3.33	100	1	195.8	154.4	100.3	76.2	135.1	74.6	2	4.565e-06	3	660.318	0.00049
FALSE	High	[K].LLSERENSDAGVGGEDR.[K]	TGGT1_264430	organism=Toxoplasma_gondii_GT1 | product=hypothetical protein | location=TGGT1_chrIX:2067836-2071288(+) | length=1151 | sequence_SO=chromosome | SO=protein_coding	1xPhospho [S8]; 1xTMT6plex [N-Term]	0.0915125	0.495	-1.02	309.3	153	1	TGGT1_264430 [344-360]	TGGT1_264430 1xPhospho [S351]	4.51	100	1	542.9	207	309.3	189.2	117.8	153	1	4.331e-06	3	704.997	0.0004
FALSE	High	[R].RTESDIADETPLGRPGTGSPSSYK.[R]	TGGT1_265870A	organism=Toxoplasma_gondii_GT1 | product=pantoate-beta-alanine ligase | location=TGGT1_chrIX:1217905-1221116(-) | length=554 | sequence_SO=chromosome | SO=protein_coding	2xPhospho [S19; S21]; 1xTMT6plex [K24]; 1xTMT6plex [N-Term]	0.229169	0.494	-1.02	84	41.4	1	TGGT1_265870A [474-497]	TGGT1_265870A 2xPhospho [S492; S494]	4.98	100	1	135	44.8	84	63.2	38.3	41.4	1	2.059e-06	4	785.624	-0.0004
FALSE	High	[R].ELDRDTLLLDYDDSLFDDDDDLLFPDDPSNSR.[Y]	TGGT1_273640	organism=Toxoplasma_gondii_GT1 | product=hypothetical protein | location=TGGT1_chrVIII:3337526-3340655(+) | length=558 | sequence_SO=chromosome | SO=protein_coding	2xPhospho [T6; Y11]; 1xTMT6plex [N-Term]		0.494	-1.02	36.6	18.1	1	TGGT1_273640 [324-355]	TGGT1_273640 2xPhospho [T329; Y334]	2.57	33	1	0	0	36.6	0	18.1	0	1	0.001299	4	1037.95	0.0003
FALSE	High	[R].QQDTGFSGFLSPK.[Q]	TGGT1_280370	organism=Toxoplasma_gondii_GT1 | product=hypothetical protein | location=TGGT1_chrVIIa:472199-474884(+) | length=761 | sequence_SO=chromosome | SO=protein_coding	1xPhospho [S11]; 1xTMT6plex [K13]; 1xTMT6plex [N-Term]	0.469883	0.495	-1.02	124.9	61.8	1	TGGT1_280370 [4-16]	TGGT1_280370 1xPhospho [S14]	3.99	83	1	0	78.9	197.6	46.7	149.1	61.8	5	8.101e-07	3	650.664	0.00016
FALSE	High	[R].ENGICFGGFLLTASHNPGGIDEDFGVK.[Y]	TGGT1_285980A	organism=Toxoplasma_gondii_GT1 | product=glucosephosphate-mutase GPM1 | location=TGGT1_chrV:1947082-1953082(-) | length=361 | sequence_SO=chromosome | SO=protein_coding	1xCarbamidomethyl [C5]; 1xDeamidated [N2]; 1xPhospho [S/T]; 1xTMT6plex [K27]; 1xTMT6plex [N-Term]	0.543457	0.494	-1.02	438	216.2	2	TGGT1_285980A [150-176]	TGGT1_285980A 1xPhospho [T/S]	6.91	83	1	0	207.3	925.6	216.2	424	133.7	5	5.509e-10	4	848.408	-0.00031
FALSE	High	[R].FQAVEETELSHSLASR.[H]	TGGT1_288030	organism=Toxoplasma_gondii_GT1 | product=hypothetical protein | location=TGGT1_chrIX:2120186-2121400(+) | length=404 | sequence_SO=chromosome | SO=protein_coding	1xPhospho [S15]; 1xTMT6plex [N-Term]	0.763253	0.493	-1.02	219.9	108.5	1	TGGT1_288030 [203-218]	TGGT1_288030 1xPhospho [S217]	7.83	100	1	219.9	51.3	240.1	165.6	88.2	108.5	1	3.291e-10	3	705.01	-0.00025
FALSE	High	[K].TGLDAADDEHLSVCSLETFTK.[K]	TGGT1_288190	organism=Toxoplasma_gondii_GT1 | product=hypothetical protein | location=TGGT1_chrIX:2174491-2190662(-) | length=5049 | sequence_SO=chromosome | SO=protein_coding	1xCarbamidomethyl [C14]; 2xPhospho [S12; S15]; 1xTMT6plex [K21]; 1xTMT6plex [N-Term]	0.916119	0.494	-1.02	40	19.7	1	TGGT1_288190 [4627-4647]	TGGT1_288190 2xPhospho [S4638; S4641]	4.16	100	1	44.7	6.9	40	16.9	29.8	19.7	3	3.305e-06	3	976.443	-0.00101
FALSE	High	[R].DAQDPTSGSAGLEGDSDEDEEDDEVVEGAESAK.[Q]	TGGT1_295070	organism=Toxoplasma_gondii_GT1 | product=helicase associated domain (ha2) protein | location=TGGT1_chrIa:1358642-1370732(-) | length=1603 | sequence_SO=chromosome | SO=protein_coding	1xPhospho [S16]; 1xTMT6plex [K33]; 1xTMT6plex [N-Term]	0.328127	0.493	-1.02	406.5	200.4	1	TGGT1_295070 [1212-1244]	TGGT1_295070 1xPhospho [S1227]	5.14	100	1	406.5	120.1	413.7	226.1	200.4	70.3	2	1.153e-08	3	1297.89	0.00259
FALSE	High	[R].TTSPDDTLRDVK.[A]	TGGT1_203910	organism=Toxoplasma_gondii_GT1 | product=TBC domain-containing protein | location=TGGT1_chrVIIa:2031779-2041259(-) | length=2113 | sequence_SO=chromosome | SO=protein_coding	1xPhospho [S3]; 1xTMT6plex [K12]; 1xTMT6plex [N-Term]	0.624267	0.495	-1.01	167.4	82.9	1	TGGT1_203910 [317-328]	TGGT1_203910 1xPhospho [S319]	2.86	100	1	208.8	48	167.4	157.9	82.9	52.2	1	0.003544	3	629.327	-0.00025
FALSE	High	[R].GMSLLEELLR.[T]	TGGT1_225560	organism=Toxoplasma_gondii_GT1 | product=hypothetical protein | location=TGGT1_chrX:2061073-2067167(-) | length=1116 | sequence_SO=chromosome | SO=protein_coding	1xPhospho [S3]; 1xTMT6plex [N-Term]	0.711679	0.496	-1.01	195.8	97.1	1	TGGT1_225560 [856-865]	TGGT1_225560 1xPhospho [S858]	3.59	83	1	0	77.5	494.3	97.1	228.3	87	2	0.0001787	2	735.386	0.00052
FALSE	High	[R].VFLSAASQAR.[M]	TGGT1_236860	organism=Toxoplasma_gondii_GT1 | product=haloacid dehalogenase family hydrolase domain-containing protein | location=TGGT1_chrX:5441967-5450118(+) | length=2473 | sequence_SO=chromosome | SO=protein_coding	1xPhospho [S7]; 1xTMT6plex [N-Term]	0.195839	0.496	-1.01	251.6	124.7	1	TGGT1_236860 [1089-1098]	TGGT1_236860 1xPhospho [S1095]	2.66	100	1	251.6	132.3	343.9	124.3	124.7	150.9	3	0.0005531	2	679.855	6e-05
FALSE	High	[R].AGSDRQIIYMESIK.[Q]	TGGT1_238950	organism=Toxoplasma_gondii_GT1 | product=putative fatty acyl-CoA desaturase | location=TGGT1_chrVI:327886-337165(-) | length=1042 | sequence_SO=chromosome | SO=protein_coding	1xPhospho [S3]; 1xTMT6plex [K14]; 1xTMT6plex [N-Term]	0.338444	0.495	-1.01	186.4	92.3	1	TGGT1_238950 [666-679]	TGGT1_238950 1xPhospho [S668]	3.65	100	1	186.4	86.4	224.2	151.6	80.7	92.3	1	1.03e-05	3	717.043	0.00035
FALSE	High	[R].YRAESFCASNR.[V]	TGGT1_253750	organism=Toxoplasma_gondii_GT1 | product=PLU-1 family protein | location=TGGT1_chrIII:1126566-1154665(-) | length=8088 | sequence_SO=chromosome | SO=protein_coding	1xCarbamidomethyl [C7]; 1xPhospho [S5]; 1xTMT6plex [N-Term]	0.456717	0.497	-1.01	304.3	151.1	1	TGGT1_253750 [5360-5370]	TGGT1_253750 1xPhospho [S5364]	3.59	100	1	333	111.7	304.3	233.9	114.5	151.1	2	0.0004155	3	557.25	-4e-05
FALSE	High	[R].AGTLADAIDEGDEDETESEDEGESPK.[R]	TGGT1_314740	organism=Toxoplasma_gondii_GT1 | product=PSP protein | location=TGGT1_chrXI:4206581-4212262(+) | length=758 | sequence_SO=chromosome | SO=protein_coding	2xPhospho [S18; S24]; 1xTMT6plex [K26]; 1xTMT6plex [N-Term]	0.357774	0.495	-1.01	472.7	234.1	1	TGGT1_314740 [119-144]	TGGT1_314740 2xPhospho [S136; S142]	5.07	100	1	957.7	123.8	472.7	247.7	234.1	111.2	5	1.515e-07	3	1109.79	0.00026
FALSE	High	[K].EGREEEEEETASEEEDEHAEPK.[K]	TGGT1_321680	organism=Toxoplasma_gondii_GT1 | product=hypothetical protein | location=TGGT1_chrIb:1645852-1649258(-) | length=372 | sequence_SO=chromosome | SO=protein_coding	2xPhospho [T10; S12]; 1xTMT6plex [K22]; 1xTMT6plex [N-Term]	0.454435	0.496	-1.01	1375.5	682.7	1	TGGT1_321680 [280-301]	TGGT1_321680 2xPhospho [T289; S291]	8.61	100	1	2700.3	270.1	1375.5	684.5	682.7	313.1	9	7.829e-10	4	802.331	0.0007
FALSE	High	[-].MQSFQKPENALK.[R]	TGGT1_201680	organism=Toxoplasma_gondii_GT1 | product=putative eukaryotic initiation factor-3 subunit 10 | location=TGGT1_chrVIIa:3754116-3762345(+) | length=1031 | sequence_SO=chromosome | SO=protein_coding	1xAcetyl [K6]; 1xPhospho [S3]; 1xTMT6plex [K12]; 1xTMT6plex [N-Term]		0.5	-1	28.2	14.1	1	TGGT1_201680 [1-12]	TGGT1_201680 1xAcetyl [K6]; 1xPhospho [S3]	1.81	33	1	0	0	28.2	0	14.1	0	2	0.001247	3	667.681	-6e-05
FALSE	High	[R].SSPHSAK.[E]	TGGT1_203380	organism=Toxoplasma_gondii_GT1 | product=DnaJ domain-containing protein | location=TGGT1_chrVIIa:2427917-2435902(+) | length=714 | sequence_SO=chromosome | SO=protein_coding	1xPhospho [S2]; 1xTMT6plex [K7]; 1xTMT6plex [N-Term]		0.501	-1	26.2	13.2	1	TGGT1_203380 [178-184]	TGGT1_203380 1xPhospho [S179]	1.06	33	1	0	0	26.2	0	13.2	0	1	0.01882	3	417.888	1e-05
FALSE	High	[K].TCIQDECFGSDDDFIESR.[K]	TGGT1_204540	organism=Toxoplasma_gondii_GT1 | product=DUF367 domain-containing protein | location=TGGT1_chrVIIa:1629169-1631598(+) | length=586 | sequence_SO=chromosome | SO=protein_coding	2xCarbamidomethyl [C2; C7]; 1xPhospho [S10]; 1xTMT6plex [N-Term]	0.285675	0.499	-1	131.6	65.6	1	TGGT1_204540 [191-208]	TGGT1_204540 1xPhospho [S200]	5.35	100	1	131.6	56.6	161.6	65.6	73.1	62.8	1	3.013e-07	3	835.005	0.00046
FALSE	High	[R].AASHAPGTKK.[D]	TGGT1_213900	organism=Toxoplasma_gondii_GT1 | product=regulator of chromosome condensation RCC1 | location=TGGT1_chrV:1284029-1290918(-) | length=1155 | sequence_SO=chromosome | SO=protein_coding	1xPhospho [S3]; 2xTMT6plex [K9; K10]; 1xTMT6plex [N-Term]	0.469059	0.498	-1	70.1	35	1	TGGT1_213900 [911-920]	TGGT1_213900 1xPhospho [S913]	1.58	100	1	184.8	8.2	70.1	45.9	35	3.5	1	0.01738	4	434.502	-5e-05
FALSE	High	[R].LLPAKSGDAVEGK.[K]	TGGT1_227780	organism=Toxoplasma_gondii_GT1 | product=hypothetical protein | location=TGGT1_chrX:740833-765087(+) | length=3657 | sequence_SO=chromosome | SO=protein_coding	1xPhospho [S6]; 2xTMT6plex [K5; K13]; 1xTMT6plex [N-Term]	0.128202	0.501	-1	53.8	26.9	1	TGGT1_227780 [450-462]	TGGT1_227780 1xPhospho [S455]	2.24	100	1	53.8	41.3	111	26.9	48	17.3	1	0.001382	3	684.729	0.00019
FALSE	High	[R].EAVVPSSPSPR.[S]	TGGT1_243960	organism=Toxoplasma_gondii_GT1 | product=nuclear transport factor 2 (ntf2) domain-containing protein | location=TGGT1_chrVI:2828443-2833407(-) | length=797 | sequence_SO=chromosome | SO=protein_coding	2xPhospho [S7; S9]; 1xTMT6plex [N-Term]	0.314963	0.501	-1	513.4	257.1	1	TGGT1_243960 [335-345]	TGGT1_243960 2xPhospho [S341; S343]	3.58	100	1	4074.6	198.8	513.4	344.2	135.3	257.1	2	0.000108	2	757.846	-0.00025
FALSE	High	[K].VGDKSPASPR.[Q]	TGGT1_244460	organism=Toxoplasma_gondii_GT1 | product=hypothetical protein | location=TGGT1_chrVI:3193064-3199038(-) | length=1239 | sequence_SO=chromosome | SO=protein_coding	1xPhospho [S8]; 1xTMT6plex [K4]; 1xTMT6plex [N-Term]	0.303569	0.499	-1	441.9	220.6	1	TGGT1_244460 [201-210]	TGGT1_244460 1xPhospho [S208]	1.68	100	1	1590.2	332.6	441.9	609.5	205.1	220.6	3	0.0355	3	517.948	0.00024
FALSE	High	[R].GMSQNSSDDLPLTAEYK.[L]	TGGT1_253750	organism=Toxoplasma_gondii_GT1 | product=PLU-1 family protein | location=TGGT1_chrIII:1126566-1154665(-) | length=8088 | sequence_SO=chromosome | SO=protein_coding	1xPhospho [S3]; 1xTMT6plex [K17]; 1xTMT6plex [N-Term]	0.366323	0.499	-1	457	228	1	TGGT1_253750 [3872-3888]	TGGT1_253750 1xPhospho [S3874]	4.99	100	1	457	250.9	461.7	422.9	227.4	228	1	8.415e-07	3	798.715	0.00025
FALSE	High	[R].MSPYYPAEETGASAPLTAAGSMVMGGMK.[S]	TGGT1_271970	organism=Toxoplasma_gondii_GT1 | product=glideosome-associated protein with multiple-membrane spans GAPM3 | location=TGGT1_chrVIII:4254025-4255814(+) | length=310 | sequence_SO=chromosome | SO=protein_coding	2xPhospho [S21; S/T]; 1xTMT6plex [K28]; 1xTMT6plex [N-Term]	0.192457	0.499	-1	107.2	53.4	2	TGGT1_271970 [276-303]	TGGT1_271970 2xPhospho [S296; T/S]	7.34	100	1	67.1	107.2	562.8	33.4	53.4	57.7	7	2.595e-10	4	856.635	-6e-05
FALSE	High	[R].LHEGKSHASPR.[R]	TGGT1_276230	organism=Toxoplasma_gondii_GT1 | product=Toxoplasma gondii family B protein | location=TGGT1_chrIII:22804-23630(-) | length=163 | sequence_SO=chromosome | SO=protein_coding	1xPhospho [S6]; 1xTMT6plex [K5]; 1xTMT6plex [N-Term]	0.261436	0.499	-1	44.3	22.1	1	TGGT1_276230 [79-89]	TGGT1_276230 1xPhospho [S84]	2.99	100	1	144.2	44.3	25.7	22.1	16.4	41.9	1	6.465e-05	4	439.987	-5e-05
FALSE	High	[R].STFGGDVPSGFAKPLQQSMPSPQVSPR.[F]	TGGT1_282070	organism=Toxoplasma_gondii_GT1 | product=hypothetical protein | location=TGGT1_chrVIIa:4270196-4276302(+) | length=1172 | sequence_SO=chromosome | SO=protein_coding	2xPhospho [S21; S25]; 1xTMT6plex [K13]; 1xTMT6plex [N-Term]		0.498	-1	30.9	15.4	1	TGGT1_282070 [626-652]	TGGT1_282070 2xPhospho [S646; S650]	4.02	50	1	0	25.8	37.2	0	15.4	0	1	3.446e-06	4	855.918	0.00058
FALSE	High	[R].LPYYVPPPVDPNAPEEESGDENKGK.[K]	TGGT1_305750	organism=Toxoplasma_gondii_GT1 | product=putative nucleolar gtp-binding protein 2 | location=TGGT1_chrIX:5323820-5332283(+) | length=641 | sequence_SO=chromosome | SO=protein_coding	1xPhospho [S18]; 2xTMT6plex [K23; K25]; 1xTMT6plex [N-Term]	0.437713	0.5	-1	49.7	24.8	1	TGGT1_305750 [492-516]	TGGT1_305750 1xPhospho [S509]	3.98	83	1	0	24.7	100	24.8	49.4	8.3	4	4.13e-05	4	877.943	0.00033
FALSE	High	[R].LLAGSSSPR.[A]	TGGT1_305790	organism=Toxoplasma_gondii_GT1 | product=hypothetical protein | location=TGGT1_chrIX:5365824-5372699(-) | length=1918 | sequence_SO=chromosome | SO=protein_coding	1xPhospho [S7]; 1xTMT6plex [N-Term]	0.318154	0.501	-1	319.6	160	1	TGGT1_305790 [189-197]	TGGT1_305790 1xPhospho [S195]	2.07	100	1	460	132.9	319.6	185.5	153.8	160	1	0.02706	2	598.816	1e-05
FALSE	High	[R].LVIPEDEDEESDKDPGFTIGK.[V]	TGGT1_202980	organism=Toxoplasma_gondii_GT1 | product=hypothetical protein | location=TGGT1_chrVIIa:2786681-2799928(-) | length=1915 | sequence_SO=chromosome | SO=protein_coding	1xPhospho [S11]; 2xTMT6plex [K13; K21]; 1xTMT6plex [N-Term]	0.18119	0.503	-0.99	241.9	121.7	1	TGGT1_202980 [1752-1772]	TGGT1_202980 1xPhospho [S1762]	4.33	100	1	241.9	202.9	883.1	121.7	236	98	6	7.799e-07	4	775.895	-3e-05
FALSE	High	[R].SAPLAGDADSDSDEESKR.[R]	TGGT1_203870	organism=Toxoplasma_gondii_GT1 | product=RAB43, member RAS oncogene family protein | location=TGGT1_chrVIIa:2071934-2075396(-) | length=285 | sequence_SO=chromosome | SO=protein_coding	2xPhospho [S10; S12]; 1xTMT6plex [K17]; 1xTMT6plex [N-Term]	0.460475	0.502	-0.99	751.4	377	1	TGGT1_203870 [202-219]	TGGT1_203870 2xPhospho [S211; S213]	6.1	100	1	751.4	166.4	963.7	377	517.5	99.3	2	1.32e-09	3	823.359	0.00017
FALSE	High	[R].CLTGEFRVEEMPSMQR.[S]	TGGT1_206690	organism=Toxoplasma_gondii_GT1 | product=glideosome-associated protein with multiple-membrane spans GAPM2B | location=TGGT1_chrVIIa:697425-699242(+) | length=426 | sequence_SO=chromosome | SO=protein_coding	1xCarbamidomethyl [C1]; 1xPhospho [T3]; 1xTMT6plex [N-Term]	0.391513	0.503	-0.99	103.4	52	1	TGGT1_206690 [349-364]	TGGT1_206690 1xPhospho [T351]	4.19	83	1	0	61	175.5	33.8	52	77.3	1	2.643e-05	3	760.345	-0.00035
FALSE	High	[R].GFKSQIYDVFK.[K]	TGGT1_250770	organism=Toxoplasma_gondii_GT1 | product=putative eukaryotic initiation factor-4A | location=TGGT1_chrXII:5123731-5125767(-) | length=412 | sequence_SO=chromosome | SO=protein_coding	1xPhospho [S4]; 2xTMT6plex [K3; K11]; 1xTMT6plex [N-Term]	0.30474	0.502	-0.99	471.8	236.9	1	TGGT1_250770 [197-207]	TGGT1_250770 1xPhospho [S200]	3.56	83	1	0	320.5	694.5	236.9	421.3	148.1	5	0.0002284	3	700.389	-0.00032
FALSE	High	[R].EFDTDAAPAFSSQTSQK.[L]	TGGT1_301130	organism=Toxoplasma_gondii_GT1 | product=hypothetical protein | location=TGGT1_chrIV:2168473-2169812(+) | length=127 | sequence_SO=chromosome | SO=protein_coding	1xPhospho [S15]; 1xTMT6plex [K17]; 1xTMT6plex [N-Term]	0.399606	0.504	-0.99	637.8	321.5	1	TGGT1_301130 [97-113]	TGGT1_301130 1xPhospho [S111]	5.74	100	1	637.8	244.7	639.3	318.4	321.5	352.1	4	2.617e-08	3	790.043	0.00078
FALSE	High	[K].REEVDPVDGVVTPHRLSPSDK.[K]	TGGT1_301270	organism=Toxoplasma_gondii_GT1 | product=Tyrosine kinase-like (TKL) protein | location=TGGT1_chrIV:2241797-2257616(+) | length=3569 | sequence_SO=chromosome | SO=protein_coding	2xPhospho [T12; S19]; 1xTMT6plex [K21]; 1xTMT6plex [N-Term]	0.38332	0.503	-0.99	302.4	152.2	1	TGGT1_301270 [3146-3166]	TGGT1_301270 2xPhospho [T3157; S3164]	6.09	100	1	302.4	121.4	327	200.3	152.2	135.3	2	1.026e-08	4	738.367	2e-05
FALSE	High	[R].TVSTNEDCDESQWNMK.[N]	TGGT1_311230	organism=Toxoplasma_gondii_GT1 | product=hypothetical protein | location=TGGT1_chrXI:1844321-1862670(+) | length=4603 | sequence_SO=chromosome | SO=protein_coding	1xCarbamidomethyl [C8]; 1xPhospho [T4]; 1xTMT6plex [K16]; 1xTMT6plex [N-Term]	0.340099	0.504	-0.99	725.8	365.9	1	TGGT1_311230 [3367-3382]	TGGT1_311230 1xPhospho [T3370]	5.39	100	1	772.5	312.8	725.8	461.5	350.6	365.9	2	2.5e-06	3	828.026	-0.00096
FALSE	High	[R].QISRAESAVSFWYR.[E]	TGGT1_311920	organism=Toxoplasma_gondii_GT1 | product=GRAM domain-containing protein | location=TGGT1_chrXI:2336545-2355556(+) | length=2528 | sequence_SO=chromosome | SO=protein_coding	2xPhospho [S3; S7]; 1xTMT6plex [N-Term]	0.543716	0.504	-0.99	44.6	22.5	1	TGGT1_311920 [1837-1850]	TGGT1_311920 2xPhospho [S1839; S1843]	3.43	83	1	0	19.9	100	15.8	31	22.5	2	0.001364	3	696.988	-0.00026
FALSE	High	[K].GLGSEPASPQNDTPESR.[L]	TGGT1_220900	organism=Toxoplasma_gondii_GT1 | product=hypothetical protein | location=TGGT1_chrII:27409-29529(+) | length=706 | sequence_SO=chromosome | SO=protein_coding	2xPhospho [S4; S8]; 1xTMT6plex [N-Term]	0.29515	0.507	-0.98	280.9	142.4	1	TGGT1_220900 [183-199]	TGGT1_220900 2xPhospho [S186; S190]	6.12	100	1	706.5	110.2	280.9	166.6	97.2	142.4	5	6.165e-07	3	710.97	0
FALSE	High	[K].RVDSNSSRPPGSPK.[G]	TGGT1_230490	organism=Toxoplasma_gondii_GT1 | product=phosphatidylinositol-4-phosphate 5-kinase | location=TGGT1_chrVIII:814214-830483(+) | length=1293 | sequence_SO=chromosome | SO=protein_coding	1xPhospho [S4]; 1xTMT6plex [K14]; 1xTMT6plex [N-Term]	0.354532	0.507	-0.98	141.9	71.9	1	TGGT1_230490 [868-881]	TGGT1_230490 1xPhospho [S871]	3.33	100	1	225.9	70.8	141.9	143	71.9	54.9	5	2.472e-05	4	506.268	-0.00034
FALSE	High	[K].SAGRESSTGGSDVEVVGVGR.[T]	TGGT1_236970	organism=Toxoplasma_gondii_GT1 | product=SWI2/SNF2-containing PHD finger protein | location=TGGT1_chrX:5508193-5518721(+) | length=2556 | sequence_SO=chromosome | SO=protein_coding	2xPhospho [S7; S11]; 1xTMT6plex [N-Term]	0.413391	0.507	-0.98	40.7	20.6	1	TGGT1_236970 [2301-2320]	TGGT1_236970 2xPhospho [S2307; S2311]	4.29	100	1	166.1	12.8	40.7	30.7	13.8	20.6	1	3.151e-05	3	765.678	-0.0003
FALSE	High	[R].LSSLLNAQR.[A]	TGGT1_240300	organism=Toxoplasma_gondii_GT1 | product=zinc finger domain, LSD1 subclass domain-containing protein | location=TGGT1_chrVI:1149431-1153539(+) | length=1059 | sequence_SO=chromosome | SO=protein_coding	1xPhospho [S]; 1xTMT6plex [N-Term]	0.671317	0.507	-0.98	22.3	11.3	2	TGGT1_240300 [664-672]	TGGT1_240300 1xPhospho [S]	1.95	67	1	0	10.2	48.7	0	34.4	3.7	2	0.01727	2	655.855	0.00023
FALSE	High	[R].DVQKEDSGNEGEKEEAEENHRR.[E]	TGGT1_249350	organism=Toxoplasma_gondii_GT1 | product=esterase/lipase/thioesterase domain-containing protein | location=TGGT1_chrXII:4407829-4412404(-) | length=417 | sequence_SO=chromosome | SO=protein_coding	1xPhospho [S7]; 2xTMT6plex [K4; K13]; 1xTMT6plex [N-Term]	0.311022	0.507	-0.98	223.7	113.3	1	TGGT1_249350 [58-79]	TGGT1_249350 1xPhospho [S64]	5.75	100	1	223.7	94.2	417.9	113.3	207.4	23.6	1	8.875e-06	5	671.326	-0.0001
FALSE	High	[K].GQTWQSAK.[A]	TGGT1_253700	organism=Toxoplasma_gondii_GT1 | product=transporter, major facilitator family protein | location=TGGT1_chrIII:1085722-1092339(-) | length=1302 | sequence_SO=chromosome | SO=protein_coding	1xPhospho [S6]; 1xTMT6plex [K8]; 1xTMT6plex [N-Term]	0.818237	0.508	-0.98	385	195.5	1	TGGT1_253700 [79-86]	TGGT1_253700 1xPhospho [S84]	2.15	100	1	393.2	48.7	385	195.5	197.1	110	2	0.01081	2	722.374	0.00027
FALSE	High	[K].AEAQEDDVSVPVGEHSK.[K]	TGGT1_255410	organism=Toxoplasma_gondii_GT1 | product=hypothetical protein | location=TGGT1_chrVIIb:4749702-4751393(-) | length=165 | sequence_SO=chromosome | SO=protein_coding	1xPhospho [S9]; 1xTMT6plex [K17]; 1xTMT6plex [N-Term]	0.24607	0.508	-0.98	455.8	231.6	1	TGGT1_255410 [65-81]	TGGT1_255410 1xPhospho [S73]	5.98	100	1	631.2	225.9	455.8	361.3	231.6	159.8	1	9.481e-09	3	779.044	-0.00103
FALSE	High	[R].ASSPQAKPR.[N]	TGGT1_292235	organism=Toxoplasma_gondii_GT1 | product=hypothetical protein | location=TGGT1_chrIX:4439011-4446274(-) | length=1451 | sequence_SO=chromosome | SO=protein_coding	1xPhospho [S]; 1xTMT6plex [K7]; 1xTMT6plex [N-Term]	0.268243	0.508	-0.98	835.6	424.3	2	TGGT1_292235 [1310-1318]	TGGT1_292235 1xPhospho [S]	3.08	100	1	3115.4	441.6	835.6	748	424.3	258	5	0.0005245	3	493.941	-0.00026
FALSE	High	[R].LFSGCESGESEDESDMLLR.[F]	TGGT1_301340	organism=Toxoplasma_gondii_GT1 | product=DnaJ domain-containing protein | location=TGGT1_chrIV:2275000-2278713(+) | length=692 | sequence_SO=chromosome | SO=protein_coding	1xCarbamidomethyl [C5]; 3xPhospho [S3; S7; S10]; 1xTMT6plex [N-Term]	0.136767	0.507	-0.98	29.9	15.2	1	TGGT1_301340 [505-523]	TGGT1_301340 3xPhospho [S507; S511; S514]	5.57	100	1	39.2	22.1	29.9	26.9	15.2	12.3	1	8.036e-06	3	877.326	-0.00118
FALSE	High	[R].VGSGSLELR.[S]	TGGT1_309910	organism=Toxoplasma_gondii_GT1 | product=hypothetical protein | location=TGGT1_chrXI:854394-862174(-) | length=2131 | sequence_SO=chromosome | SO=protein_coding	1xPhospho [S3]; 1xTMT6plex [N-Term]	0.382484	0.508	-0.98	284.8	144.6	1	TGGT1_309910 [1169-1177]	TGGT1_309910 1xPhospho [S1171]	2.62	100	1	284.8	90.2	534.3	144.6	151.1	110.9	1	0.04431	2	613.821	5e-05
FALSE	High	[R].AYTLVGTPHYMAPEVILGK.[G]	TGGT1_311360	organism=Toxoplasma_gondii_GT1 | product=protein kinase G AGC kinase family member PKG | location=TGGT1_chrXI:1956120-1971174(-) | length=994 | sequence_SO=chromosome | SO=protein_coding	1xPhospho [T/Y]; 1xTMT6plex [K19]; 1xTMT6plex [N-Term]		0.508	-0.98	27	13.7	2	TGGT1_311360 [836-854]	TGGT1_311360 1xPhospho [T/Y]	4.04	33	1	0	0	27	0	13.7	0	3	3.984e-06	3	866.798	-7e-05
FALSE	High	[K].SSRGQGELLR.[V]	TGGT1_311890	organism=Toxoplasma_gondii_GT1 | product=hypothetical protein | location=TGGT1_chrXI:2321183-2324126(+) | length=394 | sequence_SO=chromosome | SO=protein_coding	1xPhospho [S2]; 1xTMT6plex [N-Term]	0.570276	0.506	-0.98	97.8	49.5	1	TGGT1_311890 [25-34]	TGGT1_311890 1xPhospho [S26]	2.83	100	1	109.7	45.2	97.8	101	49.1	49.5	1	0.008241	3	471.247	7e-05
FALSE	High	[R].RQSQLLNK.[M]	TGGT1_202460	organism=Toxoplasma_gondii_GT1 | product=diacylglycerol kinase accessory domain (presumed) domain-containing protein | location=TGGT1_chrVIIa:3208196-3216030(-) | length=679 | sequence_SO=chromosome | SO=protein_coding	1xPhospho [S3]; 1xTMT6plex [K8]; 1xTMT6plex [N-Term]	0.494179	0.51	-0.97	206.2	105.1	1	TGGT1_202460 [483-490]	TGGT1_202460 1xPhospho [S485]	3.17	100	1	54.2	206.2	251.3	105.1	125.8	61.3	1	0.005661	3	508.96	-0.00037
FALSE	High	[K].SGEKPGSAADSADEDSPSRGPLPAASLK.[R]	TGGT1_203370	organism=Toxoplasma_gondii_GT1 | product=hypothetical protein | location=TGGT1_chrVIIa:2439891-2442215(-) | length=774 | sequence_SO=chromosome | SO=protein_coding	1xPhospho [S11]; 2xTMT6plex [K4; K28]; 1xTMT6plex [N-Term]	0.330997	0.51	-0.97	965.2	492.5	1	TGGT1_203370 [547-574]	TGGT1_203370 1xPhospho [S557]	6.31	100	1	965.2	321.1	991	613.9	492.5	153.9	4	1.57e-09	4	866.944	0.00024
FALSE	High	[K].SGEKPGSAADSADEDSPSR.[G]	TGGT1_203370	organism=Toxoplasma_gondii_GT1 | product=hypothetical protein | location=TGGT1_chrVIIa:2439891-2442215(-) | length=774 | sequence_SO=chromosome | SO=protein_coding	1xPhospho [S11]; 1xTMT6plex [K4]; 1xTMT6plex [N-Term]	0.506705	0.512	-0.97	429.1	219.8	1	TGGT1_203370 [547-565]	TGGT1_203370 1xPhospho [S557]	4.98	100	1	429.1	85.6	757.1	219.8	474.8	21.8	2	2.043e-08	3	801.036	0.00014
FALSE	High	[K].QGSASGGSGLFGATK.[A]	TGGT1_203780	organism=Toxoplasma_gondii_GT1 | product=hypothetical protein | location=TGGT1_chrVIIa:2142786-2147213(+) | length=1475 | sequence_SO=chromosome | SO=protein_coding	1xPhospho [S8]; 1xTMT6plex [K15]; 1xTMT6plex [N-Term]	0.518834	0.51	-0.97	111.8	57	1	TGGT1_203780 [733-747]	TGGT1_203780 1xPhospho [S740]	3.27	100	1	111.8	54.9	112.3	119.4	57	45.3	1	1.832e-05	3	621.652	-0.00044
FALSE	High	[R].KHLSASSVDSESDEECPKLEEVNQEEDAGTPEGR.[S]	TGGT1_205558	organism=Toxoplasma_gondii_GT1 | product=NAC domain-containing protein | location=TGGT1_chrVIIa:1246583-1248351(+) | length=189 | sequence_SO=chromosome | SO=protein_coding	1xCarbamidomethyl [C16]; 2xPhospho [S10; S12]; TMT6plex [K]; 1xTMT6plex [N-Term]	0.412363	0.511	-0.97	129.3	66.1	2	TGGT1_205558 [8-41]	TGGT1_205558 2xPhospho [S17; S19]	8.51	100	1	468.6	129.3	47.6	93.7	60.3	66.1	2	3.603e-11	4	1094.99	0.0035
FALSE	High	[R].ELVTQSSK.[K]	TGGT1_209240	organism=Toxoplasma_gondii_GT1 | product=RNA methyltransferase | location=TGGT1_chrIb:1151476-1156316(-) | length=475 | sequence_SO=chromosome | SO=protein_coding	1xPhospho [S7]; 1xTMT6plex [K8]; 1xTMT6plex [N-Term]	0.812084	0.51	-0.97	740.9	377.7	1	TGGT1_209240 [418-425]	TGGT1_209240 1xPhospho [S424]	2.64	100	1	1104.4	73.5	740.9	426.1	377.7	184.8	1	0.03096	2	715.389	0.00021
FALSE	High	[R].NSSSMLDASK.[L]	TGGT1_219690	organism=Toxoplasma_gondii_GT1 | product=hypothetical protein | location=TGGT1_chrXII:662698-665306(-) | length=208 | sequence_SO=chromosome | SO=protein_coding	1xPhospho [S2]; 1xOxidation [M5]; 1xTMT6plex [K10]; 1xTMT6plex [N-Term]	0.268149	0.509	-0.97	52.5	26.7	1	TGGT1_219690 [125-134]	TGGT1_219690 1xPhospho [S126]	1.06	67	1	71.8	0	38.4	25.3	28.3	0	1	0.05066	2	797.384	9e-05
FALSE	High	[R].VYTDNEIHSDGGHSVECPPPGSPIPQTTTFTSQAAPALQPR.[M]	TGGT1_226570	organism=Toxoplasma_gondii_GT1 | product=hypothetical protein | location=TGGT1_chrX:1439365-1440887(-) | length=139 | sequence_SO=chromosome | SO=protein_coding	1xCarbamidomethyl [C17]; 1xPhospho [S/T]; 1xTMT6plex [N-Term]	0.0755616	0.512	-0.97	127.7	65.4	5	TGGT1_226570 [35-75]	TGGT1_226570 1xPhospho [S/T]	5.92	83	1	0	135.4	120.5	32.9	65.4	76.4	9	3.401e-09	4	1168.05	-0.00017
FALSE	High	[R].LGGQNSGFLDDDDETLGGFIERDPEAAIHEAEDER.[I]	TGGT1_227560	organism=Toxoplasma_gondii_GT1 | product=putative IWS1 transcription factor | location=TGGT1_chrX:825559-830619(+) | length=476 | sequence_SO=chromosome | SO=protein_coding	1xDeamidated [N5]; 1xPhospho [S6]; 1xTMT6plex [N-Term]	0.24195	0.512	-0.97	53.9	27.6	1	TGGT1_227560 [139-173]	TGGT1_227560 1xPhospho [S144]	5.26	100	1	64	24.9	53.9	37.6	27.6	8.6	2	1.462e-07	4	1032.72	0.00515
FALSE	High	[K].SQEEETGDGSASPASAGK.[K]	TGGT1_265250	organism=Toxoplasma_gondii_GT1 | product=RNA recognition motif-containing protein | location=TGGT1_chrIX:1478253-1487922(+) | length=1564 | sequence_SO=chromosome | SO=protein_coding	2xPhospho [S12; S15]; 1xTMT6plex [K18]; 1xTMT6plex [N-Term]	0.324659	0.51	-0.97	150.8	76.9	1	TGGT1_265250 [94-111]	TGGT1_265250 2xPhospho [S105; S108]	6.72	100	1	595.6	57.2	150.8	76.9	96.2	49.8	1	1.921e-08	3	776.002	0.00063
FALSE	High	[R].MSPYYPAEETGASAPLTAAGSMVMGGMK.[S]	TGGT1_271970	organism=Toxoplasma_gondii_GT1 | product=glideosome-associated protein with multiple-membrane spans GAPM3 | location=TGGT1_chrVIII:4254025-4255814(+) | length=310 | sequence_SO=chromosome | SO=protein_coding	1xPhospho [S/T]; 1xTMT6plex [K28]; 1xTMT6plex [N-Term]	0.682992	0.512	-0.97	258	132.1	3	TGGT1_271970 [276-303]	TGGT1_271970 1xPhospho [S/T]	6.59	83	1	0	135.1	492.8	132.1	366	120.4	9	1.028e-09	4	836.646	0.00212
FALSE	High	[R].RYSSVQEPQAK.[V]	TGGT1_275440	organism=Toxoplasma_gondii_GT1 | product=dense granule protein GRA6 | location=TGGT1_chrX:7158307-7158999(-) | length=223 | sequence_SO=chromosome | SO=protein_coding	1xPhospho [S/Y]; 1xTMT6plex [K11]; 1xTMT6plex [N-Term]	0.109622	0.509	-0.97	2835.4	1443	3	TGGT1_275440 [131-141]	TGGT1_275440 1xPhospho [S/Y]	4.67	100	1	2835.4	1663.1	3407.3	1803.8	1201	1443	15	1.43e-05	3	610.989	0.00042
FALSE	High	[K].LQSFTGNK.[L]	TGGT1_280610	organism=Toxoplasma_gondii_GT1 | product=signal recognition particle receptor alpha subunit | location=TGGT1_chrVIIa:237626-244988(+) | length=556 | sequence_SO=chromosome | SO=protein_coding	1xPhospho [S3]; 1xTMT6plex [K8]; 1xTMT6plex [N-Term]	0.733529	0.511	-0.97	748.5	382.4	1	TGGT1_280610 [253-260]	TGGT1_280610 1xPhospho [S255]	2.33	100	1	748.5	87	1024.9	496.5	382.4	132	3	0.004246	2	716.884	0.00025
FALSE	High	[R].EGSDDDWPSLSK.[C]	TGGT1_305030	organism=Toxoplasma_gondii_GT1 | product=kinase, pfkB family protein | location=TGGT1_chrIX:4960692-4962456(-) | length=439 | sequence_SO=chromosome | SO=protein_coding	1xPhospho [S3]; 1xTMT6plex [K12]; 1xTMT6plex [N-Term]	0.731846	0.509	-0.97	317.8	161.9	1	TGGT1_305030 [275-286]	TGGT1_305030 1xPhospho [S277]	4.17	83	1	0	101.2	997.6	161.9	270	157.6	2	3.757e-05	3	625.292	-0.00017
FALSE	High	[K].QAEEQANASQSSATPAEENAQEPK.[Q]	TGGT1_308810B	organism=Toxoplasma_gondii_GT1 | product=rhoptry neck protein RON9 | location=TGGT1_chrXI:240636-248425(+) | length=1086 | sequence_SO=chromosome | SO=protein_coding	1xDeamidated [Q21]; 1xPhospho [S9]; 1xTMT6plex [K24]; 1xTMT6plex [N-Term]	0.782887	0.512	-0.97	115.5	59.2	1	TGGT1_308810B [367-390]	TGGT1_308810B 1xPhospho [S375]	6.72	100	1	115.5	21.7	220.3	59.2	114.2	41.3	1	1.633e-09	3	1018.8	0.00114
FALSE	High	[R].SSVSMIASEPDHDDGSVVSHQPIKPDFSR.[K]	TGGT1_311480	organism=Toxoplasma_gondii_GT1 | product=hypothetical protein | location=TGGT1_chrXI:2071805-2077652(-) | length=386 | sequence_SO=chromosome | SO=protein_coding	1xPhospho [S4]; 1xTMT6plex [K24]; 1xTMT6plex [N-Term]	0.0722393	0.512	-0.97	139.9	71.6	1	TGGT1_311480 [151-179]	TGGT1_311480 1xPhospho [S154]	5.83	83	1	0	126.1	155.2	71.6	110	58.2	2	1.086e-07	5	733.357	0.00036
FALSE	High	[R].TQETSGDPGSETGNSPSSK.[K]	TGGT1_315810	organism=Toxoplasma_gondii_GT1 | product=tRNA nucleotidyltransferase/poly(A) polymerase family protein | location=TGGT1_chrXI:4947054-4952786(-) | length=1123 | sequence_SO=chromosome | SO=protein_coding	1xPhospho [S15]; 1xTMT6plex [K19]; 1xTMT6plex [N-Term]	0.653607	0.511	-0.97	199	101.8	1	TGGT1_315810 [650-668]	TGGT1_315810 1xPhospho [S664]	6.39	100	1	224.3	47.3	199	147.7	101.8	60.7	1	2.513e-09	3	802.035	-0.00025
FALSE	High	[K].SEVSIADRGAAESTDDLSGK.[L]	TGGT1_316340	organism=Toxoplasma_gondii_GT1 | product=hypothetical protein | location=TGGT1_chrXI:5191484-5192942(+) | length=243 | sequence_SO=chromosome | SO=protein_coding	2xPhospho [S4; S13]; 1xTMT6plex [K20]; 1xTMT6plex [N-Term]	0.320023	0.512	-0.97	895.9	458.9	1	TGGT1_316340 [43-62]	TGGT1_316340 2xPhospho [S46; S55]	4.85	100	1	2980.1	440.6	895.9	743.4	384	458.9	1	3.694e-05	3	876.074	0.00075
FALSE	High	[R].APSYCAELVK.[S]	TGGT1_202900	organism=Toxoplasma_gondii_GT1 | product=zinc finger (CCCH type) motif-containing protein | location=TGGT1_chrVIIa:2849287-2853372(+) | length=1298 | sequence_SO=chromosome | SO=protein_coding	1xCarbamidomethyl [C5]; 1xPhospho [S3]; 1xTMT6plex [K10]; 1xTMT6plex [N-Term]	0.276611	0.514	-0.96	496.3	255.1	1	TGGT1_202900 [51-60]	TGGT1_202900 1xPhospho [S53]	3.33	100	1	500.3	288.6	496.3	433.8	255.1	242	2	0.0006017	2	838.43	-0.00021
FALSE	High	[R].APTGQNSTGPQGSGSFDFGEQLTK.[Q]	TGGT1_206690	organism=Toxoplasma_gondii_GT1 | product=glideosome-associated protein with multiple-membrane spans GAPM2B | location=TGGT1_chrVIIa:697425-699242(+) | length=426 | sequence_SO=chromosome | SO=protein_coding	1xDeamidated [Q11]; 1xPhospho [S/T]; 1xTMT6plex [K24]; 1xTMT6plex [N-Term]		0.515	-0.96	35.3	18.1	5	TGGT1_206690 [30-53]	TGGT1_206690 1xPhospho [T/S]	3.68	50	1	0	0	35.3	0	24.2	13.6	8	6.072e-06	3	984.14	0.00649
FALSE	High	[K].GQVTFQLK.[E]	TGGT1_231170	organism=Toxoplasma_gondii_GT1 | product=RecF/RecN/SMC N terminal domain-containing protein | location=TGGT1_chrVIII:1275296-1290715(-) | length=1524 | sequence_SO=chromosome | SO=protein_coding	2xDeamidated [Q2; Q6]; 1xPhospho [T4]; 1xTMT6plex [K8]		0.515	-0.96	25.3	13.1	1	TGGT1_231170 [1006-1013]	TGGT1_231170 1xPhospho [T1009]	1.34	50	1	0	33	19.4	0	13.1	0	1	0.008482	2	616.312	-2e-05
FALSE	High	[R].GSQEASGAAGSPTSTASVPSFNSDR.[T]	TGGT1_233020	organism=Toxoplasma_gondii_GT1 | product=Not1 N-terminal domain, CCR4-Not complex component protein | location=TGGT1_chrVIII:2342666-2346963(-) | length=778 | sequence_SO=chromosome | SO=protein_coding	3xPhospho [S11; S14; S17]; 1xTMT6plex [N-Term]	0.0638648	0.513	-0.96	34.6	17.7	1	TGGT1_233020 [266-290]	TGGT1_233020 3xPhospho [S276; S279; S282]	1.86	83	1	44.9	34.6	24.7	0	17.4	18.1	1	0.002161	3	946.38	-0.00016
FALSE	High	[R].AVAAQQMSK.[A]	TGGT1_244440	organism=Toxoplasma_gondii_GT1 | product=nucleoside transporter protein | location=TGGT1_chrVI:3175201-3176902(-) | length=462 | sequence_SO=chromosome | SO=protein_coding	1xPhospho [S8]; 1xOxidation [M7]; 1xTMT6plex [K9]; 1xTMT6plex [N-Term]	0.893808	0.515	-0.96	111.1	57.3	1	TGGT1_244440 [8-16]	TGGT1_244440 1xPhospho [S15]	2.39	100	1	148	13.8	111.1	48.1	58.5	57.3	1	0.001358	3	496.595	3e-05
FALSE	High	[K].YTEKDVAMSQVD.[-]	TGGT1_248390	organism=Toxoplasma_gondii_GT1 | product=ribosomal protein RPL26 | location=TGGT1_chrXII:3763041-3764059(-) | length=141 | sequence_SO=chromosome | SO=protein_coding	1xPhospho [S9]; 1xTMT6plex [K4]; 1xTMT6plex [N-Term]	0.333305	0.513	-0.96	436.3	224	1	TGGT1_248390 [130-141]	TGGT1_248390 1xPhospho [S138]	3.37	100	1	755.1	186.9	436.3	278.4	224	211.9	2	0.0001622	3	641.977	-0.00016
FALSE	High	[KR].RVSSSK.[QAI]	TGGT1_248880	organism=Toxoplasma_gondii_GT1 | product=GTPase RAB7 | location=TGGT1_chrXII:4169929-4175109(-) | length=432 | sequence_SO=chromosome | SO=protein_coding	1xPhospho [S3]; 1xTMT6plex [K6]; 1xTMT6plex [N-Term]	0.522528	0.514	-0.96	275.9	141.7	1	TGGT1_248880 [356-361]	TGGT1_248880 1xPhospho [S358]	2.46	100	1	733	38.2	275.9	151.6	141.7	44.7	1	0.05169	3	401.228	-7e-05
FALSE	High	[R].TLSLGSRTDSYTNR.[S]	TGGT1_257990	organism=Toxoplasma_gondii_GT1 | product=putative heat shock protein 101 | location=TGGT1_chrVIIb:3637480-3646383(+) | length=927 | sequence_SO=chromosome | SO=protein_coding	3xPhospho [S3; S6; S10]; 1xTMT6plex [N-Term]	0.37933	0.515	-0.96	449.9	231.8	1	TGGT1_257990 [900-913]	TGGT1_257990 3xPhospho [S902; S905; S909]	2.08	100	1	984.4	202	449.9	377	231.8	216.7	2	0.01015	3	680.62	2e-05
FALSE	High	[R].TESFQQPPHFLEMK.[E]	TGGT1_269990	organism=Toxoplasma_gondii_GT1 | product=hypothetical protein | location=TGGT1_chrVIII:5469551-5475950(-) | length=1971 | sequence_SO=chromosome | SO=protein_coding	1xPhospho [S3]; 1xOxidation [M13]; 1xTMT6plex [K14]; 1xTMT6plex [N-Term]		0.513	-0.96	32.9	16.9	1	TGGT1_269990 [156-169]	TGGT1_269990 1xPhospho [S158]	2.43	33	1	0	0	32.9	0	16.9	0	1	0.0002899	3	758.374	0.00019
FALSE	High	[R].RLSEAAPVK.[D]	TGGT1_278365	organism=Toxoplasma_gondii_GT1 | product=Toxoplasma gondii family A protein | location=TGGT1_chrXII:6051888-6052955(-) | length=355 | sequence_SO=chromosome | SO=protein_coding	1xPhospho [S3]; 1xTMT6plex [K9]; 1xTMT6plex [N-Term]	0.700595	0.514	-0.96	633	325.5	1	TGGT1_278365 [310-318]	TGGT1_278365 1xPhospho [S312]	4.18	100	1	633	160.4	831.1	503.4	325.5	254.5	1	0.0001012	3	503.625	0
FALSE	High	[R].SEVVEQLGDSPR.[L]	TGGT1_202900	organism=Toxoplasma_gondii_GT1 | product=zinc finger (CCCH type) motif-containing protein | location=TGGT1_chrVIIa:2849287-2853372(+) | length=1298 | sequence_SO=chromosome | SO=protein_coding	1xPhospho [S10]; 1xTMT6plex [N-Term]	0.593774	0.517	-0.95	102.8	53.1	1	TGGT1_202900 [856-867]	TGGT1_202900 1xPhospho [S865]	3.38	100	1	130.4	38.8	102.8	97.8	46.3	53.1	1	0.0006927	3	542.265	0.00058
FALSE	High	[R].GGDADSDKGGASGSQNSTPR.[L]	TGGT1_212090	organism=Toxoplasma_gondii_GT1 | product=hypothetical protein | location=TGGT1_chrX:3976691-3978589(-) | length=632 | sequence_SO=chromosome | SO=protein_coding	1xPhospho [S6]; 1xTMT6plex [K8]; 1xTMT6plex [N-Term]	0.43976	0.519	-0.95	346.5	179.8	1	TGGT1_212090 [17-36]	TGGT1_212090 1xPhospho [S22]	4.72	100	1	346.5	106.1	359.4	179.8	195	116.5	2	1.406e-06	3	801.371	0.00046
FALSE	High	[R].ASPFHSQDSDENFEMQR.[E]	TGGT1_220190	organism=Toxoplasma_gondii_GT1 | product=hypothetical protein | location=TGGT1_chrV:94557-99395(-) | length=560 | sequence_SO=chromosome | SO=protein_coding	3xPhospho [S2; S6; S9]; 1xTMT6plex [N-Term]	0.408031	0.519	-0.95	44.3	23	1	TGGT1_220190 [273-289]	TGGT1_220190 3xPhospho [S274; S278; S281]	5.81	83	1	50.8	16.5	44.3	20.2	26.1	0	1	5.028e-06	3	831.972	-0.00021
FALSE	High	[R].SEETLFDHGKTDSDSERR.[A]	TGGT1_227800	organism=Toxoplasma_gondii_GT1 | product=EF hand domain-containing protein | location=TGGT1_chrX:720180-729168(-) | length=1280 | sequence_SO=chromosome | SO=protein_coding	2xPhospho [S13; S15]; 1xTMT6plex [K10]; 1xTMT6plex [N-Term]		0.516	-0.95	38.5	19.9	1	TGGT1_227800 [583-600]	TGGT1_227800 2xPhospho [S595; S597]	3.87	67	1	61.4	20.8	38.5	0	19.9	0	1	0.0003704	5	546.247	-8e-05
FALSE	High	[K].ASGGPPGSKGGPLVR.[R]	TGGT1_238040A	organism=Toxoplasma_gondii_GT1 | product=protein disulfide-isomerase domain-containing protein | location=TGGT1_chrVI:19741-27980(-) | length=1139 | sequence_SO=chromosome | SO=protein_coding	1xPhospho [S8]; 1xTMT6plex [K9]; 1xTMT6plex [N-Term]	0.191794	0.516	-0.95	1061.2	547.6	1	TGGT1_238040A [7-21]	TGGT1_238040A 1xPhospho [S14]	2.91	100	1	1061.2	474.5	1829.7	657.7	547.6	228.2	5	0.0001846	3	625.68	0.00028
FALSE	High	[R].SIELAHQPTGAGASLSSFEVGGAK.[Q]	TGGT1_257530	organism=Toxoplasma_gondii_GT1 | product=transporter, major facilitator family protein | location=TGGT1_chrVIIb:3924727-3926365(-) | length=504 | sequence_SO=chromosome | SO=protein_coding	1xPhospho [S1]; 1xTMT6plex [K24]	0.890336	0.517	-0.95	184.2	95.3	1	TGGT1_257530 [24-47]	TGGT1_257530 1xPhospho [S24]	5.85	100	1	44.3	190.9	184.2	95.3	91.2	142.3	2	2.889e-08	3	875.103	-0.00065
FALSE	High	[R].TGFPDFTDRQESEIAPEQK.[A]	TGGT1_259168	organism=Toxoplasma_gondii_GT1 | product=hypothetical protein | location=TGGT1_chrVIIb:2882058-2885891(-) | length=1277 | sequence_SO=chromosome | SO=protein_coding	1xPhospho [S/T]; 1xTMT6plex [K19]; 1xTMT6plex [N-Term]		0.516	-0.95	40	20.6	2	TGGT1_259168 [478-496]	TGGT1_259168 1xPhospho [T/S]	1.78	33	1	0	0	40	0	20.6	0	2	0.003175	3	911.778	0.00024
FALSE	High	[K].QTESDDDSPIKPR.[S]	TGGT1_288570	organism=Toxoplasma_gondii_GT1 | product=hypothetical protein | location=TGGT1_chrIX:2433882-2435903(-) | length=417 | sequence_SO=chromosome | SO=protein_coding	2xPhospho [S4; S8]; 1xTMT6plex [K11]; 1xTMT6plex [N-Term]	0.574099	0.519	-0.95	1414.6	734.4	1	TGGT1_288570 [67-79]	TGGT1_288570 2xPhospho [S70; S74]	5.67	100	1	2266.4	302.9	1414.6	734.4	973.2	381.4	2	2.607e-06	3	702.657	0.00019
FALSE	High	[R].SESPAEPPAENELPAGR.[S]	TGGT1_290870	organism=Toxoplasma_gondii_GT1 | product=patched family protein | location=TGGT1_chrIX:3712274-3716877(+) | length=1178 | sequence_SO=chromosome | SO=protein_coding	1xPhospho [S3]; 1xTMT6plex [N-Term]	0.465863	0.516	-0.95	44.1	22.8	1	TGGT1_290870 [100-116]	TGGT1_290870 1xPhospho [S102]	4.83	83	1	44.1	15	49.6	0	21.1	24.6	1	2.951e-07	3	687.323	9e-05
FALSE	High	[R].SSSGGTEPRPGVSGAGAGAK.[G]	TGGT1_313370	organism=Toxoplasma_gondii_GT1 | product=hypothetical protein | location=TGGT1_chrXI:3281764-3287206(+) | length=1687 | sequence_SO=chromosome | SO=protein_coding	1xPhospho [S/T]; 1xTMT6plex [K20]; 1xTMT6plex [N-Term]	0.448664	0.518	-0.95	1202	622.1	2	TGGT1_313370 [509-528]	TGGT1_313370 1xPhospho [T/S]	4.56	100	1	1540.5	506.7	1202	1117.8	622.1	457.5	4	7.995e-07	3	756.718	-7e-05
FALSE	High	[R].EQGDSSPTQQGASDAK.[A]	TGGT1_205220	organism=Toxoplasma_gondii_GT1 | product=putative U5 snRNP-associated subunit | location=TGGT1_chrVIIa:1443394-1451209(+) | length=1113 | sequence_SO=chromosome | SO=protein_coding	1xPhospho [S6]; 1xTMT6plex [K16]; 1xTMT6plex [N-Term]	0.372399	0.521	-0.94	431.3	224.7	1	TGGT1_205220 [1063-1078]	TGGT1_205220 1xPhospho [S1068]	3.83	100	1	652	129.8	431.3	259.4	224.7	112.4	1	0.0002924	3	715.334	-0.0014
FALSE	High	[R].ASSSGERENSLSVPASEYETGR.[A]	TGGT1_205600	organism=Toxoplasma_gondii_GT1 | product=zinc finger, C3HC4 type (RING finger) domain-containing protein | location=TGGT1_chrVIIa:1192389-1196405(+) | length=533 | sequence_SO=chromosome | SO=protein_coding	1xPhospho [S10]; 1xTMT6plex [N-Term]	0.301779	0.521	-0.94	35.8	18.7	1	TGGT1_205600 [105-126]	TGGT1_205600 1xPhospho [S114]	3.97	100	1	75	23	35.8	40.3	18.7	16.9	1	2.209e-06	3	874.734	-0.00014
FALSE	High	[R].IEESPKECEDTGATTGR.[G]	TGGT1_209280	organism=Toxoplasma_gondii_GT1 | product=hypothetical protein | location=TGGT1_chrIb:1194711-1203766(+) | length=1602 | sequence_SO=chromosome | SO=protein_coding	1xCarbamidomethyl [C8]; 1xPhospho [S4]; 1xTMT6plex [K6]; 1xTMT6plex [N-Term]	0.691715	0.52	-0.94	62.6	32.6	1	TGGT1_209280 [15-31]	TGGT1_209280 1xPhospho [S18]	3.54	67	1	0	21.2	184.4	13	81.8	0	1	1.231e-05	3	806.713	-0.00053
FALSE	High	[K].YSVDVGPVNVDR.[T]	TGGT1_214575	organism=Toxoplasma_gondii_GT1 | product=hypothetical protein | location=TGGT1_chrX:6262414-6262784(+) | length=92 | sequence_SO=chromosome | SO=protein_coding	1xPhospho [S2]; 1xTMT6plex [N-Term]	0.20029	0.521	-0.94	202	105.3	1	TGGT1_214575 [22-33]	TGGT1_214575 1xPhospho [S23]	3.74	100	1	203.7	95.1	202	105.3	85.1	108.3	7	5.006e-06	3	543.601	3e-05
FALSE	High	[K].AFSASQMPSPK.[L]	TGGT1_230940	organism=Toxoplasma_gondii_GT1 | product=hypothetical protein | location=TGGT1_chrVIII:1112065-1119747(+) | length=1523 | sequence_SO=chromosome | SO=protein_coding	1xPhospho [S9]; 1xTMT6plex [K11]; 1xTMT6plex [N-Term]	0.488304	0.523	-0.94	146.6	76.7	1	TGGT1_230940 [611-621]	TGGT1_230940 1xPhospho [S619]	3.18	100	1	146.6	37.7	158.9	112.4	76.7	21.1	4	3.629e-05	2	844.928	8e-05
FALSE	High	[R].RSSVMSVESLASK.[K]	TGGT1_241170	organism=Toxoplasma_gondii_GT1 | product=hypothetical protein | location=TGGT1_chrVI:1639455-1643673(+) | length=1275 | sequence_SO=chromosome | SO=protein_coding	2xPhospho [S3; S6]; 1xTMT6plex [K13]; 1xTMT6plex [N-Term]		0.521	-0.94	33.4	17.4	1	TGGT1_241170 [357-369]	TGGT1_241170 2xPhospho [S359; S362]	3.29	67	1	55.5	8.3	33.4	0	17.4	0	1	0.0003671	3	666.995	-0.00073
FALSE	High	[R].SPDSGAGGSAAPESGEEGRWPLK.[L]	TGGT1_259200B	organism=Toxoplasma_gondii_GT1 | product=Na+/H+ exchanger NHE1 | location=TGGT1_chrVIIb:2842787-2849858(-) | length=1450 | sequence_SO=chromosome | SO=protein_coding	1xPhospho [S14]; 1xTMT6plex [K23]; 1xTMT6plex [N-Term]	0.273738	0.522	-0.94	126.5	66	1	TGGT1_259200B [781-803]	TGGT1_259200B 1xPhospho [S794]	5.54	100	1	126.5	61.2	157	79.8	64.8	66	1	3.926e-08	3	927.447	-0.00076
FALSE	High	[K].LNNEDFMKSPR.[G]	TGGT1_260540	organism=Toxoplasma_gondii_GT1 | product=alveolin domain containing intermediate filament IMC14 | location=TGGT1_chrVIIb:2144399-2148137(+) | length=733 | sequence_SO=chromosome | SO=protein_coding	1xPhospho [S9]; 1xTMT6plex [K8]; 1xTMT6plex [N-Term]	0.154704	0.523	-0.94	258.8	135.3	1	TGGT1_260540 [574-584]	TGGT1_260540 1xPhospho [S582]	3.19	100	1	258.8	148	399.9	135.3	185.1	91.6	2	0.001838	3	630.318	-0.00026
FALSE	High	[R].QIHPGQLFGEGALSSSAVSPR.[G]	TGGT1_260540	organism=Toxoplasma_gondii_GT1 | product=alveolin domain containing intermediate filament IMC14 | location=TGGT1_chrVIIb:2144399-2148137(+) | length=733 | sequence_SO=chromosome | SO=protein_coding	3xPhospho [S14; S15; S16]; 1xTMT6plex [N-Term]		0.52	-0.94	21	10.9	1	TGGT1_260540 [447-467]	TGGT1_260540 3xPhospho [S460; S461; S462]	1.31	50	1	0	16.8	26.3	0	10.9	0	1	0.002341	3	869.726	0.00112
FALSE	High	[K].SQEEETGDGSASPASAGK.[K]	TGGT1_265250	organism=Toxoplasma_gondii_GT1 | product=RNA recognition motif-containing protein | location=TGGT1_chrIX:1478253-1487922(+) | length=1564 | sequence_SO=chromosome | SO=protein_coding	1xPhospho [S12]; 1xTMT6plex [K18]; 1xTMT6plex [N-Term]	0.254935	0.52	-0.94	637.7	331.3	1	TGGT1_265250 [94-111]	TGGT1_265250 1xPhospho [S105]	6.65	100	1	903	270.8	637.7	428.2	331.3	189.2	1	1.103e-08	3	749.346	0.00026
FALSE	High	[R].EGSNEETPGTSGAASDSQGEEEGREGDRGK.[G]	TGGT1_265250	organism=Toxoplasma_gondii_GT1 | product=RNA recognition motif-containing protein | location=TGGT1_chrIX:1478253-1487922(+) | length=1564 | sequence_SO=chromosome | SO=protein_coding	2xPhospho [S15; S17]; 1xTMT6plex [K30]; 1xTMT6plex [N-Term]	0.352445	0.521	-0.94	255.7	133.4	1	TGGT1_265250 [1256-1285]	TGGT1_265250 2xPhospho [S1270; S1272]	11.49	100	1	1949.8	163	255.7	313.8	120.8	133.4	2	2.265e-14	4	911.137	-9e-05
FALSE	High	[K].VRSPDGSEVYFK.[I]	TGGT1_266460	organism=Toxoplasma_gondii_GT1 | product=putative small ubiquitin family modifier | location=TGGT1_chrIX:944091-944969(-) | length=91 | sequence_SO=chromosome | SO=protein_coding	1xPhospho [S3]; 1xTMT6plex [K12]; 1xTMT6plex [N-Term]	0.0940919	0.52	-0.94	242.2	126	1	TGGT1_266460 [19-30]	TGGT1_266460 1xPhospho [S21]	4.34	100	1	242.2	221.4	337.5	216.3	126	97.5	3	7.692e-06	3	641.333	0.00052
FALSE	High	[K].AAGLSDPETVVKK.[K]	TGGT1_279330	organism=Toxoplasma_gondii_GT1 | product=DEAD/DEAH box helicase family protein | location=TGGT1_chrIX:91625-95960(+) | length=479 | sequence_SO=chromosome | SO=protein_coding	1xPhospho [S5]; 2xTMT6plex [K12; K13]; 1xTMT6plex [N-Term]	0.192945	0.522	-0.94	606.6	316.6	1	TGGT1_279330 [11-23]	TGGT1_279330 1xPhospho [S15]	3.89	100	1	606.6	358.8	799.3	316.6	402.6	79.8	1	8.539e-06	3	694.733	0.00061
FALSE	High	[R].RESVSESPVPEIAK.[W]	TGGT1_285425	organism=Toxoplasma_gondii_GT1 | product=hypothetical protein | location=TGGT1_chrV:2286066-2294390(-) | length=2128 | sequence_SO=chromosome | SO=protein_coding	1xPhospho [S3]; 1xTMT6plex [K14]; 1xTMT6plex [N-Term]	0.956524	0.521	-0.94	71.1	37	1	TGGT1_285425 [544-557]	TGGT1_285425 1xPhospho [S546]	4.6	100	1	71.1	15.4	81.3	77.7	34.4	37	1	7.497e-07	3	689.369	-4e-05
FALSE	High	[R].ERGEEAQEASPEEPGDEVEPALASYETADSVALGR.[F]	TGGT1_291180	organism=Toxoplasma_gondii_GT1 | product=hypothetical protein | location=TGGT1_chrIX:4004987-4034538(-) | length=5394 | sequence_SO=chromosome | SO=protein_coding	2xPhospho [T27; S30]; 1xTMT6plex [N-Term]	0.365201	0.523	-0.94	80.8	42.2	1	TGGT1_291180 [2393-2427]	TGGT1_291180 2xPhospho [T2419; S2422]	7.99	100	1	128	38.9	80.8	69.3	42.2	39.6	1	6.511e-12	4	1020.2	0.00048
FALSE	High	[K].GGQSKGSAPSSGTGDSGK.[G]	TGGT1_305860	organism=Toxoplasma_gondii_GT1 | product=calcium-dependent protein kinase CDPK3 | location=TGGT1_chrIX:5409701-5417293(+) | length=537 | sequence_SO=chromosome | SO=protein_coding	1xPhospho [S]; 2xTMT6plex [K5; K18]; 1xTMT6plex [N-Term]	0.808202	0.521	-0.94	673	350.5	2	TGGT1_305860 [28-45]	TGGT1_305860 1xPhospho [S]	4.6	100	1	927.1	72.6	673	405.3	350.5	160.3	10	2.165e-06	3	778.063	-0.00038
FALSE	High	[R].ANSGGSDSFDFLTGR.[S]	TGGT1_204310	organism=Toxoplasma_gondii_GT1 | product=hypothetical protein | location=TGGT1_chrVIIa:1788678-1809780(+) | length=2209 | sequence_SO=chromosome | SO=protein_coding	2xPhospho [S3; S6]; 1xTMT6plex [N-Term]	0.512079	0.527	-0.93	44.4	23.4	1	TGGT1_204310 [2179-2193]	TGGT1_204310 2xPhospho [S2181; S2184]	4.69	100	1	66.6	14.1	44.4	22.3	23.4	26.6	10	2.006e-06	3	640.597	-3e-05
FALSE	High	[R].ENSQENQNAEPGETHAETEEVESNASEK.[L]	TGGT1_209060	organism=Toxoplasma_gondii_GT1 | product=thrombospondin type 1 domain-containing protein | location=TGGT1_chrIb:1036856-1043815(+) | length=876 | sequence_SO=chromosome | SO=protein_coding	2xPhospho [S23; S26]; 1xTMT6plex [K28]; 1xTMT6plex [N-Term]	0.668311	0.524	-0.93	95.1	49.9	1	TGGT1_209060 [825-852]	TGGT1_209060 2xPhospho [S847; S850]	7.24	100	1	95.1	26.3	96.1	35.6	69.1	49.9	1	1.406e-09	4	927.142	-0.0004
FALSE	High	[R].GESPQNTGAEEGSDTERARSNEQGLSCK.[E]	TGGT1_213610	organism=Toxoplasma_gondii_GT1 | product=hypothetical protein | location=TGGT1_chrV:1039260-1044139(-) | length=1015 | sequence_SO=chromosome | SO=protein_coding	1xCarbamidomethyl [C27]; 2xPhospho [S13; S20]; 1xTMT6plex [K28]; 1xTMT6plex [N-Term]	0.113967	0.523	-0.93	189.4	99.1	1	TGGT1_213610 [235-262]	TGGT1_213610 2xPhospho [S247; S254]	8.87	100	1	846.9	163.5	189.4	102.2	50.1	99.1	1	2.565e-10	4	903.897	-0.00011
FALSE	High	[R].TDGEKSDQQVAMPLTQIDEETGEDIDVIALPQK.[L]	TGGT1_214880	organism=Toxoplasma_gondii_GT1 | product=hypothetical protein | location=TGGT1_chrX:6454346-6458141(-) | length=931 | sequence_SO=chromosome | SO=protein_coding	1xPhospho [S6]; 2xTMT6plex [K5; K33]; 1xTMT6plex [N-Term]		0.526	-0.93	17.1	9	1	TGGT1_214880 [620-652]	TGGT1_214880 1xPhospho [S625]	3.75	50	1	0	6.5	45.4	0	9	0	2	1.405e-05	4	1096.05	-0.00022
FALSE	High	[K].QLSELTATASPEK.[A]	TGGT1_234505	organism=Toxoplasma_gondii_GT1 | product=putative phenylalanyl-tRNA synthetase alpha chain A | location=TGGT1_chrX:4319172-4323950(+) | length=525 | sequence_SO=chromosome | SO=protein_coding	1xPhospho [S3]; 1xTMT6plex [K13]; 1xTMT6plex [N-Term]		0.526	-0.93	72.5	38.1	1	TGGT1_234505 [174-186]	TGGT1_234505 1xPhospho [S176]	4.24	67	1	0	0	72.5	54.4	38.1	13.8	4	4.955e-06	3	638.339	-0.00042
FALSE	High	[K].QSAQNDERPPASFSSFTSAR.[R]	TGGT1_235160	organism=Toxoplasma_gondii_GT1 | product=hypothetical protein | location=TGGT1_chrX:4553113-4566152(-) | length=1545 | sequence_SO=chromosome | SO=protein_coding	2xPhospho [S12; S14]; 1xTMT6plex [N-Term]	0.648325	0.524	-0.93	39.8	20.8	1	TGGT1_235160 [1001-1020]	TGGT1_235160 2xPhospho [S1012; S1014]	3.56	100	1	105.6	9.9	39.8	51.2	20.8	11.6	2	1.035e-05	3	858.041	0.00022
FALSE	High	[R].GTFGLTTSSASASR.[E]	TGGT1_239400	organism=Toxoplasma_gondii_GT1 | product=hypothetical protein | location=TGGT1_chrVI:611132-617706(+) | length=1265 | sequence_SO=chromosome | SO=protein_coding	1xPhospho [S11]; 1xTMT6plex [N-Term]	0.265318	0.524	-0.93	104	54.4	1	TGGT1_239400 [147-160]	TGGT1_239400 1xPhospho [S157]	3.1	100	1	120.7	47	104	54.4	50.4	56.2	1	2.615e-05	2	826.398	2e-05
FALSE	High	[K].EASGDATPTHDAETDSWDDEK.[T]	TGGT1_244650	organism=Toxoplasma_gondii_GT1 | product=putative eukaryotic initiation factor-5 | location=TGGT1_chrVI:3337752-3341085(+) | length=414 | sequence_SO=chromosome | SO=protein_coding	1xPhospho [S16]; 1xTMT6plex [K21]; 1xTMT6plex [N-Term]	0.36079	0.524	-0.93	119.2	62.4	1	TGGT1_244650 [202-222]	TGGT1_244650 1xPhospho [S217]	4.97	100	1	119.2	40.8	128.8	62.4	85.1	18.2	1	7.163e-09	3	939.07	-0.0006
FALSE	High	[K].SEPQREEDEDSEDAMPLK.[K]	TGGT1_247020	organism=Toxoplasma_gondii_GT1 | product=putative high mobility group protein b1 | location=TGGT1_chrXII:3040027-3042896(+) | length=259 | sequence_SO=chromosome | SO=protein_coding	1xPhospho [S11]; 1xTMT6plex [K18]; 1xTMT6plex [N-Term]	0.198184	0.523	-0.93	155.8	81.5	1	TGGT1_247020 [19-36]	TGGT1_247020 1xPhospho [S29]	4.05	100	1	203.1	65.3	155.8	81.5	87.9	37.1	1	1.253e-06	3	881.735	-0.0001
FALSE	High	[K].EILGTCNSVGCTVDGKSPK.[Q]	TGGT1_254440	organism=Toxoplasma_gondii_GT1 | product=ribosomal protein RPL12 | location=TGGT1_chrIII:1720222-1723221(-) | length=165 | sequence_SO=chromosome | SO=protein_coding	2xCarbamidomethyl [C6; C11]; 1xPhospho [S17]; 2xTMT6plex [K16; K19]; 1xTMT6plex [N-Term]	0.398962	0.525	-0.93	64.9	34.1	1	TGGT1_254440 [131-149]	TGGT1_254440 1xPhospho [S147]	5.37	100	1	46.5	64.9	261	34.1	124.5	23.4	2	5.539e-08	4	698.11	0.00015
FALSE	High	[R].RFEGSLETAEK.[T]	TGGT1_278960	organism=Toxoplasma_gondii_GT1 | product=hypothetical protein | location=TGGT1_chrXII:5640758-5643155(-) | length=537 | sequence_SO=chromosome | SO=protein_coding	1xPhospho [S5]; 1xTMT6plex [K11]; 1xTMT6plex [N-Term]	0.474511	0.523	-0.93	99.3	52	1	TGGT1_278960 [44-54]	TGGT1_278960 1xPhospho [S48]	3.76	100	1	99.3	30.5	115.9	53.5	41.8	52	1	0.0001325	3	602.313	-0.00033
FALSE	High	[R].RGSAALSETK.[G]	TGGT1_285500	organism=Toxoplasma_gondii_GT1 | product=hypothetical protein | location=TGGT1_chrV:2225125-2233785(+) | length=1899 | sequence_SO=chromosome | SO=protein_coding	1xPhospho [S3]; 1xTMT6plex [K10]; 1xTMT6plex [N-Term]	0.18321	0.525	-0.93	129.9	68.3	1	TGGT1_285500 [723-732]	TGGT1_285500 1xPhospho [S725]	4.41	100	1	129.9	81.4	266.7	68.3	65.1	82.7	1	3.308e-05	3	519.952	-9e-05
FALSE	High	[R].GSGSKPLSNTPSTPSIMAK.[T]	TGGT1_289880	organism=Toxoplasma_gondii_GT1 | product=hypothetical protein | location=TGGT1_chrIX:3301494-3313288(-) | length=1326 | sequence_SO=chromosome | SO=protein_coding	1xPhospho [S/T]; 2xTMT6plex [K5; K19]; 1xTMT6plex [N-Term]	0.515727	0.523	-0.93	42.4	22.2	2	TGGT1_289880 [957-975]	TGGT1_289880 1xPhospho [S]	2.84	67	1	0	21.5	83.8	0	22.9	21.5	2	0.0001381	3	876.474	-0.00012
FALSE	High	[R].NLAELLEAAGSERDEMEER.[K]	TGGT1_299130	organism=Toxoplasma_gondii_GT1 | product=hypothetical protein | location=TGGT1_chrIII:2138776-2151293(-) | length=3218 | sequence_SO=chromosome | SO=protein_coding	1xPhospho [S11]; 1xTMT6plex [N-Term]	0.403757	0.525	-0.93	244.5	128.4	1	TGGT1_299130 [1658-1676]	TGGT1_299130 1xPhospho [S1668]	5.79	100	1	250	95	244.5	161.3	100.6	128.4	1	1.676e-07	3	824.384	0.00128
FALSE	High	[K].AEPSSSKEENGEQDGDSDAESGRPASDSGLLSDYNLSK.[T]	TGGT1_309570	organism=Toxoplasma_gondii_GT1 | product=DEAD/DEAH box helicase domain-containing protein | location=TGGT1_chrXI:692622-695126(-) | length=834 | sequence_SO=chromosome | SO=protein_coding	1xPhospho [S17]; 2xTMT6plex [K7; K38]; 1xTMT6plex [N-Term]	0.148121	0.524	-0.93	504.9	264.6	1	TGGT1_309570 [87-124]	TGGT1_309570 1xPhospho [S103]	6.5	100	1	504.9	249.4	624.2	264.6	297.4	128.4	4	2.888e-09	4	1174.8	0.00181
FALSE	High	[R].AESLGSSPFSR.[H]	TGGT1_312622	organism=Toxoplasma_gondii_GT1 | product=DUF803 domain-containing protein | location=TGGT1_chrXI:2792522-2800888(-) | length=814 | sequence_SO=chromosome | SO=protein_coding	1xPhospho [S3]; 1xTMT6plex [N-Term]	0.706132	0.526	-0.93	1060.9	557.6	1	TGGT1_312622 [671-681]	TGGT1_312622 1xPhospho [S673]	3.28	100	1	1060.9	349.3	1257	871.7	557.6	557.3	6	0.0001713	2	723.845	0.00025
FALSE	High	[R].SFDHEPALLGSAR.[R]	TGGT1_229640	organism=Toxoplasma_gondii_GT1 | product=hypothetical protein | location=TGGT1_chrVIII:347644-355417(+) | length=1289 | sequence_SO=chromosome | SO=protein_coding	1xPhospho [S11]; 1xTMT6plex [N-Term]	0.144414	0.53	-0.92	295.4	156.4	1	TGGT1_229640 [410-422]	TGGT1_229640 1xPhospho [S420]	3.54	100	1	420.2	206.8	295.4	258.9	156.4	115.2	3	5.011e-06	3	570.28	8e-05
FALSE	High	[R].NLVASFTSAPTASSFISK.[G]	TGGT1_236110	organism=Toxoplasma_gondii_GT1 | product=putative autophagy-related protein 3 atg3 | location=TGGT1_chrX:5169219-5175546(+) | length=398 | sequence_SO=chromosome | SO=protein_coding	1xPhospho [S5]; 1xTMT6plex [K18]; 1xTMT6plex [N-Term]	0.709767	0.528	-0.92	43.7	23.1	1	TGGT1_236110 [76-93]	TGGT1_236110 1xPhospho [S80]	4.9	83	1	0	18.4	104.1	23.1	70.7	13.8	2	1.112e-06	3	789.419	0.00057
FALSE	High	[R].RPSASPK.[S]	TGGT1_236970	organism=Toxoplasma_gondii_GT1 | product=SWI2/SNF2-containing PHD finger protein | location=TGGT1_chrX:5508193-5518721(+) | length=2556 | sequence_SO=chromosome | SO=protein_coding	1xPhospho [S3]; 1xTMT6plex [K7]; 1xTMT6plex [N-Term]	0.213148	0.529	-0.92	94.7	50.1	1	TGGT1_236970 [2294-2300]	TGGT1_236970 1xPhospho [S2296]	0.93	100	1	164.3	41.6	94.7	50.1	55.5	27.7	3	0.009824	3	427.576	-1e-05
FALSE	High	[R].VSLSSMSDSPVESPSRQEEQR.[F]	TGGT1_240980	organism=Toxoplasma_gondii_GT1 | product=hypothetical protein | location=TGGT1_chrVI:1573378-1582470(+) | length=1420 | sequence_SO=chromosome | SO=protein_coding	2xPhospho [S9; S]; 1xTMT6plex [N-Term]	0.254122	0.529	-0.92	18.9	10	2	TGGT1_240980 [713-733]	TGGT1_240980 2xPhospho [S721; S]	3.27	83	1	105.5	11.7	18.9	0	8.8	11.3	2	1.919e-05	3	908.731	-0.00051
FALSE	High	[R].TRSMTPESDDGSAEK.[F]	TGGT1_242570	organism=Toxoplasma_gondii_GT1 | product=hypothetical protein | location=TGGT1_chrVI:1981264-1985802(-) | length=884 | sequence_SO=chromosome | SO=protein_coding	2xPhospho [S3; S8]; 1xTMT6plex [K15]; 1xTMT6plex [N-Term]	0.271502	0.529	-0.92	528.8	279.7	1	TGGT1_242570 [750-764]	TGGT1_242570 2xPhospho [S752; S757]	4.89	100	1	2066.4	237.5	528.8	373.6	279.7	145.1	1	0.000206	3	743.657	0.00033
FALSE	High	[R].GRSGEVVDQAVAVDK.[K]	TGGT1_251690	organism=Toxoplasma_gondii_GT1 | product=putative seryl-tRNA synthetase, cytoplasmic | location=TGGT1_chrXII:5452731-5454179(+) | length=482 | sequence_SO=chromosome | SO=protein_coding	1xPhospho [S3]; 1xTMT6plex [N-Term]	0.383185	0.528	-0.92	187.6	99.1	1	TGGT1_251690 [27-41]	TGGT1_251690 1xPhospho [S29]	3.14	100	1	393.3	63.6	187.6	99.1	72.4	112	1	0.000486	3	613.644	-0.00123
FALSE	High	[R].VAEHETDYEAEIGDAGEEDVQREDSFSGPQDSGTAQEK.[G]	TGGT1_255340	organism=Toxoplasma_gondii_GT1 | product=tetratricopeptide repeat-containing protein | location=TGGT1_chrVIIb:4796393-4804342(+) | length=1696 | sequence_SO=chromosome | SO=protein_coding	2xPhospho [T6; S32]; 1xTMT6plex [K38]; 1xTMT6plex [N-Term]	0.716374	0.529	-0.92	253	133.8	1	TGGT1_255340 [1531-1568]	TGGT1_255340 2xPhospho [T1536; S1562]	9.53	100	1	413.7	52.3	253	179.5	133.8	102.9	1	6.839e-10	5	949.608	-0.00015
FALSE	High	[R].DASPQANR.[L]	TGGT1_269180	organism=Toxoplasma_gondii_GT1 | product=MIF4G domain-containing protein | location=TGGT1_chrVIII:6008955-6021323(-) | length=2668 | sequence_SO=chromosome | SO=protein_coding	1xPhospho [S3]; 1xTMT6plex [N-Term]	0.615721	0.528	-0.92	178.6	94.3	1	TGGT1_269180 [1756-1763]	TGGT1_269180 1xPhospho [S1758]	1.41	100	1	830.9	24.1	178.6	142.2	94.3	41.7	5	0.0203	2	584.271	-4e-05
FALSE	High	[K].AASASAGKAPDTETGVSSAGR.[S]	TGGT1_270930	organism=Toxoplasma_gondii_GT1 | product=hypothetical protein | location=TGGT1_chrVIII:4849808-4869937(-) | length=3000 | sequence_SO=chromosome | SO=protein_coding	1xPhospho [S3]; 1xTMT6plex [K8]; 1xTMT6plex [N-Term]	0.497929	0.53	-0.92	38	20.1	1	TGGT1_270930 [2405-2425]	TGGT1_270930 1xPhospho [S2407]	2.66	83	1	76	11.3	38	22.9	17.7	0	1	8.247e-05	3	810.407	-0.00031
FALSE	High	[R].NLEEADEESDRETPPALPK.[T]	TGGT1_272030B	organism=Toxoplasma_gondii_GT1 | product=kelch repeat-containing protein | location=TGGT1_chrVIII:4200814-4202673(-) | length=385 | sequence_SO=chromosome | SO=protein_coding	1xPhospho [S9]; 1xTMT6plex [K19]; 1xTMT6plex [N-Term]	0.666136	0.528	-0.92	424.5	224.1	1	TGGT1_272030B [275-293]	TGGT1_272030B 1xPhospho [S283]	5.1	100	1	507	126.5	424.5	353.4	224.1	171.5	2	6.914e-08	4	670.329	-0.00035
FALSE	High	[K].RESTVGGSGTGHSQLGK.[S]	TGGT1_278660	organism=Toxoplasma_gondii_GT1 | product=putative P-type ATPase4 | location=TGGT1_chrXII:5863040-5875230(+) | length=1338 | sequence_SO=chromosome | SO=protein_coding	2xPhospho [S8; S]; 1xTMT6plex [K17]; 1xTMT6plex [N-Term]	0.560762	0.527	-0.92	882.2	464.8	2	TGGT1_278660 [81-97]	TGGT1_278660 2xPhospho [S88; S]	5.57	100	1	2812.7	212	882.2	585.7	464.8	407.8	5	9.768e-07	3	759.366	8e-05
FALSE	High	[K].TKGSDDGERLDAADDSEMA.[-]	TGGT1_288860	organism=Toxoplasma_gondii_GT1 | product=RuvB family 2 protein | location=TGGT1_chrIX:2586575-2593961(-) | length=508 | sequence_SO=chromosome | SO=protein_coding	1xPhospho [S4]; 1xTMT6plex [K2]; 1xTMT6plex [N-Term]	0.664436	0.528	-0.92	772.9	407.8	1	TGGT1_288860 [490-508]	TGGT1_288860 1xPhospho [S493]	4.16	100	1	772.9	162.9	779.1	407.8	475.6	221.2	1	0.0157	3	841.045	0.00091
FALSE	High	[R].RPLSEGEGPPGGELEK.[S]	TGGT1_311230	organism=Toxoplasma_gondii_GT1 | product=hypothetical protein | location=TGGT1_chrXI:1844321-1862670(+) | length=4603 | sequence_SO=chromosome | SO=protein_coding	1xPhospho [S4]; 1xTMT6plex [K16]; 1xTMT6plex [N-Term]	0.24074	0.529	-0.92	472.8	250	1	TGGT1_311230 [4190-4205]	TGGT1_311230 1xPhospho [S4193]	6.34	100	1	248	472.8	764.3	250	399	151.4	1	7.26e-08	3	730.712	0.00025
FALSE	High	[R].RLSLSRDCSVER.[S]	TGGT1_220900	organism=Toxoplasma_gondii_GT1 | product=hypothetical protein | location=TGGT1_chrII:27409-29529(+) | length=706 | sequence_SO=chromosome | SO=protein_coding	1xCarbamidomethyl [C8]; 3xPhospho [S3; S5; S9]; 1xTMT6plex [N-Term]	0.213069	0.532	-0.91	262.6	139.7	1	TGGT1_220900 [294-305]	TGGT1_220900 3xPhospho [S296; S298; S302]	3.01	100	1	553	138.2	262.6	169.7	101.7	139.7	1	0.04369	3	649.611	0.00048
FALSE	High	[R].SESGIASK.[A]	TGGT1_222230	organism=Toxoplasma_gondii_GT1 | product=hypothetical protein | location=TGGT1_chrII:956224-964969(-) | length=2494 | sequence_SO=chromosome | SO=protein_coding	1xPhospho [S3]; 1xTMT6plex [K8]; 1xTMT6plex [N-Term]	0.372	0.531	-0.91	559.7	297.3	1	TGGT1_222230 [199-206]	TGGT1_222230 1xPhospho [S201]	3	100	1	1246.9	172.6	559.7	381.9	297.3	138.4	1	0.01316	2	658.847	-6e-05
FALSE	High	[R].IPTSSTVWSGPVPSETVTK.[H]	TGGT1_230850	organism=Toxoplasma_gondii_GT1 | product=hypothetical protein | location=TGGT1_chrVIII:1056415-1058913(+) | length=476 | sequence_SO=chromosome | SO=protein_coding	1xPhospho [S]; 1xTMT6plex [K19]; 1xTMT6plex [N-Term]	0.805526	0.533	-0.91	37.3	19.9	2	TGGT1_230850 [189-207]	TGGT1_230850 1xPhospho [S]	4.42	83	1	0	14.8	94.2	18.8	56.9	19.9	3	2.964e-06	3	837.776	-2e-05
FALSE	High	[K].SSQEVNVYHNVK.[A]	TGGT1_231210	organism=Toxoplasma_gondii_GT1 | product=sarcalumenin/eps15 family protein | location=TGGT1_chrVIII:1323693-1330562(-) | length=594 | sequence_SO=chromosome | SO=protein_coding	1xPhospho [S2]; 1xTMT6plex [K12]; 1xTMT6plex [N-Term]	0.737581	0.532	-0.91	1286	684.3	1	TGGT1_231210 [14-25]	TGGT1_231210 1xPhospho [S15]	5.87	100	1	1780.9	338.5	1286	963.7	648.6	684.3	3	2.628e-08	3	647.999	-7e-05
FALSE	High	[K].QGGRSGELVIK.[A]	TGGT1_248420	organism=Toxoplasma_gondii_GT1 | product=hypothetical protein | location=TGGT1_chrXII:3772416-3776263(-) | length=728 | sequence_SO=chromosome | SO=protein_coding	1xPhospho [S5]; 1xTMT6plex [K11]; 1xTMT6plex [N-Term]	0.0831999	0.532	-0.91	61.6	32.8	1	TGGT1_248420 [681-691]	TGGT1_248420 1xPhospho [S685]	1.54	100	1	61.6	42.6	118.4	18.6	37.2	32.8	2	0.01169	3	561.318	6e-05
FALSE	High	[R].RQGCSLAPAGEAPRPADDGHQCEQEETTTEEK.[T]	TGGT1_254390	organism=Toxoplasma_gondii_GT1 | product=CRAL/TRIO domain-containing protein | location=TGGT1_chrIII:1681234-1686817(-) | length=683 | sequence_SO=chromosome | SO=protein_coding	2xCarbamidomethyl [C4; C22]; 1xPhospho [S5]; 1xTMT6plex [K32]; 1xTMT6plex [N-Term]	0.91672	0.533	-0.91	284.3	151.5	1	TGGT1_254390 [496-527]	TGGT1_254390 1xPhospho [S500]	9.82	100	1	284.3	56.6	410.8	244.2	151.5	143.2	1	7.493e-09	5	819.376	0.00179
FALSE	High	[R].RASGAGPVSPR.[G]	TGGT1_265250	organism=Toxoplasma_gondii_GT1 | product=RNA recognition motif-containing protein | location=TGGT1_chrIX:1478253-1487922(+) | length=1564 | sequence_SO=chromosome | SO=protein_coding	1xPhospho [S3]; 1xTMT6plex [N-Term]	0.279389	0.534	-0.91	169.8	90.6	1	TGGT1_265250 [590-600]	TGGT1_265250 1xPhospho [S592]	3.94	100	1	205.9	82.2	169.8	90.6	121	76.1	5	6.773e-05	3	455.24	-3e-05
FALSE	High	[R].SSTVSPPPYYVPTVYGFK.[V]	TGGT1_268810	organism=Toxoplasma_gondii_GT1 | product=ck2 beta subunit | location=TGGT1_chrVIII:6276570-6279672(-) | length=315 | sequence_SO=chromosome | SO=protein_coding	1xPhospho [S/T]; 1xTMT6plex [K18]; 1xTMT6plex [N-Term]	0.189159	0.531	-0.91	19.8	10.5	3	TGGT1_268810 [234-251]	TGGT1_268810 1xPhospho [S/T]	3.31	67	1	0	15.6	25.2	0	13	8.5	4	0.0001073	3	843.101	-0.00094
FALSE	High	[R].LFSNPEFAIDPTNPNFKK.[T]	TGGT1_271100	organism=Toxoplasma_gondii_GT1 | product=NUC153 domain-containing protein | location=TGGT1_chrVIII:4713202-4723704(+) | length=999 | sequence_SO=chromosome | SO=protein_coding	1xPhospho [S3]; 2xTMT6plex [K17; K18]; 1xTMT6plex [N-Term]	0.507664	0.531	-0.91	33.3	17.7	1	TGGT1_271100 [914-931]	TGGT1_271100 1xPhospho [S916]	2.45	67	1	0	18.8	59.3	0	30.5	10.3	1	0.0003573	3	949.508	0
FALSE	High	[K].SHVSLKELVETAR.[Q]	TGGT1_278660	organism=Toxoplasma_gondii_GT1 | product=putative P-type ATPase4 | location=TGGT1_chrXII:5863040-5875230(+) | length=1338 | sequence_SO=chromosome | SO=protein_coding	1xPhospho [S4]; 1xTMT6plex [K6]; 1xTMT6plex [N-Term]	0.196885	0.532	-0.91	55.5	29.6	1	TGGT1_278660 [142-154]	TGGT1_278660 1xPhospho [S145]	1.42	83	1	0	39.8	77.4	29.6	32.2	16.9	1	0.01614	3	669.706	8e-05
FALSE	High	[R].SLSLSGAR.[E]	TGGT1_290720	organism=Toxoplasma_gondii_GT1 | product=putative vacuolar proton translocating ATPase subunit | location=TGGT1_chrIX:3665604-3675342(+) | length=1066 | sequence_SO=chromosome | SO=protein_coding	1xPhospho [S3]; 1xTMT6plex [N-Term]	0.768005	0.534	-0.91	676.4	361.1	1	TGGT1_290720 [108-115]	TGGT1_290720 1xPhospho [S110]	2.4	100	1	676.4	265.9	681.4	663.8	357.5	361.1	6	0.01732	2	550.289	-0.0002
FALSE	High	[R].EAPNQDVPSEAPEGPK.[E]	TGGT1_311360	organism=Toxoplasma_gondii_GT1 | product=protein kinase G AGC kinase family member PKG | location=TGGT1_chrXI:1956120-1971174(-) | length=994 | sequence_SO=chromosome | SO=protein_coding	1xPhospho [S9]; 1xTMT6plex [K16]; 1xTMT6plex [N-Term]	0.217259	0.533	-0.91	116.2	61.9	1	TGGT1_311360 [121-136]	TGGT1_311360 1xPhospho [S129]	3.91	100	1	152	58.4	116.2	61.9	74.3	50.7	1	1.544e-07	3	735.028	0.0001
FALSE	High	[K].RSSDDLLELLEQDDTEEGR.[A]	TGGT1_311480	organism=Toxoplasma_gondii_GT1 | product=hypothetical protein | location=TGGT1_chrXI:2071805-2077652(-) | length=386 | sequence_SO=chromosome | SO=protein_coding	2xPhospho [S2; S3]; 1xTMT6plex [N-Term]	0.149769	0.531	-0.91	151.6	80.6	1	TGGT1_311480 [311-329]	TGGT1_311480 2xPhospho [S312; S313]	7.5	100	1	152.3	79.9	151.6	88	64.6	80.6	6	1.803e-10	3	870.379	8e-05
FALSE	High	[R].TFSSPQKPVAGGPGGSGR.[A]	TGGT1_203910	organism=Toxoplasma_gondii_GT1 | product=TBC domain-containing protein | location=TGGT1_chrVIIa:2031779-2041259(-) | length=2113 | sequence_SO=chromosome | SO=protein_coding	1xPhospho [S]; 1xTMT6plex [K7]; 1xTMT6plex [N-Term]	0.55599	0.535	-0.9	198.9	106.5	2	TGGT1_203910 [590-607]	TGGT1_203910 1xPhospho [S]	3.16	83	1	0	87.1	454.3	106.5	218.9	42.5	2	7.275e-06	3	742.388	0.00024
FALSE	High	[K].LQYMTEEAAYSFVQGGGSPHAAGASGGADGTGSAGSR.[T]	TGGT1_211020	organism=Toxoplasma_gondii_GT1 | product=RNA recognition motif-containing protein | location=TGGT1_chrIV:1894489-1899543(-) | length=268 | sequence_SO=chromosome | SO=protein_coding	1xPhospho [S/Y]; 1xTMT6plex [N-Term]	0.0190548	0.535	-0.9	22.1	11.8	3	TGGT1_211020 [87-123]	TGGT1_211020 1xPhospho [S/Y]	5.4	67	1	0	23.5	20.8	0	12.4	11.3	5	4.758e-10	4	953.677	0.00037
FALSE	High	[R].RLSQGSENGDAEEEVREK.[K]	TGGT1_214210	organism=Toxoplasma_gondii_GT1 | product=rRNA pseudouridine synthase | location=TGGT1_chrX:6002905-6008379(-) | length=505 | sequence_SO=chromosome | SO=protein_coding	2xPhospho [S3; S6]; 1xTMT6plex [K18]; 1xTMT6plex [N-Term]	0.332798	0.537	-0.9	1745.2	937.3	1	TGGT1_214210 [476-493]	TGGT1_214210 2xPhospho [S478; S481]	7.16	100	1	7538.6	945.9	1745.2	1423	902.8	937.3	9	9.171e-08	4	663.559	0.00028
FALSE	High	[R].EQRGESDDQGDGSLCSVMR.[S]	TGGT1_220190	organism=Toxoplasma_gondii_GT1 | product=hypothetical protein | location=TGGT1_chrV:94557-99395(-) | length=560 | sequence_SO=chromosome | SO=protein_coding	1xCarbamidomethyl [C15]; 1xPhospho [S6]; 1xTMT6plex [N-Term]	0.276112	0.535	-0.9	50.1	26.8	1	TGGT1_220190 [433-451]	TGGT1_220190 1xPhospho [S438]	4.44	100	1	50.1	27.5	57.8	44.1	18.8	26.8	1	5.203e-06	3	812.344	0.00011
FALSE	High	[R].RASSAFSGSTSSEK.[S]	TGGT1_224260	organism=Toxoplasma_gondii_GT1 | product=PHD-finger domain-containing protein | location=TGGT1_chrX:3059832-3081619(-) | length=5658 | sequence_SO=chromosome | SO=protein_coding	1xPhospho [S3]; 1xTMT6plex [K14]; 1xTMT6plex [N-Term]	0.612413	0.535	-0.9	160.3	85.8	1	TGGT1_224260 [1624-1637]	TGGT1_224260 1xPhospho [S1626]	5.4	100	1	175.4	49.2	160.3	112.1	85.8	68	1	1.375e-07	3	647.322	9e-05
FALSE	High	[R].FLFQDGDKEEDEASAGGPNAR.[A]	TGGT1_226440	organism=Toxoplasma_gondii_GT1 | product=SWI2/SNF2-containing protein RAD16 | location=TGGT1_chrX:1539596-1550307(+) | length=1700 | sequence_SO=chromosome | SO=protein_coding	1xPhospho [S14]; 1xTMT6plex [K8]; 1xTMT6plex [N-Term]	0.363054	0.537	-0.9	47	25.3	1	TGGT1_226440 [739-759]	TGGT1_226440 1xPhospho [S752]	2.52	83	1	0	29.6	74.8	25.3	30.3	17.6	1	0.000178	3	931.104	0.00026
FALSE	High	[R].NAAVKDEESVEQAEEA.[-]	TGGT1_238150	organism=Toxoplasma_gondii_GT1 | product=hypothetical protein | location=TGGT1_chrVI:87904-88953(+) | length=349 | sequence_SO=chromosome | SO=protein_coding	1xPhospho [S9]; 1xTMT6plex [K5]; 1xTMT6plex [N-Term]	0.744858	0.534	-0.9	366.5	195.8	1	TGGT1_238150 [334-349]	TGGT1_238150 1xPhospho [S342]	4.01	100	1	366.5	79	436.8	195.8	210.2	166.8	1	1.773e-05	3	753.026	0.00013
FALSE	High	[R].LPALRSLSPK.[V]	TGGT1_244700	organism=Toxoplasma_gondii_GT1 | product=NAD(+)/NADH kinase domain-containing protein | location=TGGT1_chrVI:3371487-3383046(+) | length=2109 | sequence_SO=chromosome | SO=protein_coding	2xPhospho [S6; S8]; 1xTMT6plex [K10]; 1xTMT6plex [N-Term]	0.534854	0.537	-0.9	139.8	75.1	1	TGGT1_244700 [1724-1733]	TGGT1_244700 2xPhospho [S1729; S1731]	2.64	100	1	196.7	47.7	139.8	50.7	122.6	75.1	3	0.0113	3	567.315	-5e-05
FALSE	High	[K].AAVSEENLESSLCQESQDESEPK.[V]	TGGT1_247000	organism=Toxoplasma_gondii_GT1 | product=tetratricopeptide repeat-containing protein | location=TGGT1_chrXII:3025928-3029976(+) | length=887 | sequence_SO=chromosome | SO=protein_coding	1xCarbamidomethyl [C13]; 1xPhospho [S16]; 1xTMT6plex [K23]; 1xTMT6plex [N-Term]	0.240737	0.535	-0.9	219.1	117.2	1	TGGT1_247000 [388-410]	TGGT1_247000 1xPhospho [S403]	3.21	100	1	219.1	101.3	269.8	100.7	117.2	117.4	2	2.529e-07	3	1035.47	-0.00052
FALSE	High	[R].HADGSDYDHDFEAANAEFEGNEADNYESDGEEHKK.[R]	TGGT1_255340	organism=Toxoplasma_gondii_GT1 | product=tetratricopeptide repeat-containing protein | location=TGGT1_chrVIIb:4796393-4804342(+) | length=1696 | sequence_SO=chromosome | SO=protein_coding	2xPhospho [S5; S28]; 2xTMT6plex [K34; K35]	0.101582	0.537	-0.9	96.3	51.7	1	TGGT1_255340 [1654-1688]	TGGT1_255340 2xPhospho [S1658; S1681]	10.14	100	1	96.3	74.1	155.3	41.7	80.5	51.7	1	1.328e-10	6	760.974	0.00018
FALSE	High	[R].SIELAHQPTGAGASLSSFEVGGAK.[Q]	TGGT1_257530	organism=Toxoplasma_gondii_GT1 | product=transporter, major facilitator family protein | location=TGGT1_chrVIIb:3924727-3926365(-) | length=504 | sequence_SO=chromosome | SO=protein_coding	2xPhospho [S/T]; 1xTMT6plex [K24]; 1xTMT6plex [N-Term]	0.221761	0.535	-0.9	770.4	412.3	3	TGGT1_257530 [24-47]	TGGT1_257530 2xPhospho [S/T]	5.49	100	1	770.4	561.5	3102	342.8	633.8	412.3	36	2.939e-08	3	978.147	0.00061
FALSE	High	[K].NGEAGGGAAPAEGVNQESDDEEQK.[M]	TGGT1_275310	organism=Toxoplasma_gondii_GT1 | product=hypothetical protein | location=TGGT1_chrX:7051999-7054834(-) | length=551 | sequence_SO=chromosome | SO=protein_coding	1xDeamidated [N15]; 1xPhospho [S18]; 1xTMT6plex [K24]; 1xTMT6plex [N-Term]	0.459655	0.534	-0.9	198.7	106.1	1	TGGT1_275310 [514-537]	TGGT1_275310 1xPhospho [S531]	2.56	100	1	198.7	62	231.9	106.1	150.7	47.4	1	0.01277	3	966.761	4e-05
FALSE	High	[K].APAASSDESDEDDSDEEEEAPK.[K]	TGGT1_291930	organism=Toxoplasma_gondii_GT1 | product=RNA recognition motif-containing protein | location=TGGT1_chrIX:4212023-4217780(+) | length=705 | sequence_SO=chromosome | SO=protein_coding	2xPhospho [S9; S14]; 1xTMT6plex [K22]; 1xTMT6plex [N-Term]	0.37629	0.534	-0.9	319.9	170.9	1	TGGT1_291930 [354-375]	TGGT1_291930 2xPhospho [S362; S367]	5.5	100	1	996.8	120.9	319.9	266	170.9	103.3	1	5.376e-07	3	981.053	-0.00019
FALSE	High	[R].SAGGLGSFRPGEASGPK.[E]	TGGT1_306020	organism=Toxoplasma_gondii_GT1 | product=hypothetical protein | location=TGGT1_chrIX:5506123-5536326(+) | length=8858 | sequence_SO=chromosome | SO=protein_coding	1xPhospho [S7]; 1xTMT6plex [K17]; 1xTMT6plex [N-Term]	0.200258	0.538	-0.9	614.9	330.6	1	TGGT1_306020 [4587-4603]	TGGT1_306020 1xPhospho [S4593]	2.65	100	1	337.4	614.9	880.7	330.6	431.5	274.3	3	2.901e-05	3	705.033	-0.00014
FALSE	High	[R].NTALNTVVHPSFASSDEEDEGSVASK.[C]	TGGT1_311480	organism=Toxoplasma_gondii_GT1 | product=hypothetical protein | location=TGGT1_chrXI:2071805-2077652(-) | length=386 | sequence_SO=chromosome | SO=protein_coding	2xPhospho [S14; S15]; 1xTMT6plex [K26]; 1xTMT6plex [N-Term]	0.461041	0.535	-0.9	179.4	96	1	TGGT1_311480 [338-363]	TGGT1_311480 2xPhospho [S351; S352]	6.58	100	1	350.8	56.2	179.4	100.7	96	85.4	1	1.215e-09	4	828.131	0.0012
FALSE	High	[R].QRYTAPDQHTDDEDDPEERK.[D]	TGGT1_201400	organism=Toxoplasma_gondii_GT1 | product=Sin3-associated polypeptide SAP18 | location=TGGT1_chrVIIa:3801972-3807611(-) | length=868 | sequence_SO=chromosome | SO=protein_coding	2xPhospho [T4; T10]; 1xTMT6plex [K20]; 1xTMT6plex [N-Term]	0.549534	0.541	-0.89	139.6	75.5	1	TGGT1_201400 [710-729]	TGGT1_201400 2xPhospho [T713; T719]	5.71	100	1	139.6	40.8	291.8	75.5	117.1	52.8	1	1.319e-06	4	766.585	0.00101
FALSE	High	[R].IRNSDFFDGQAPVDSLRPTNAGVDSK.[G]	TGGT1_203310	organism=Toxoplasma_gondii_GT1 | product=dense granule protein GRA7 | location=TGGT1_chrVIIa:2502941-2503651(+) | length=236 | sequence_SO=chromosome | SO=protein_coding	1xDeamidated [N/Q]; 1xPhospho [S/T]; 1xTMT6plex [K26]; 1xTMT6plex [N-Term]		0.541	-0.89	24	13	2	TGGT1_203310 [38-63]	TGGT1_203310 1xPhospho [T/S]	3.12	50	1	0	13.9	41.4	0	13	0	2	0.0001498	3	1115.9	0.0068
FALSE	High	[K].TNSSASVK.[T]	TGGT1_205320	organism=Toxoplasma_gondii_GT1 | product=hypothetical protein | location=TGGT1_chrVIIa:1385667-1389087(+) | length=739 | sequence_SO=chromosome | SO=protein_coding	1xPhospho [S3]; 1xTMT6plex [K8]; 1xTMT6plex [N-Term]	0.73225	0.538	-0.89	899.4	483.8	1	TGGT1_205320 [641-648]	TGGT1_205320 1xPhospho [S643]	2.56	100	1	1818.7	72.4	899.4	483.8	502.1	145.9	3	0.003131	2	666.353	0.00053
FALSE	High	[R].SGSNVGKDFGTVADSGASQAQSDQNGR.[N]	TGGT1_225310	organism=Toxoplasma_gondii_GT1 | product=putative ARF1-directed GTPase-activating protein | location=TGGT1_chrX:2229573-2233633(+) | length=502 | sequence_SO=chromosome | SO=protein_coding	2xPhospho [S3; S15]; 1xTMT6plex [K7]; 1xTMT6plex [N-Term]	0.776019	0.539	-0.89	46.6	25.1	1	TGGT1_225310 [190-216]	TGGT1_225310 2xPhospho [S192; S204]	2.37	100	1	46.6	9.8	62.4	18.2	34.9	25.1	1	0.001063	3	1086.82	0.00128
FALSE	High	[R].WAGTYGTSHGGYR.[V]	TGGT1_239740	organism=Toxoplasma_gondii_GT1 | product=dense granule protein GRA14 | location=TGGT1_chrVI:875718-876944(-) | length=408 | sequence_SO=chromosome | SO=protein_coding	1xPhospho [T7]; 1xTMT6plex [N-Term]	0.0990498	0.539	-0.89	86.6	46.7	1	TGGT1_239740 [369-381]	TGGT1_239740 1xPhospho [T375]	3.08	100	1	86.6	50.6	100.4	46.7	36.5	48.1	1	7.608e-05	3	574.593	9e-05
FALSE	High	[R].LIVHQEADSADDRDEEEREER.[G]	TGGT1_253750	organism=Toxoplasma_gondii_GT1 | product=PLU-1 family protein | location=TGGT1_chrIII:1126566-1154665(-) | length=8088 | sequence_SO=chromosome | SO=protein_coding	1xPhospho [S9]; 1xTMT6plex [N-Term]	0.151884	0.539	-0.89	78	42	1	TGGT1_253750 [6552-6572]	TGGT1_253750 1xPhospho [S6560]	7.95	100	1	168.9	78	55.3	65.8	29.1	42	1	1.408e-10	4	713.325	0.0009
FALSE	High	[R].RRYSSVQEPQAK.[V]	TGGT1_275440	organism=Toxoplasma_gondii_GT1 | product=dense granule protein GRA6 | location=TGGT1_chrX:7158307-7158999(-) | length=223 | sequence_SO=chromosome | SO=protein_coding	1xPhospho [S/Y]; 1xTMT6plex [K12]; 1xTMT6plex [N-Term]	0.21198	0.54	-0.89	891	480.9	2	TGGT1_275440 [130-141]	TGGT1_275440 1xPhospho [Y/S]	4.46	100	1	1061.6	502	891	718.5	345.6	480.9	4	0.0003186	3	663.023	0.0001
FALSE	High	[R].MASNGTVHKLPAIFLQPVIDSAESTDK.[A]	TGGT1_294610	organism=Toxoplasma_gondii_GT1 | product=putative histone lysine methyltransferase, SET | location=TGGT1_chrIa:979977-985190(-) | length=1737 | sequence_SO=chromosome | SO=protein_coding	1xPhospho [S3]; 2xTMT6plex [K9; K27]; 1xTMT6plex [N-Term]	0.455593	0.54	-0.89	41.7	22.5	1	TGGT1_294610 [313-339]	TGGT1_294610 1xPhospho [S315]	7.37	83	1	0	28.6	60.7	22	42.1	22.5	2	1.344e-08	4	909.989	0.00072
FALSE	High	[R].SGSPSGSELSSFGSANGTGEASGSAK.[G]	TGGT1_311400	organism=Toxoplasma_gondii_GT1 | product=WD domain, G-beta repeat-containing protein | location=TGGT1_chrXI:2010353-2023624(-) | length=1585 | sequence_SO=chromosome | SO=protein_coding	1xDeamidated [N16]; 1xPhospho [S14]; 1xTMT6plex [K26]; 1xTMT6plex [N-Term]	0.436534	0.539	-0.89	358.5	193.2	1	TGGT1_311400 [139-164]	TGGT1_311400 1xPhospho [S152]	6.26	100	1	490.2	130.7	358.5	241.6	193.2	153	4	6.634e-11	3	952.438	3e-05
FALSE	High	[R].DGGSSSPKNTDDCWYVSNSK.[A]	TGGT1_203820	organism=Toxoplasma_gondii_GT1 | product=hypothetical protein | location=TGGT1_chrVIIa:2103925-2108718(-) | length=1268 | sequence_SO=chromosome | SO=protein_coding	1xCarbamidomethyl [C13]; 1xPhospho [S]; 2xTMT6plex [K8; K20]; 1xTMT6plex [N-Term]	0.25156	0.545	-0.88	115.8	63.1	2	TGGT1_203820 [799-818]	TGGT1_203820 1xPhospho [S]	4.25	100	1	55.4	115.8	250.2	63.1	96.3	17.4	3	1.328e-05	4	743.6	0.00043
FALSE	High	[K].FGEWISQQSSDEEFEVQTEE.[-]	TGGT1_215230	organism=Toxoplasma_gondii_GT1 | product=RNA recognition motif-containing protein | location=TGGT1_chrX:6720798-6728105(-) | length=728 | sequence_SO=chromosome | SO=protein_coding	3xPhospho [S6; S9; S10]; 1xTMT6plex [N-Term]	0.293516	0.545	-0.88	19.9	10.9	1	TGGT1_215230 [709-728]	TGGT1_215230 3xPhospho [S714; S717; S718]	3.2	83	1	46.7	9.6	19.9	0	11.3	10.4	2	0.0005238	3	958.361	-0.00066
FALSE	High	[K].ASLSRESLLAGR.[Q]	TGGT1_228660	organism=Toxoplasma_gondii_GT1 | product=Sec7 domain-containing protein | location=TGGT1_chrX:159771-177015(-) | length=3547 | sequence_SO=chromosome | SO=protein_coding	2xPhospho [S4; S7]; 1xTMT6plex [N-Term]	0.282769	0.544	-0.88	522.7	284.3	1	TGGT1_228660 [300-311]	TGGT1_228660 2xPhospho [S303; S306]	2.92	100	1	1186.6	522.7	236.6	341.2	201	284.3	1	0.03411	2	824.906	0.00119
FALSE	High	[R].QEESEDGETPEHGGK.[R]	TGGT1_229290	organism=Toxoplasma_gondii_GT1 | product=kelch repeat-containing protein | location=TGGT1_chrVIII:132539-141658(-) | length=933 | sequence_SO=chromosome | SO=protein_coding	1xPhospho [S4]; 1xTMT6plex [K15]; 1xTMT6plex [N-Term]	0.283812	0.542	-0.88	1045.3	566.3	1	TGGT1_229290 [905-919]	TGGT1_229290 1xPhospho [S908]	5.26	100	1	1045.3	401.8	1186.7	640.7	566.3	268.5	1	1.456e-07	3	722.991	9e-05
FALSE	High	[R].HSPGALQLSPGSPR.[R]	TGGT1_233710	organism=Toxoplasma_gondii_GT1 | product=inorganic anion transporter, sulfate permease (SulP) family protein | location=TGGT1_chrVIII:2731831-2741058(+) | length=1490 | sequence_SO=chromosome | SO=protein_coding	1xPhospho [S12]; 1xTMT6plex [N-Term]	0.290756	0.542	-0.88	45.4	24.6	1	TGGT1_233710 [114-127]	TGGT1_233710 1xPhospho [S125]	4.19	100	1	61.8	18.4	45.4	24.6	28.1	15.6	1	4.665e-07	3	571.628	2e-05
FALSE	High	[K].LQDGASEIEEEPSEQVDK.[A]	TGGT1_234250	organism=Toxoplasma_gondii_GT1 | product=hypothetical protein | location=TGGT1_chrX:4132681-4148475(-) | length=2276 | sequence_SO=chromosome | SO=protein_coding	1xPhospho [S6]; 1xTMT6plex [K18]; 1xTMT6plex [N-Term]	0.217091	0.545	-0.88	314.6	171.4	1	TGGT1_234250 [353-370]	TGGT1_234250 1xPhospho [S358]	6.16	100	1	320.2	131.7	314.6	171.4	174.5	76.7	1	3.328e-08	3	847.739	0.0005
FALSE	High	[R].SAFDETLSHSPSMVLALK.[E]	TGGT1_271120	organism=Toxoplasma_gondii_GT1 | product=endonuclease/exonuclease/phosphatase family protein | location=TGGT1_chrVIII:4685606-4692063(-) | length=1236 | sequence_SO=chromosome | SO=protein_coding	2xPhospho [S/T]; 1xTMT6plex [K18]; 1xTMT6plex [N-Term]	0.0978812	0.543	-0.88	56.3	30.6	3	TGGT1_271120 [1159-1176]	TGGT1_271120 2xPhospho [S/T]	4.19	100	1	56.3	51.3	132.8	30.6	47	15.9	6	8.773e-07	3	851.083	0.00036
FALSE	High	[R].SLSLSLGSIDTLQGGR.[A]	TGGT1_271430	organism=Toxoplasma_gondii_GT1 | product=hypothetical protein | location=TGGT1_chrVIII:4496407-4505040(+) | length=1314 | sequence_SO=chromosome | SO=protein_coding	1xPhospho [S3]; 1xTMT6plex [N-Term]	0.17396	0.544	-0.88	26.9	14.6	1	TGGT1_271430 [207-222]	TGGT1_271430 1xPhospho [S209]	4.54	83	1	0	24.4	29.6	14.6	25.2	9.4	1	2.197e-06	3	638.336	-0.00025
FALSE	High	[R].QPPPGPAERPAPRLHAGEAPYQGTGGPK.[L]	TGGT1_273380	organism=Toxoplasma_gondii_GT1 | product=ion channel protein | location=TGGT1_chrVIII:3539885-3551958(+) | length=2971 | sequence_SO=chromosome | SO=protein_coding	1xDeamidated [Q1]; 1xPhospho [Y21]; 1xTMT6plex [K28]	0.656182	0.543	-0.88	77.7	42.2	1	TGGT1_273380 [2025-2052]	TGGT1_273380 1xPhospho [Y2045]	3.11	83	1	0	36.7	164.4	42.2	84.2	34.2	1	0.04679	6	524.768	0.00141
FALSE	High	[K].AEQQMLLAGSGKPGK.[T]	TGGT1_294350	organism=Toxoplasma_gondii_GT1 | product=DEAD/DEAH box helicase domain-containing protein | location=TGGT1_chrIa:802644-825713(-) | length=2434 | sequence_SO=chromosome | SO=protein_coding	1xPhospho [S10]; 2xTMT6plex [K12; K15]; 1xTMT6plex [N-Term]	0.446966	0.544	-0.88	182.1	99.2	1	TGGT1_294350 [1255-1269]	TGGT1_294350 1xPhospho [S1264]	3.58	100	1	182.1	48.7	407.1	99.2	103.9	60.6	1	1.895e-06	3	761.424	0.00049
FALSE	High	[R].VQCFPSEEGNASETSAEEAK.[K]	TGGT1_309220	organism=Toxoplasma_gondii_GT1 | product=GTPase activating protein for Arf protein | location=TGGT1_chrXI:525668-532349(-) | length=557 | sequence_SO=chromosome | SO=protein_coding	1xCarbamidomethyl [C3]; 2xPhospho [S15; S/T]; 1xTMT6plex [N-Term]	0.248061	0.543	-0.88	377.7	205.2	2	TGGT1_309220 [170-189]	TGGT1_309220 2xPhospho [S184; T/S]	4.85	100	1	540.1	215	377.7	307.2	188.7	205.2	2	7.734e-06	3	853.681	0.00246
FALSE	High	[K].RDKEEESEASGFTTPSAGR.[T]	TGGT1_218300	organism=Toxoplasma_gondii_GT1 | product=zinc finger (CCCH type) motif-containing protein | location=TGGT1_chrXII:1547799-1552883(-) | length=1199 | sequence_SO=chromosome | SO=protein_coding	2xPhospho [S7; S10]; 1xTMT6plex [K3]; 1xTMT6plex [N-Term]	0.413666	0.546	-0.87	583.4	318.6	1	TGGT1_218300 [400-418]	TGGT1_218300 2xPhospho [S406; S409]	6.15	100	1	1019.4	170.9	583.4	345.7	318.6	177.4	2	3.149e-06	3	891.405	0.0002
FALSE	High	[R].QVSSAFSSLSTEK.[A]	TGGT1_218580	organism=Toxoplasma_gondii_GT1 | product=RNA methyltransferase, TrmH family protein | location=TGGT1_chrXII:1343203-1357999(+) | length=2905 | sequence_SO=chromosome | SO=protein_coding	2xPhospho [S3; S4]; 1xTMT6plex [K13]; 1xTMT6plex [N-Term]	0.451612	0.548	-0.87	44.2	24.2	1	TGGT1_218580 [1802-1814]	TGGT1_218580 2xPhospho [S1804; S1805]	3.13	67	1	74.2	0	26.3	22.8	25.7	0	1	7.76e-05	3	663.651	0.00023
FALSE	High	[R].RTDDSDDNEDRRK.[K]	TGGT1_221670	organism=Toxoplasma_gondii_GT1 | product=transcriptional elongation factor FACT140 | location=TGGT1_chrII:521099-534404(-) | length=1198 | sequence_SO=chromosome | SO=protein_coding	1xPhospho [S5]; 1xTMT6plex [K13]; 1xTMT6plex [N-Term]	0.32774	0.548	-0.87	153.5	84.1	1	TGGT1_221670 [1182-1194]	TGGT1_221670 1xPhospho [S1186]	4.61	100	1	344.2	81.9	153.5	155.8	84.1	59.9	1	5.567e-05	4	540.758	0.00047
FALSE	High	[R].GLLPTALSAAPGSDQETGDNAPALR.[A]	TGGT1_224970	organism=Toxoplasma_gondii_GT1 | product=nucleolar protein,nop52 protein | location=TGGT1_chrX:2534848-2538890(+) | length=1095 | sequence_SO=chromosome | SO=protein_coding	1xPhospho [S13]; 1xTMT6plex [N-Term]	0.132429	0.546	-0.87	93.4	51	1	TGGT1_224970 [768-792]	TGGT1_224970 1xPhospho [S780]	5.07	83	1	0	110.9	78.7	43.9	51	55.3	1	4.076e-08	4	683.593	9e-05
FALSE	High	[R].SFHLGQGDTENSLSK.[G]	TGGT1_232530	organism=Toxoplasma_gondii_GT1 | product=hypothetical protein | location=TGGT1_chrVIII:2136215-2141560(+) | length=1781 | sequence_SO=chromosome | SO=protein_coding	1xPhospho [T9]; 1xTMT6plex [K15]; 1xTMT6plex [N-Term]	0.520372	0.547	-0.87	46	25.1	1	TGGT1_232530 [424-438]	TGGT1_232530 1xPhospho [T432]	1.9	100	1	50.6	18.1	46	25.1	31.2	25.1	1	0.0004922	3	720.024	0.0001
FALSE	High	[K].DGFSAGAQNSPADGTAAGNSEEEVAK.[A]	TGGT1_232830	organism=Toxoplasma_gondii_GT1 | product=putative vacuolar proton translocating ATPase subunit A | location=TGGT1_chrVIII:2275918-2280585(-) | length=909 | sequence_SO=chromosome | SO=protein_coding	1xPhospho [S20]; 1xTMT6plex [K26]; 1xTMT6plex [N-Term]	0.214039	0.547	-0.87	294	160.9	1	TGGT1_232830 [152-177]	TGGT1_232830 1xPhospho [S171]	6.36	100	1	443.6	151.2	294	163.9	160.9	139.6	1	8.638e-09	3	1006.8	0.00161
FALSE	High	[R].TEVVPGGSEPASPTALEEGDAK.[A]	TGGT1_243460	organism=Toxoplasma_gondii_GT1 | product=hypothetical protein | location=TGGT1_chrVI:2564580-2571836(-) | length=2011 | sequence_SO=chromosome | SO=protein_coding	2xPhospho [S8; S12]; 1xTMT6plex [K22]; 1xTMT6plex [N-Term]	0.0963981	0.546	-0.87	32.8	17.9	1	TGGT1_243460 [345-366]	TGGT1_243460 2xPhospho [S352; S356]	5.71	83	1	0	32	33.7	27.7	15.6	17.9	2	5.221e-07	3	920.434	0.00104
FALSE	High	[R].SLSKEDSDFLQNAIR.[E]	TGGT1_273905	organism=Toxoplasma_gondii_GT1 | product=hypothetical protein | location=TGGT1_chrVIII:3178311-3184467(+) | length=373 | sequence_SO=chromosome | SO=protein_coding	2xPhospho [S3; S7]; 1xTMT6plex [K4]; 1xTMT6plex [N-Term]	0.361914	0.548	-0.87	122.8	67.3	1	TGGT1_273905 [26-40]	TGGT1_273905 2xPhospho [S28; S32]	2.98	100	1	122.8	53.9	133	66.9	70.8	67.3	1	0.0006961	3	781.046	-0.00029
FALSE	High	[R].RKSTLSGLAPAEPPSR.[S]	TGGT1_291180	organism=Toxoplasma_gondii_GT1 | product=hypothetical protein | location=TGGT1_chrIX:4004987-4034538(-) | length=5394 | sequence_SO=chromosome | SO=protein_coding	2xPhospho [S3; S6]; 1xTMT6plex [K2]; 1xTMT6plex [N-Term]	0.528314	0.546	-0.87	507.3	277.1	1	TGGT1_291180 [1209-1224]	TGGT1_291180 2xPhospho [S1211; S1214]	2.85	100	1	679.6	156	507.3	277.1	291.8	239.1	3	0.004274	3	762.399	-0.00016
FALSE	High	[R].EAAASFGDQHRLPSGK.[L]	TGGT1_291180	organism=Toxoplasma_gondii_GT1 | product=hypothetical protein | location=TGGT1_chrIX:4004987-4034538(-) | length=5394 | sequence_SO=chromosome | SO=protein_coding	2xPhospho [S5; S14]; 1xTMT6plex [K16]; 1xTMT6plex [N-Term]	0.577057	0.549	-0.87	617.6	339.1	1	TGGT1_291180 [2233-2248]	TGGT1_291180 2xPhospho [S2237; S2246]	5.7	100	1	1695	210.2	617.6	609.2	339.1	313.7	2	7.609e-06	4	573.026	0.00013
FALSE	High	[R].TPDEGEHGSDSEDEIDGQGRK.[T]	TGGT1_292975	organism=Toxoplasma_gondii_GT1 | product=hypothetical protein | location=TGGT1_chrIa:37940-54108(-) | length=2746 | sequence_SO=chromosome | SO=protein_coding	2xPhospho [S9; S11]; 1xTMT6plex [K21]; 1xTMT6plex [N-Term]	0.398081	0.548	-0.87	316	173.1	1	TGGT1_292975 [2531-2551]	TGGT1_292975 2xPhospho [S2539; S2541]	6.8	100	1	826.5	109.2	316	232.3	173.1	106.4	1	9.922e-09	4	719.806	-0.00013
FALSE	High	[R].SASGVGGPR.[G]	TGGT1_318440	organism=Toxoplasma_gondii_GT1 | product=helicase associated domain (ha2) protein | location=TGGT1_chrIV:1264045-1277404(-) | length=2234 | sequence_SO=chromosome | SO=protein_coding	1xPhospho [S3]; 1xTMT6plex [N-Term]	0.678396	0.547	-0.87	160.2	87.7	1	TGGT1_318440 [1739-1747]	TGGT1_318440 1xPhospho [S1741]	2.53	100	1	372.3	44.6	160.2	154.7	78.6	87.7	2	0.01084	2	548.771	-4e-05
FALSE	High	[R].NAMAYYGPAVVNADGEVDIAAAAEQAQACLSCRS.[-]	TGGT1_202500	organism=Toxoplasma_gondii_GT1 | product=GAPM1a | location=TGGT1_chrVIIa:3172046-3174108(-) | length=305 | sequence_SO=chromosome | SO=protein_coding	2xCarbamidomethyl [C29; C32]; 1xPhospho [S]; 1xOxidation [M3]; 1xTMT6plex [N-Term]		0.551	-0.86	21.8	12	2	TGGT1_202500 [272-305]	TGGT1_202500 1xPhospho [S]	4.23	50	1	0	23	20.7	0	12	0	2	3.121e-07	4	967.936	0.00115
FALSE	High	[K].ASVESQLPR.[R]	TGGT1_203310	organism=Toxoplasma_gondii_GT1 | product=dense granule protein GRA7 | location=TGGT1_chrVIIa:2502941-2503651(+) | length=236 | sequence_SO=chromosome | SO=protein_coding	2xPhospho [S2; S5]; 1xTMT6plex [N-Term]	0.307695	0.551	-0.86	1158.1	638.4	1	TGGT1_203310 [76-84]	TGGT1_203310 2xPhospho [S77; S80]	2.9	100	1	1859.2	506	1158.1	638.4	440.7	812.2	2	0.003092	2	688.315	0.00067
FALSE	High	[K].FGFLEAAQSSCGATQVELSER.[R]	TGGT1_214090	organism=Toxoplasma_gondii_GT1 | product=signal peptidase | location=TGGT1_chrX:5908335-5920860(+) | length=1859 | sequence_SO=chromosome | SO=protein_coding	1xCarbamidomethyl [C11]; 1xPhospho [S]; 1xTMT6plex [N-Term]	0.323212	0.552	-0.86	29.4	16.2	2	TGGT1_214090 [879-899]	TGGT1_214090 1xPhospho [S]	4.99	83	1	0	26.3	32.8	35.3	15.3	16.2	2	1.031e-08	3	866.069	-0.00076
FALSE	High	[R].LESSQLSRSPSPQSSPQR.[G]	TGGT1_232190	organism=Toxoplasma_gondii_GT1 | product=Sec7 domain-containing protein | location=TGGT1_chrVIII:1928621-1944217(+) | length=3288 | sequence_SO=chromosome | SO=protein_coding	3xPhospho [S7; S9; S11]; 1xTMT6plex [N-Term]	0.418563	0.552	-0.86	76	41.9	1	TGGT1_232190 [18-35]	TGGT1_232190 3xPhospho [S24; S26; S28]	6.29	100	1	463.1	28.2	76	56.3	34.9	41.9	1	5.528e-07	3	814.022	5e-05
FALSE	High	[R].EGDTARSTSPAEELAPQK.[Q]	TGGT1_248290	organism=Toxoplasma_gondii_GT1 | product=WD domain, G-beta repeat-containing protein | location=TGGT1_chrXII:3712991-3725587(+) | length=3345 | sequence_SO=chromosome | SO=protein_coding	2xPhospho [S7; S9]; 1xTMT6plex [K18]; 1xTMT6plex [N-Term]	0.345789	0.552	-0.86	203.2	112.1	1	TGGT1_248290 [1702-1719]	TGGT1_248290 2xPhospho [S1708; S1710]	5.13	100	1	1020.9	112.7	203.2	183.5	101.2	112.1	2	2.061e-06	3	835.728	0.00066
FALSE	High	[K].GALGDHSQISVDIPSGDEAAAWHPK.[G]	TGGT1_250820	organism=Toxoplasma_gondii_GT1 | product=hypothetical protein | location=TGGT1_chrXII:5170586-5175102(+) | length=1156 | sequence_SO=chromosome | SO=protein_coding	1xPhospho [S15]; 1xTMT6plex [K25]; 1xTMT6plex [N-Term]	0.334795	0.55	-0.86	47.6	26.1	1	TGGT1_250820 [335-359]	TGGT1_250820 1xPhospho [S349]	3.98	83	1	0	34.8	65	26.1	42.4	22.9	3	1.368e-07	4	774.885	-0.00053
FALSE	High	[R].ECRSTTDATPELK.[R]	TGGT1_255300	organism=Toxoplasma_gondii_GT1 | product=hypothetical protein | location=TGGT1_chrVIIb:4824891-4834235(+) | length=2496 | sequence_SO=chromosome | SO=protein_coding	1xCarbamidomethyl [C2]; 1xPhospho [S4]; 1xTMT6plex [K13]; 1xTMT6plex [N-Term]	0.869221	0.552	-0.86	229.5	126.7	1	TGGT1_255300 [1189-1201]	TGGT1_255300 1xPhospho [S1192]	4.92	100	1	521.6	67	229.5	350.1	125.2	126.7	1	3.986e-06	3	682.671	5e-05
FALSE	High	[R].SSSIAEEEKQVSLASPVASSLPLNSAR.[H]	TGGT1_262450	organism=Toxoplasma_gondii_GT1 | product=hypothetical protein | location=TGGT1_chrVIIb:1207787-1214783(-) | length=1635 | sequence_SO=chromosome | SO=protein_coding	1xPhospho [S]; 1xTMT6plex [K9]; 1xTMT6plex [N-Term]	0.0781792	0.55	-0.86	56.4	31	2	TGGT1_262450 [1410-1436]	TGGT1_262450 1xPhospho [S]	5.57	67	1	0	54.8	58.1	0	28.2	34.1	4	4.884e-08	4	824.686	0.00084
FALSE	High	[R].CTFDFAAAAGK.[G]	TGGT1_275490	organism=Toxoplasma_gondii_GT1 | product=hypothetical protein | location=TGGT1_chrX:7191250-7202951(-) | length=1999 | sequence_SO=chromosome | SO=protein_coding	1xCarbamidomethyl [C1]; 1xPhospho [T2]; 1xTMT6plex [K11]; 1xTMT6plex [N-Term]		0.551	-0.86	29.1	16	1	TGGT1_275490 [601-611]	TGGT1_275490 1xPhospho [T602]	2.51	50	1	0	0	29.1	20.5	12.6	0	1	0.0006626	3	566.277	-0.00063
FALSE	High	[R].TQSSGSLKDSISFLEMLK.[K]	TGGT1_289650	organism=Toxoplasma_gondii_GT1 | product=PEP-carboxykinase I | location=TGGT1_chrIX:3173228-3176423(+) | length=677 | sequence_SO=chromosome | SO=protein_coding	1xPhospho [S]; 2xTMT6plex [K8; K18]; 1xTMT6plex [N-Term]	0.691464	0.55	-0.86	886.1	487.5	3	TGGT1_289650 [99-116]	TGGT1_289650 1xPhospho [S]	5.7	83	1	0	276.7	2837.7	487.5	2656.4	64.7	5	4.385e-07	4	685.372	-0.00024
FALSE	High	[R].FLPSATASGLRK.[A]	TGGT1_290020	organism=Toxoplasma_gondii_GT1 | product=cyclin dependent kinase binding protein | location=TGGT1_chrIX:3394022-3399756(-) | length=912 | sequence_SO=chromosome | SO=protein_coding	2xPhospho [T6; S8]; 1xTMT6plex [K12]; 1xTMT6plex [N-Term]	0.619096	0.55	-0.86	61.8	33.9	1	TGGT1_290020 [672-683]	TGGT1_290020 2xPhospho [T677; S679]	1.98	100	1	105	15.8	61.8	36.9	33.9	30.6	1	0.02478	3	622.661	-0.00014
FALSE	High	[K].LEDRLDLDATSDGSLSDGEFESEDSLEFLR.[R]	TGGT1_290720	organism=Toxoplasma_gondii_GT1 | product=putative vacuolar proton translocating ATPase subunit | location=TGGT1_chrIX:3665604-3675342(+) | length=1066 | sequence_SO=chromosome | SO=protein_coding	3xPhospho [S11; S14; S16]; 1xTMT6plex [N-Term]	0.1349	0.552	-0.86	100.6	55.5	1	TGGT1_290720 [77-106]	TGGT1_290720 3xPhospho [S87; S90; S92]	4.79	83	1	0	91.3	110.8	49.7	55.5	93.7	1	8.836e-08	3	1277.2	0.00125
FALSE	High	[K].NLSVVTPPELVTDDPGDMPDCKISPR.[C]	TGGT1_293180	organism=Toxoplasma_gondii_GT1 | product=NADP-specific glutamate dehydrogenase | location=TGGT1_chrIa:124576-129868(-) | length=578 | sequence_SO=chromosome | SO=protein_coding	1xCarbamidomethyl [C21]; 2xPhospho [T6; S24]; 1xTMT6plex [K22]; 1xTMT6plex [N-Term]	0.508165	0.55	-0.86	109.9	60.5	1	TGGT1_293180 [95-120]	TGGT1_293180 2xPhospho [T100; S118]	6.08	83	1	0	65	186	60.3	79.3	60.5	3	5.786e-07	4	868.416	0.00044
FALSE	High	[K].TGTEDLEGEISQDEEDVAAEGGR.[V]	TGGT1_305790	organism=Toxoplasma_gondii_GT1 | product=hypothetical protein | location=TGGT1_chrIX:5365824-5372699(-) | length=1918 | sequence_SO=chromosome | SO=protein_coding	1xPhospho [S11]; 1xTMT6plex [N-Term]	0.235477	0.552	-0.86	171.1	94.4	1	TGGT1_305790 [391-413]	TGGT1_305790 1xPhospho [S401]	6.46	100	1	206.2	80.3	171.1	104.1	69.2	94.4	1	1.617e-09	3	906.06	-0.00053
FALSE	High	[R].SIWNVLKDPVGTRPADEAPDSDVEVDAR.[G]	TGGT1_321450	organism=Toxoplasma_gondii_GT1 | product=Myb family DNA-binding domain-containing protein | location=TGGT1_chrIb:1792947-1808537(+) | length=4220 | sequence_SO=chromosome | SO=protein_coding	1xPhospho [S21]; 1xTMT6plex [K7]; 1xTMT6plex [N-Term]	0.382346	0.549	-0.86	84.8	46.6	1	TGGT1_321450 [2559-2586]	TGGT1_321450 1xPhospho [S2579]	3.55	83	1	0	62.4	115.3	46.6	86	43.5	5	1.755e-07	4	898.204	0.00045
FALSE	High	[K].RGDESDEDFSAVDEERWK.[S]	TGGT1_203380	organism=Toxoplasma_gondii_GT1 | product=DnaJ domain-containing protein | location=TGGT1_chrVIIa:2427917-2435902(+) | length=714 | sequence_SO=chromosome | SO=protein_coding	2xPhospho [S5; S10]; 1xTMT6plex [K18]; 1xTMT6plex [N-Term]	0.294397	0.554	-0.85	84.4	46.8	1	TGGT1_203380 [80-97]	TGGT1_203380 2xPhospho [S84; S89]	5.22	100	1	516.1	43.8	84.4	63.2	29.1	46.8	1	7.234e-06	4	697.803	-0.00039
FALSE	High	[K].AVSEEAAGAPSGCDSDVEDVTVDLQGSEEAAKK.[R]	TGGT1_213900	organism=Toxoplasma_gondii_GT1 | product=regulator of chromosome condensation RCC1 | location=TGGT1_chrV:1284029-1290918(-) | length=1155 | sequence_SO=chromosome | SO=protein_coding	1xCarbamidomethyl [C13]; 1xPhospho [S15]; 2xTMT6plex [K32; K33]; 1xTMT6plex [N-Term]	0.402487	0.554	-0.85	467.4	258.8	1	TGGT1_213900 [928-960]	TGGT1_213900 1xPhospho [S942]	8.08	100	1	467.4	163.2	604.1	306.3	258.8	156.8	3	6.112e-13	4	1022.99	-4e-05
FALSE	High	[K].RRLSQGSENGDAEEEVREK.[K]	TGGT1_214210	organism=Toxoplasma_gondii_GT1 | product=rRNA pseudouridine synthase | location=TGGT1_chrX:6002905-6008379(-) | length=505 | sequence_SO=chromosome | SO=protein_coding	2xPhospho [S4; S7]; 1xTMT6plex [K19]; 1xTMT6plex [N-Term]	0.208152	0.557	-0.85	749	416.9	1	TGGT1_214210 [475-493]	TGGT1_214210 2xPhospho [S478; S481]	3.59	100	1	3869.8	564.4	749	635.8	245.2	416.9	1	0.009752	4	702.582	-0.00124
FALSE	High	[K].ELDSQSEGEKER.[E]	TGGT1_214620	organism=Toxoplasma_gondii_GT1 | product=putative hypoxia- inducible factor prolyl hydroxylase (phd2) | location=TGGT1_chrX:6329330-6336804(+) | length=577 | sequence_SO=chromosome | SO=protein_coding	2xPhospho [S4; S6]; 1xTMT6plex [K10]; 1xTMT6plex [N-Term]	0.381451	0.556	-0.85	1773.1	985.4	1	TGGT1_214620 [40-51]	TGGT1_214620 2xPhospho [S43; S45]	2.96	100	1	2412.9	491.4	1773.1	985.4	1040.5	330.9	3	0.0004688	3	675.637	-0.00027
FALSE	High	[R].MGSMGNYVAQPEGGMEIPTQYDYSQLQQQVSR.[E]	TGGT1_219270	organism=Toxoplasma_gondii_GT1 | product=multi-pass transmembrane protein | location=TGGT1_chrXII:948336-949904(+) | length=389 | sequence_SO=chromosome | SO=protein_coding	1xDeamidated [Q]; 1xPhospho [S]; 1xOxidation [M]; 1xTMT6plex [N-Term]	0.114842	0.556	-0.85	49.2	27.3	3	TGGT1_219270 [346-377]	TGGT1_219270 1xPhospho [S]	5.39	100	1	56.7	28.6	49.2	27.3	19.8	30.9	3	6.744e-06	4	980.441	0.0054
FALSE	High	[K].RSPPSPSPLQGPR.[L]	TGGT1_220240	organism=Toxoplasma_gondii_GT1 | product=hypothetical protein | location=TGGT1_chrV:140178-141758(-) | length=526 | sequence_SO=chromosome | SO=protein_coding	2xPhospho [S2; S5]; 1xTMT6plex [N-Term]	0.156909	0.553	-0.85	131.3	72.6	1	TGGT1_220240 [274-286]	TGGT1_220240 2xPhospho [S275; S278]	4.57	100	1	231	131.3	79.4	55.5	72.6	84.2	3	8.996e-06	3	588.951	-9e-05
FALSE	High	[R].STSVQNRPSR.[L]	TGGT1_228750	organism=Toxoplasma_gondii_GT1 | product=calcium dependent protein kinase CDPK7 | location=TGGT1_chrX:72512-83383(-) | length=2133 | sequence_SO=chromosome | SO=protein_coding	1xPhospho [S/T]; 1xTMT6plex [N-Term]	0.770168	0.553	-0.85	188.9	104.5	2	TGGT1_228750 [752-761]	TGGT1_228750 1xPhospho [S/T]	1.7	100	1	326.5	53	188.9	216.6	104.5	80.3	8	0.01357	3	480.91	0.00015
FALSE	High	[R].TSAPSGSSSELAAVTVTPPQDSA.[-]	TGGT1_240810	organism=Toxoplasma_gondii_GT1 | product=hypothetical protein | location=TGGT1_chrVI:1428984-1430684(+) | length=566 | sequence_SO=chromosome | SO=protein_coding	2xPhospho [S8; S9]; 1xTMT6plex [N-Term]	0.495952	0.556	-0.85	319.8	178	1	TGGT1_240810 [544-566]	TGGT1_240810 2xPhospho [S551; S552]	5.51	100	1	401.6	319.8	108.2	178	77.2	288.7	2	8.878e-06	3	850.381	0.00078
FALSE	High	[R].AGNETAGCGFSSSLTFTPIQGIELCNPDAAGAAANPAVAK.[K]	TGGT1_244100	organism=Toxoplasma_gondii_GT1 | product=snoRNA binding domain-containing protein | location=TGGT1_chrVI:2934030-2942235(-) | length=553 | sequence_SO=chromosome | SO=protein_coding	2xCarbamidomethyl [C8; C25]; 1xPhospho [S/T]; 1xTMT6plex [K40]; 1xTMT6plex [N-Term]	0.50399	0.556	-0.85	27.3	15.2	3	TGGT1_244100 [482-521]	TGGT1_244100 1xPhospho [S/T]	5.49	83	1	0	20.2	37	15.2	36.5	13.5	4	4.515e-08	5	895.636	0.00054
FALSE	High	[K].EASGDATPTHDAETDSWDDEK.[T]	TGGT1_244650	organism=Toxoplasma_gondii_GT1 | product=putative eukaryotic initiation factor-5 | location=TGGT1_chrVI:3337752-3341085(+) | length=414 | sequence_SO=chromosome | SO=protein_coding	2xPhospho [T9; T14]; 1xTMT6plex [K21]; 1xTMT6plex [N-Term]	0.37973	0.555	-0.85	792.1	439.3	1	TGGT1_244650 [202-222]	TGGT1_244650 2xPhospho [T210; T215]	4.6	100	1	1323.6	299.8	792.1	439.3	564.9	284.1	2	9.664e-06	3	965.727	0.00105
FALSE	High	[K].LGDSTLFGTVDLTATSEFRPMSQK.[Y]	TGGT1_249390	organism=Toxoplasma_gondii_GT1 | product=glutamate/leucine/phenylalanine/valine dehydrogenase family protein | location=TGGT1_chrXII:4441593-4452115(+) | length=1206 | sequence_SO=chromosome | SO=protein_coding	1xPhospho [S/T]; 1xOxidation [M21]; 1xTMT6plex [K24]; 1xTMT6plex [N-Term]	0.5764	0.554	-0.85	31.5	17.4	2	TGGT1_249390 [166-189]	TGGT1_249390 1xPhospho [T/S]	4.42	83	1	0	14.5	68.6	17.4	57.7	3.8	4	1.173e-06	4	789.649	-0.00015
FALSE	High	[R].AGSSSSASGPTHQK.[L]	TGGT1_257430	organism=Toxoplasma_gondii_GT1 | product=hypothetical protein | location=TGGT1_chrVIIb:3984968-3993377(+) | length=2250 | sequence_SO=chromosome | SO=protein_coding	2xPhospho [S5; S6]; 1xTMT6plex [K14]; 1xTMT6plex [N-Term]	0.454673	0.555	-0.85	226	125.4	1	TGGT1_257430 [2158-2171]	TGGT1_257430 2xPhospho [S2162; S2163]	5.27	100	1	1471	41.6	226	138.3	125.4	44.4	1	4.744e-07	3	640.627	4e-05
FALSE	High	[K].ESETPSEK.[S]	TGGT1_258470	organism=Toxoplasma_gondii_GT1 | product=hypothetical protein | location=TGGT1_chrVIIb:3369823-3371292(+) | length=284 | sequence_SO=chromosome | SO=protein_coding	1xPhospho [S6]; 1xTMT6plex [K8]; 1xTMT6plex [N-Term]	0.33365	0.555	-0.85	480.3	266.7	1	TGGT1_258470 [27-34]	TGGT1_258470 1xPhospho [S32]	2.64	100	1	480.3	197.5	1051.4	266.7	458.2	77.2	1	0.04732	2	722.852	-0.00016
FALSE	High	[R].HLSDRQPSR.[I]	TGGT1_262935	organism=Toxoplasma_gondii_GT1 | product=hypothetical protein | location=TGGT1_chrVIIb:884077-886490(-) | length=681 | sequence_SO=chromosome | SO=protein_coding	1xPhospho [S8]; 1xTMT6plex [N-Term]	0.742206	0.556	-0.85	25.5	14.2	1	TGGT1_262935 [547-555]	TGGT1_262935 1xPhospho [S554]	1.49	83	1	0	12.7	51.1	14.2	38.3	12.1	1	0.0275	3	468.903	-0.0001
FALSE	High	[R].ILSDGQVYIPGSGSFK.[A]	TGGT1_269460	organism=Toxoplasma_gondii_GT1 | product=Ser/Thr phosphatase family protein | location=TGGT1_chrVIII:5776112-5787896(+) | length=2066 | sequence_SO=chromosome | SO=protein_coding	1xPhospho [S14]; 1xTMT6plex [K16]; 1xTMT6plex [N-Term]	0.744452	0.555	-0.85	117.2	65	1	TGGT1_269460 [367-382]	TGGT1_269460 1xPhospho [S380]	5	83	1	0	65.4	210	65	176.6	64.7	3	1.064e-07	3	736.057	0.00014
FALSE	High	[K].SLPTAPPPGQLSTSPGETPILGGQK.[E]	TGGT1_307020	organism=Toxoplasma_gondii_GT1 | product=hypothetical protein | location=TGGT1_chrXI:98430-100260(+) | length=272 | sequence_SO=chromosome | SO=protein_coding	1xPhospho [T4]; 1xTMT6plex [K25]; 1xTMT6plex [N-Term]	0.506181	0.553	-0.85	22	12.2	1	TGGT1_307020 [9-33]	TGGT1_307020 1xPhospho [T12]	2.36	67	1	0	14.3	33.9	0	21.8	6.8	1	0.0009186	4	742.9	-0.00051
FALSE	High	[R].SGNPSSLGGK.[L]	TGGT1_310900	organism=Toxoplasma_gondii_GT1 | product=AP2 domain transcription factor AP2XI-2 | location=TGGT1_chrXI:1609168-1617013(-) | length=2243 | sequence_SO=chromosome | SO=protein_coding	1xPhospho [S5]; 1xTMT6plex [K10]; 1xTMT6plex [N-Term]	0.757439	0.556	-0.85	187.2	104.1	1	TGGT1_310900 [1502-1511]	TGGT1_310900 1xPhospho [S1506]	2.62	100	1	237.9	20.9	187.2	104.6	104.1	35.7	1	0.006389	2	721.377	0.00041
FALSE	High	[K].QQQQEGNSSPAVNNK.[A]	TGGT1_205710	organism=Toxoplasma_gondii_GT1 | product=lysine-tRNA ligase | location=TGGT1_chrVIIa:1115364-1120007(+) | length=658 | sequence_SO=chromosome | SO=protein_coding	1xPhospho [S9]; 1xTMT6plex [K15]; 1xTMT6plex [N-Term]	0.479594	0.559	-0.84	411.9	230.1	1	TGGT1_205710 [108-122]	TGGT1_205710 1xPhospho [S116]	5.04	100	1	973.9	114.5	411.9	309.7	230.1	122.3	2	1.465e-07	3	723.023	7e-05
FALSE	High	[R].SSVMCQNCDEK.[S]	TGGT1_209240	organism=Toxoplasma_gondii_GT1 | product=RNA methyltransferase | location=TGGT1_chrIb:1151476-1156316(-) | length=475 | sequence_SO=chromosome | SO=protein_coding	2xCarbamidomethyl [C5; C8]; 1xPhospho [S2]; 1xTMT6plex [K11]; 1xTMT6plex [N-Term]	0.277316	0.56	-0.84	72.6	40.6	1	TGGT1_209240 [456-466]	TGGT1_209240 1xPhospho [S457]	3.16	100	1	86.1	32.7	72.6	52.8	40.6	19	1	8.492e-05	3	632.609	0.00048
FALSE	High	[K].EHIPTALRSDQHSSGAMTPVSAGAAVGSAPASPAR.[G]	TGGT1_231630	organism=Toxoplasma_gondii_GT1 | product=alveolin domain containing intermediate filament IMC4 | location=TGGT1_chrVIII:1508307-1510463(-) | length=452 | sequence_SO=chromosome | SO=protein_coding	3xPhospho [S9; S13; S14]; 1xTMT6plex [N-Term]	0.0769066	0.558	-0.84	99.6	55.5	1	TGGT1_231630 [378-412]	TGGT1_231630 3xPhospho [S386; S390; S391]	9.6	100	1	99.6	63.6	132.3	55.5	39.3	57.3	2	4.147e-11	4	964.19	0.00121
FALSE	High	[K].NESFFDSISCEALDK.[Q]	TGGT1_269650	organism=Toxoplasma_gondii_GT1 | product=FFD and TFG box motifs protein | location=TGGT1_chrVIII:5714889-5717952(+) | length=492 | sequence_SO=chromosome | SO=protein_coding	1xCarbamidomethyl [C10]; 1xPhospho [S]; 1xTMT6plex [K15]; 1xTMT6plex [N-Term]	0.419252	0.557	-0.84	201.2	112	2	TGGT1_269650 [414-428]	TGGT1_269650 1xPhospho [S]	4.94	100	1	201.2	97	504.9	112	193.1	104.4	4	1.565e-06	3	767.357	-1e-05
FALSE	High	[R].SPKPTEDFELDDSRPLFPSHVSSR.[E]	TGGT1_290160	organism=Toxoplasma_gondii_GT1 | product=putative sortilin | location=TGGT1_chrIX:3410442-3420211(-) | length=1033 | sequence_SO=chromosome | SO=protein_coding	2xPhospho [S22; S]; 1xTMT6plex [K3]; 1xTMT6plex [N-Term]	0.466177	0.557	-0.84	19.3	10.7	2	TGGT1_290160 [974-997]	TGGT1_290160 2xPhospho [S995; S]	1.6	67	1	0	11.4	32.8	0	10	11.5	4	0.01532	4	841.154	0.00073
FALSE	High	[R].FTSEGNGSREDLGEGSGSYR.[G]	TGGT1_298610	organism=Toxoplasma_gondii_GT1 | product=GYF domain-containing protein | location=TGGT1_chrXI:6511021-6521705(+) | length=2331 | sequence_SO=chromosome | SO=protein_coding	1xDeamidated [N6]; 1xPhospho [S8]; 1xTMT6plex [N-Term]	0.363138	0.559	-0.84	1201.6	671.4	1	TGGT1_298610 [541-560]	TGGT1_298610 1xPhospho [S548]	4.87	100	1	1201.6	650.4	1289.5	1006.8	664	671.4	3	8.583e-07	3	805.682	0.0003
FALSE	High	[R].NVQAPAGVADASQEAGDVVEERTERTEEQVFAPGPPR.[R]	TGGT1_411470; TGGT1_279100	organism=Toxoplasma_gondii_GT1 | product=putative transmembrane protein | location=AAQM03000493:218-1321(-) | length=367 | sequence_SO=contig | SO=protein_coding organism=Toxoplasma_gondii_GT1 | product=hypothetical protein | location=AAQM03000427:32-1883(+) | length=435 | sequence_SO=contig | SO=protein_coding	3xPhospho [S12; T23; T26]; 1xTMT6plex [N-Term]	0.255143	0.56	-0.84	112.6	63.1	1	TGGT1_411470 [37-73]; TGGT1_279100 [37-73]	TGGT1_411470 3xPhospho [S48; T59; T62]; TGGT1_279100 3xPhospho [S48; T59; T62]	7.31	100	2	129.6	49.5	112.6	63.2	44.4	63.1	1	1.256e-08	4	1094.74	0.00236
FALSE	High	[R].SSSLDGPMR.[S]	TGGT1_208970	organism=Toxoplasma_gondii_GT1 | product=RNA recognition motif-containing protein | location=TGGT1_chrIb:942283-944701(-) | length=283 | sequence_SO=chromosome | SO=protein_coding	1xPhospho [S]; 1xTMT6plex [N-Term]	0.734033	0.564	-0.83	474.2	267.3	2	TGGT1_208970 [20-28]	TGGT1_208970 1xPhospho [S]	2.75	100	1	700.4	147	474.2	410.3	267.3	253.1	7	0.02867	2	629.788	-0.00025
FALSE	High	[K].AEELATSPKAESR.[T]	TGGT1_220900	organism=Toxoplasma_gondii_GT1 | product=hypothetical protein | location=TGGT1_chrII:27409-29529(+) | length=706 | sequence_SO=chromosome | SO=protein_coding	1xPhospho [S/T]; 1xTMT6plex [K9]; 1xTMT6plex [N-Term]	0.14427	0.564	-0.83	1982.4	1117.9	2	TGGT1_220900 [139-151]	TGGT1_220900 1xPhospho [T/S]	2.93	100	1	2557.7	1180.5	1982.4	1401.7	1117.9	808.7	9	0.0004721	3	643.003	5e-05
FALSE	High	[R].SVSISVLGEK.[T]	TGGT1_221400	organism=Toxoplasma_gondii_GT1 | product=hypothetical protein | location=TGGT1_chrII:296368-302581(-) | length=1992 | sequence_SO=chromosome | SO=protein_coding	1xPhospho [S3]; 1xTMT6plex [K10]; 1xTMT6plex [N-Term]	0.541663	0.564	-0.83	205.7	116.1	1	TGGT1_221400 [1490-1499]	TGGT1_221400 1xPhospho [S1492]	3.12	100	1	250.4	46.1	205.7	142.1	116.1	36.6	2	0.0001087	2	778.939	0.00038
FALSE	High	[R].EEEAGVAGEEEDDSDEDEDEVEDDLEEVMR.[A]	TGGT1_223880	organism=Toxoplasma_gondii_GT1 | product=zinc finger, C3HC4 type (RING finger) domain-containing protein | location=TGGT1_chrX:3392353-3413350(-) | length=3893 | sequence_SO=chromosome | SO=protein_coding	1xPhospho [S14]; 1xTMT6plex [N-Term]	0.116584	0.564	-0.83	81.9	46.2	1	TGGT1_223880 [2535-2564]	TGGT1_223880 1xPhospho [S2548]	5.57	83	1	0	68.4	98.1	50.2	46.2	17	1	6.253e-09	3	1241.48	0.00189
FALSE	High	[R].SSSLFGDDSGPANK.[N]	TGGT1_234470	organism=Toxoplasma_gondii_GT1 | product=hypothetical protein | location=TGGT1_chrX:4303922-4306325(-) | length=587 | sequence_SO=chromosome | SO=protein_coding	1xPhospho [S3]; 1xTMT6plex [K14]; 1xTMT6plex [N-Term]	0.360862	0.562	-0.83	260.3	146.2	1	TGGT1_234470 [568-581]	TGGT1_234470 1xPhospho [S570]	5.19	100	1	313.4	103.1	260.3	146.2	154.1	110.7	1	1.641e-06	3	640.643	-0.00018
FALSE	High	[R].RASLPSK.[A]	TGGT1_253750	organism=Toxoplasma_gondii_GT1 | product=PLU-1 family protein | location=TGGT1_chrIII:1126566-1154665(-) | length=8088 | sequence_SO=chromosome | SO=protein_coding	1xPhospho [S3]; 1xTMT6plex [K7]; 1xTMT6plex [N-Term]	0.590461	0.563	-0.83	1194.9	672.7	1	TGGT1_253750 [7104-7110]	TGGT1_253750 1xPhospho [S7106]	2.76	100	1	1263.3	490.8	1194.9	1127.6	672.7	491.2	2	0.01603	3	432.92	0.00016
FALSE	High	[R].RGFSALSGLLESAGLK.[L]	TGGT1_264020	organism=Toxoplasma_gondii_GT1 | product=hypothetical protein | location=TGGT1_chrVIIb:203676-207811(+) | length=647 | sequence_SO=chromosome | SO=protein_coding	2xPhospho [S4; S7]; 1xTMT6plex [K16]; 1xTMT6plex [N-Term]	0.695381	0.563	-0.83	57.3	32.3	1	TGGT1_264020 [185-200]	TGGT1_264020 2xPhospho [S188; S191]	5.21	83	1	0	33.2	98.8	32.3	89.9	26.3	2	4.899e-06	3	742.057	0.00024
FALSE	High	[R].IADDVDEVEEASPLGSPSR.[V]	TGGT1_273560	organism=Toxoplasma_gondii_GT1 | product=putative kinesin heavy chain | location=TGGT1_chrVIII:3381230-3400326(-) | length=1641 | sequence_SO=chromosome | SO=protein_coding	2xPhospho [S12; S16]; 1xTMT6plex [N-Term]	0.170336	0.562	-0.83	117.8	66.2	1	TGGT1_273560 [745-763]	TGGT1_273560 2xPhospho [S756; S760]	6.27	100	1	117.8	61.2	122.2	66.2	51.4	66.2	1	2.816e-09	3	792.347	0.00023
FALSE	High	[K].AQALRDNSMTTYMVSK.[K]	TGGT1_288380	organism=Toxoplasma_gondii_GT1 | product=heat shock protein HSP90 | location=TGGT1_chrIX:2294323-2298742(+) | length=708 | sequence_SO=chromosome | SO=protein_coding	1xPhospho [S/T]; 1xOxidation [M9]; 1xTMT6plex [K16]; 1xTMT6plex [N-Term]	0.909829	0.563	-0.83	403.2	226.8	2	TGGT1_288380 [593-608]	TGGT1_288380 1xPhospho [T/S]	3.18	100	1	546.1	92.6	403.2	532.3	212.4	226.8	2	0.0004069	3	790.724	-0.00059
FALSE	High	[K].DNWSSDSEAGQTGSVAGDADDVDPQTEAR.[E]	TGGT1_294610	organism=Toxoplasma_gondii_GT1 | product=putative histone lysine methyltransferase, SET | location=TGGT1_chrIa:979977-985190(-) | length=1737 | sequence_SO=chromosome | SO=protein_coding	1xPhospho [S14]; 1xTMT6plex [N-Term]	0.520577	0.563	-0.83	65.2	36.7	1	TGGT1_294610 [863-891]	TGGT1_294610 1xPhospho [S876]	6.18	100	1	137.7	34.4	65.2	89.3	36.7	31.6	1	6.484e-11	3	1097.12	-0.00016
FALSE	High	[R].AGEGERGSDEECEATASALTGSEK.[E]	TGGT1_314540	organism=Toxoplasma_gondii_GT1 | product=hypothetical protein | location=TGGT1_chrXI:4148344-4152513(-) | length=607 | sequence_SO=chromosome | SO=protein_coding	1xCarbamidomethyl [C12]; 1xPhospho [S8]; 1xTMT6plex [K24]; 1xTMT6plex [N-Term]	0.172158	0.561	-0.83	373.3	209.5	1	TGGT1_314540 [429-452]	TGGT1_314540 1xPhospho [S436]	6.9	100	1	391.6	195.4	373.3	241.2	209.5	113.6	1	5.938e-10	4	745.588	0.00058
FALSE	High	[K].EGREEEEEETASEEEDEHAEPK.[K]	TGGT1_321680	organism=Toxoplasma_gondii_GT1 | product=hypothetical protein | location=TGGT1_chrIb:1645852-1649258(-) | length=372 | sequence_SO=chromosome | SO=protein_coding	1xPhospho [S12]; 1xTMT6plex [K22]; 1xTMT6plex [N-Term]	0.279736	0.563	-0.83	236.2	133.1	1	TGGT1_321680 [280-301]	TGGT1_321680 1xPhospho [S291]	6.73	100	1	236.2	88.4	332.7	146.7	133.1	47.4	1	3.203e-10	4	782.338	0.00015
FALSE	High	[R].FEDDVKFADEDSAADSDLDEPIDY.[-]	TGGT1_229740	organism=Toxoplasma_gondii_GT1 | product=hypothetical protein | location=TGGT1_chrVIII:406165-411797(-) | length=551 | sequence_SO=chromosome | SO=protein_coding	2xPhospho [S12; S16]; 1xTMT6plex [K6]; 1xTMT6plex [N-Term]	0.275206	0.567	-0.82	301	170.7	1	TGGT1_229740 [528-551]	TGGT1_229740 2xPhospho [S539; S543]	4.37	100	1	301	147.3	403.3	236.5	170.7	100.7	3	3.689e-07	3	1113.8	0.00234
FALSE	High	[K].YASDPEVMAAMGSLTSK.[F]	TGGT1_232660	organism=Toxoplasma_gondii_GT1 | product=Hsp70 interacting protein HIP | location=TGGT1_chrVIII:2206171-2208838(-) | length=425 | sequence_SO=chromosome | SO=protein_coding	1xPhospho [S3]; 1xOxidation [M8]; 1xTMT6plex [K17]; 1xTMT6plex [N-Term]	0.402612	0.565	-0.82	78.3	44.2	1	TGGT1_232660 [393-409]	TGGT1_232660 1xPhospho [S395]	3.89	83	1	0	52.6	116.4	29.2	79.2	44.2	3	2.981e-07	3	771.37	-0.00035
FALSE	High	[R].LLQEAERQSAGGAAGGK.[K]	TGGT1_261570	organism=Toxoplasma_gondii_GT1 | product=ribosomal protein RPL7A | location=TGGT1_chrVIIb:1628077-1630958(+) | length=276 | sequence_SO=chromosome | SO=protein_coding	1xPhospho [S9]; 1xTMT6plex [K17]; 1xTMT6plex [N-Term]	0.724217	0.566	-0.82	1911.6	1082.4	1	TGGT1_261570 [122-138]	TGGT1_261570 1xPhospho [S130]	5.28	100	1	1915.5	810.7	1911.6	1804.7	1082.4	1030.2	5	5.643e-07	3	727.719	-0.00047
FALSE	High	[R].SSGLFLNSTSLR.[G]	TGGT1_262390	organism=Toxoplasma_gondii_GT1 | product=TLD protein | location=TGGT1_chrVIIb:1280695-1289391(+) | length=1392 | sequence_SO=chromosome | SO=protein_coding	1xPhospho [S2]; 1xTMT6plex [N-Term]	0.384254	0.568	-0.82	72.1	40.9	1	TGGT1_262390 [245-256]	TGGT1_262390 1xPhospho [S246]	3.09	83	1	0	51.2	101.6	31.4	72.3	40.9	1	8.167e-05	2	795.909	0.00056
FALSE	High	[R].SSSLATAPSSPAGVSADAVAQGSPGVHTPQAPQQGTACDR.[A]	TGGT1_272030A	organism=Toxoplasma_gondii_GT1 | product=kelch repeat-containing protein | location=TGGT1_chrVIII:4203652-4207381(-) | length=595 | sequence_SO=chromosome | SO=protein_coding	1xCarbamidomethyl [C38]; 1xPhospho [S]; 1xTMT6plex [N-Term]	0.193462	0.565	-0.82	45.7	25.8	2	TGGT1_272030A [249-288]	TGGT1_272030A 1xPhospho [S]	6.17	67	1	0	41.4	50.5	0	32.2	20.7	4	2.767e-10	4	1032.74	0.00077
FALSE	High	[R].EADSEVSAPSFSDMPSLGPGMGR.[Q]	TGGT1_280410	organism=Toxoplasma_gondii_GT1 | product=3'5'-cyclic nucleotide phosphodiesterase domain-containing protein | location=TGGT1_chrVIIa:411701-421290(+) | length=1085 | sequence_SO=chromosome | SO=protein_coding	3xPhospho [S4; S7; S10]; 1xTMT6plex [N-Term]	0.310389	0.566	-0.82	59	33.4	1	TGGT1_280410 [294-316]	TGGT1_280410 3xPhospho [S297; S300; S303]	6.06	83	1	0	46.8	74.3	58.2	33.1	33.4	2	1.044e-07	3	931.698	0.00023
FALSE	High	[R].QTGAETESDSEGDDDDCQIHIVR.[R]	TGGT1_285950	organism=Toxoplasma_gondii_GT1 | product=hypothetical protein | location=TGGT1_chrV:1971631-1977769(+) | length=833 | sequence_SO=chromosome | SO=protein_coding	1xCarbamidomethyl [C17]; 3xPhospho [T2; S8; S10]; 1xTMT6plex [N-Term]	0.945119	0.565	-0.82	183.6	103.7	1	TGGT1_285950 [328-350]	TGGT1_285950 3xPhospho [T329; S335; S337]	7.24	100	1	218.6	36.8	183.6	124.7	99.8	103.7	2	2.225e-08	3	1016.05	0.00045
FALSE	High	[R].MASEAAAAR.[R]	TGGT1_289100	organism=Toxoplasma_gondii_GT1 | product=hypothetical protein | location=TGGT1_chrIX:2793313-2802752(+) | length=698 | sequence_SO=chromosome | SO=protein_coding	1xPhospho [S3]; 1xTMT6plex [N-Term]	0.97406	0.567	-0.82	918.1	520.9	1	TGGT1_289100 [165-173]	TGGT1_289100 1xPhospho [S167]	3.12	100	1	1047.3	133.1	918.1	670.6	520.9	394.7	1	0.005476	2	593.778	0
FALSE	High	[R].LLPQHAASDSDNAGNPRDDELLSDIR.[G]	TGGT1_289880	organism=Toxoplasma_gondii_GT1 | product=hypothetical protein | location=TGGT1_chrIX:3301494-3313288(-) | length=1326 | sequence_SO=chromosome | SO=protein_coding	1xPhospho [S8]; 1xTMT6plex [N-Term]	0.130133	0.566	-0.82	67.1	38	1	TGGT1_289880 [843-868]	TGGT1_289880 1xPhospho [S850]	5.21	100	1	67.1	40.3	90.2	30.8	38.8	38	1	8.623e-09	4	782.876	-0.00031
FALSE	High	[R].AKEQSELGSVWYR.[H]	TGGT1_289880	organism=Toxoplasma_gondii_GT1 | product=hypothetical protein | location=TGGT1_chrIX:3301494-3313288(-) | length=1326 | sequence_SO=chromosome | SO=protein_coding	1xPhospho [S9]; 1xTMT6plex [K2]; 1xTMT6plex [N-Term]	0.143167	0.566	-0.82	72.6	41.1	1	TGGT1_289880 [666-678]	TGGT1_289880 1xPhospho [S674]	2.23	100	1	87.2	45.5	72.6	55.5	41.1	30	1	0.003276	3	697.695	0.0006
FALSE	High	[K].LVADVLSEDENDEEPESQGK.[R]	TGGT1_291090	organism=Toxoplasma_gondii_GT1 | product=SWI2/SNF2-containing protein | location=TGGT1_chrIX:3921554-3935307(+) | length=2045 | sequence_SO=chromosome | SO=protein_coding	1xPhospho [S7]; 1xTMT6plex [K20]; 1xTMT6plex [N-Term]	0.372689	0.566	-0.82	154.3	87.3	1	TGGT1_291090 [644-663]	TGGT1_291090 1xPhospho [S650]	4.98	100	1	186.4	72.8	154.3	124.6	68.1	87.3	1	9.824e-07	3	914.43	-0.00184
FALSE	High	[R].EERPGVDSGDDLEFR.[R]	TGGT1_297730	organism=Toxoplasma_gondii_GT1 | product=putative transcription elongation factor 1 | location=TGGT1_chrII:1935013-1936221(-) | length=226 | sequence_SO=chromosome | SO=protein_coding	1xPhospho [S8]; 1xTMT6plex [N-Term]	0.587188	0.565	-0.82	53.8	30.4	1	TGGT1_297730 [119-133]	TGGT1_297730 1xPhospho [S126]	3.88	83	1	0	36.1	80.2	28.1	70.8	30.4	4	8.667e-06	3	677.306	-0.00055
FALSE	High	[R].GVSSFAGIR.[N]	TGGT1_312100	organism=Toxoplasma_gondii_GT1 | product=plasma membrane-type Ca(2+)-ATPase A1 PMCAA1 | location=TGGT1_chrXI:2387878-2394156(+) | length=1822 | sequence_SO=chromosome | SO=protein_coding	1xPhospho [S]; 1xTMT6plex [N-Term]	0.411014	0.568	-0.82	85.8	48.7	2	TGGT1_312100 [1779-1787]	TGGT1_312100 1xPhospho [S]	1.62	100	1	105.9	33.6	85.8	48.7	35.5	58	2	0.03264	2	601.81	1e-05
FALSE	High	[R].RGSRSPVEYSSPER.[R]	TGGT1_319530	organism=Toxoplasma_gondii_GT1 | product=splicing factor SF2 | location=TGGT1_chrIV:876124-882127(+) | length=450 | sequence_SO=chromosome | SO=protein_coding	2xPhospho [S3; S5]; 1xTMT6plex [N-Term]	0.835123	0.565	-0.82	476.5	269.2	1	TGGT1_319530 [236-249]	TGGT1_319530 2xPhospho [S238; S240]	3.62	100	1	1137.2	79.1	476.5	340.6	267.4	269.2	2	0.002699	3	665.968	0.00039
FALSE	High	[K].GFSELQLQK.[A]	TGGT1_202220	organism=Toxoplasma_gondii_GT1 | product=hypothetical protein | location=TGGT1_chrVIIa:3407698-3411144(-) | length=1148 | sequence_SO=chromosome | SO=protein_coding	1xPhospho [S3]; 1xTMT6plex [K9]; 1xTMT6plex [N-Term]	0.378643	0.57	-0.81	74.1	42.3	1	TGGT1_202220 [377-385]	TGGT1_202220 1xPhospho [S379]	2.84	100	1	74.1	37.4	86.3	60.6	37.8	42.3	1	0.00175	3	529.956	-0.00015
FALSE	High	[K].ASGNSAVSDASDAGEDEESDSEELVSLIER.[I]	TGGT1_203760	organism=Toxoplasma_gondii_GT1 | product=hypothetical protein | location=TGGT1_chrVIIa:2153059-2162964(-) | length=1396 | sequence_SO=chromosome | SO=protein_coding	3xPhospho [S8; S11; S19]; 1xTMT6plex [N-Term]	0.597995	0.57	-0.81	31.3	17.8	1	TGGT1_203760 [1345-1374]	TGGT1_203760 3xPhospho [S1352; S1355; S1363]	6.44	83	1	45.5	31.3	13.3	0	10.5	30.3	1	8.803e-08	4	885.103	-0.00028
FALSE	High	[R].EEGGDRPDAQTQDEKSEDGDCISSR.[L]	TGGT1_209280	organism=Toxoplasma_gondii_GT1 | product=hypothetical protein | location=TGGT1_chrIb:1194711-1203766(+) | length=1602 | sequence_SO=chromosome | SO=protein_coding	1xCarbamidomethyl [C21]; 2xPhospho [T11; S24]; 1xTMT6plex [K15]; 1xTMT6plex [N-Term]	0.57202	0.569	-0.81	192.1	109.3	1	TGGT1_209280 [483-507]	TGGT1_209280 2xPhospho [T493; S506]	4.87	100	1	192.1	50.8	695.5	109.3	186	70	1	2.3e-05	4	850.608	-4e-05
FALSE	High	[K].LTCAASSPSSPSNAHAAAASR.[L]	TGGT1_225890	organism=Toxoplasma_gondii_GT1 | product=hypothetical protein | location=TGGT1_chrX:1864237-1871724(-) | length=2111 | sequence_SO=chromosome | SO=protein_coding	1xCarbamidomethyl [C3]; 2xPhospho [S9; S10]; 1xTMT6plex [N-Term]	0.56002	0.571	-0.81	24.3	13.9	1	TGGT1_225890 [243-263]	TGGT1_225890 2xPhospho [S251; S252]	4.64	67	1	0	12.9	46	0	8.6	22.5	1	3.982e-07	3	801.684	0.00031
FALSE	High	[K].FSSVCDESGASER.[F]	TGGT1_240540	organism=Toxoplasma_gondii_GT1 | product=hypothetical protein | location=TGGT1_chrVI:1284468-1288354(-) | length=553 | sequence_SO=chromosome | SO=protein_coding	1xCarbamidomethyl [C5]; 1xPhospho [S3]; 1xTMT6plex [N-Term]	0.770027	0.57	-0.81	377.7	215.3	1	TGGT1_240540 [419-431]	TGGT1_240540 1xPhospho [S421]	3.81	100	1	377.7	51.1	394.7	340.3	206.5	215.3	1	0.0001298	2	870.361	0.00024
FALSE	High	[R].VGSDACASPTVKPAAAEAPELEEK.[K]	TGGT1_243960	organism=Toxoplasma_gondii_GT1 | product=nuclear transport factor 2 (ntf2) domain-containing protein | location=TGGT1_chrVI:2828443-2833407(-) | length=797 | sequence_SO=chromosome | SO=protein_coding	1xCarbamidomethyl [C6]; 1xPhospho [S/T]; 2xTMT6plex [K12; K24]; 1xTMT6plex [N-Term]	0.310613	0.569	-0.81	765.9	435.6	3	TGGT1_243960 [403-426]	TGGT1_243960 1xPhospho [S/T]	7.81	100	1	765.9	308.7	1391.9	435.6	556.8	207.9	10	2.998e-10	4	799.411	-0.00121
FALSE	High	[R].RKGSASEEEQDEADEDDEGEDDVVDPEEAEAAALR.[T]	TGGT1_257560	organism=Toxoplasma_gondii_GT1 | product=WD domain, G-beta repeat-containing protein | location=TGGT1_chrVIIb:3904702-3908262(+) | length=1017 | sequence_SO=chromosome | SO=protein_coding	2xPhospho [S4; S6]; 1xTMT6plex [K2]; 1xTMT6plex [N-Term]	0.342681	0.572	-0.81	68.5	39.2	1	TGGT1_257560 [261-295]	TGGT1_257560 2xPhospho [S264; S266]	10.67	100	1	93.3	19.5	68.5	40	39.2	7.2	2	1.848e-10	4	1106.72	-0.00186
FALSE	High	[R].SKSTDFDAFNR.[N]	TGGT1_259200B	organism=Toxoplasma_gondii_GT1 | product=Na+/H+ exchanger NHE1 | location=TGGT1_chrVIIb:2842787-2849858(-) | length=1450 | sequence_SO=chromosome | SO=protein_coding	1xPhospho [S3]; 1xTMT6plex [K2]; 1xTMT6plex [N-Term]	0.549982	0.569	-0.81	39.6	22.5	1	TGGT1_259200B [930-940]	TGGT1_259200B 1xPhospho [S932]	1.89	83	1	0	21.1	74	22.5	29.2	19.1	2	0.02146	3	609.301	-0.00031
FALSE	High	[R].NFSTVNTTTGLTVDK.[H]	TGGT1_263860	organism=Toxoplasma_gondii_GT1 | product=hypothetical protein | location=TGGT1_chrVIIb:257063-260408(+) | length=455 | sequence_SO=chromosome | SO=protein_coding	1xPhospho [S3]; 1xTMT6plex [K15]; 1xTMT6plex [N-Term]	0.701394	0.569	-0.81	40.1	22.8	1	TGGT1_263860 [288-302]	TGGT1_263860 1xPhospho [S290]	4.66	83	1	0	22	73.1	18.2	60.2	22.8	1	8.103e-06	3	712.705	0.00075
FALSE	High	[R].AIQEESKESATAEEEEVAEEE.[-]	TGGT1_286450	organism=Toxoplasma_gondii_GT1 | product=dense granule protein GRA5 | location=TGGT1_chrV:1680404-1680766(+) | length=120 | sequence_SO=chromosome | SO=protein_coding	2xPhospho [S9; S/T]; 1xTMT6plex [K7]; 1xTMT6plex [N-Term]	0.229641	0.569	-0.81	784.1	446.3	2	TGGT1_286450 [100-120]	TGGT1_286450 2xPhospho [S108; T/S]	6.35	100	1	1048.8	424.2	784.1	613.8	446.3	295.9	11	1.868e-07	3	985.762	0.00054
FALSE	High	[K].GDEEASGDEGASGGK.[E]	TGGT1_291960	organism=Toxoplasma_gondii_GT1 | product=rhoptry kinase family protein ROP40 (incomplete catalytic triad) | location=TGGT1_chrIX:4241532-4244563(+) | length=525 | sequence_SO=chromosome | SO=protein_coding	1xPhospho [S6]; 1xTMT6plex [K15]; 1xTMT6plex [N-Term]	0.571652	0.569	-0.81	166.2	94.6	1	TGGT1_291960 [93-107]	TGGT1_291960 1xPhospho [S98]	4.62	100	1	174.5	53.2	166.2	140.8	94.6	44.9	4	8.809e-06	3	635.282	-0.00012
FALSE	High	[R].LSSLPASSK.[A]	TGGT1_291980	organism=Toxoplasma_gondii_GT1 | product=HECT-domain (ubiquitin-transferase) domain-containing protein | location=TGGT1_chrIX:4247476-4268188(-) | length=4151 | sequence_SO=chromosome | SO=protein_coding	1xPhospho [S3]; 1xTMT6plex [K9]; 1xTMT6plex [N-Term]	0.523318	0.571	-0.81	460.3	262.6	1	TGGT1_291980 [3151-3159]	TGGT1_291980 1xPhospho [S3153]	2.17	100	1	512.5	158.2	460.3	405.9	262.6	117	2	0.002909	2	714.399	-5e-05
FALSE	High	[K].QAEEQANASQSSATPAEENAQEPK.[Q]	TGGT1_308810B	organism=Toxoplasma_gondii_GT1 | product=rhoptry neck protein RON9 | location=TGGT1_chrXI:240636-248425(+) | length=1086 | sequence_SO=chromosome | SO=protein_coding	1xPhospho [S9]; 1xTMT6plex [K24]; 1xTMT6plex [N-Term]	0.978074	0.571	-0.81	140.8	80.4	1	TGGT1_308810B [367-390]	TGGT1_308810B 1xPhospho [S375]	5.83	100	1	140.8	19.9	196.9	80.4	91.5	70.1	1	1.192e-08	3	1018.48	0.00024
FALSE	High	[R].NMPEAVPDQRGSEDESEK.[K]	TGGT1_202760	organism=Toxoplasma_gondii_GT1 | product=hypothetical protein | location=TGGT1_chrVIIa:2950166-2953731(-) | length=364 | sequence_SO=chromosome | SO=protein_coding	1xPhospho [S12]; 1xTMT6plex [K18]; 1xTMT6plex [N-Term]	0.367587	0.574	-0.8	272.5	156.4	1	TGGT1_202760 [147-164]	TGGT1_202760 1xPhospho [S158]	4.45	100	1	272.5	118.1	724.4	156.4	251.5	88.6	2	9.546e-07	3	852.728	0.00025
FALSE	High	[R].VLTGGGALSSPKK.[F]	TGGT1_221200A	organism=Toxoplasma_gondii_GT1 | product=CW-type Zinc Finger protein | location=TGGT1_chrII:107067-114345(-) | length=1525 | sequence_SO=chromosome | SO=protein_coding	1xPhospho [S10]; 2xTMT6plex [K12; K13]; 1xTMT6plex [N-Term]	0.52277	0.574	-0.8	57.6	33.1	1	TGGT1_221200A [669-681]	TGGT1_221200A 1xPhospho [S678]	1.44	83	1	0	35.1	94.6	33.1	83.4	14.7	2	0.04317	3	661.394	0.00041
FALSE	High	[K].DDLPAEEQDLLEFLSEDSDEGEDDDSEQGEEK.[L]	TGGT1_222860	organism=Toxoplasma_gondii_GT1 | product=putative eukaryotic translation initiation factor | location=TGGT1_chrII:1241196-1252687(-) | length=756 | sequence_SO=chromosome | SO=protein_coding	2xPhospho [S15; S18]; 1xTMT6plex [K32]; 1xTMT6plex [N-Term]	0.193151	0.574	-0.8	120.5	69.2	1	TGGT1_222860 [7-38]	TGGT1_222860 2xPhospho [S21; S24]	5.13	100	1	120.5	83.5	195.9	69.2	109.4	60.6	1	4.331e-08	4	1062.19	-0.00057
FALSE	High	[K].QLSAVGAYEFTTLCCQPSVFYVNNAK.[I]	TGGT1_233260	organism=Toxoplasma_gondii_GT1 | product=putative GTP-binding protein | location=TGGT1_chrVIII:2539303-2547974(-) | length=392 | sequence_SO=chromosome | SO=protein_coding	2xCarbamidomethyl [C14; C15]; 1xPhospho [S3]; 1xTMT6plex [K26]; 1xTMT6plex [N-Term]	0.443182	0.573	-0.8	25.1	14.4	1	TGGT1_233260 [109-134]	TGGT1_233260 1xPhospho [S111]	4.35	67	1	0	22.7	27.7	0	23.1	9	1	9.213e-06	4	877.176	-0.00326
FALSE	High	[R].LGAADARPWGTQLSALAR.[R]	TGGT1_242260	organism=Toxoplasma_gondii_GT1 | product=hypothetical protein | location=TGGT1_chrVI:1834193-1843235(-) | length=2788 | sequence_SO=chromosome | SO=protein_coding	1xPhospho [S14]; 1xTMT6plex [N-Term]		0.574	-0.8	23.2	13.3	1	TGGT1_242260 [2444-2461]	TGGT1_242260 1xPhospho [S2457]	2.52	67	1	0	0	23.2	17.8	13.3	9	1	9.782e-05	3	721.714	0.0002
FALSE	High	[R].SASWALSGSR.[R]	TGGT1_242700	organism=Toxoplasma_gondii_GT1 | product=hypothetical protein | location=TGGT1_chrVI:2097764-2109765(-) | length=2288 | sequence_SO=chromosome | SO=protein_coding	1xPhospho [S3]; 1xTMT6plex [N-Term]	0.260618	0.575	-0.8	426.2	245	1	TGGT1_242700 [1039-1048]	TGGT1_242700 1xPhospho [S1041]	3.44	100	1	436.8	323.5	426.2	425.9	245	240.7	1	0.00045	2	665.821	4e-05
FALSE	High	[R].TFTICSSSQLR.[S]	TGGT1_253000	organism=Toxoplasma_gondii_GT1 | product=ELMO/CED-12 family protein | location=TGGT1_chrIII:653068-656215(+) | length=527 | sequence_SO=chromosome | SO=protein_coding	1xCarbamidomethyl [C5]; 1xPhospho [S6]; 1xTMT6plex [N-Term]	0.574187	0.576	-0.8	102.4	59	1	TGGT1_253000 [257-267]	TGGT1_253000 1xPhospho [S262]	3.18	83	1	0	44.1	238	59	67.8	36.9	1	0.0007263	2	804.887	0.00031
FALSE	High	[R].SLSSFLSR.[V]	TGGT1_260020	organism=Toxoplasma_gondii_GT1 | product=hypothetical protein | location=TGGT1_chrVIIb:2497658-2498218(+) | length=186 | sequence_SO=chromosome | SO=protein_coding	1xPhospho [S3]; 1xTMT6plex [N-Term]	0.452072	0.573	-0.8	96.2	55.1	1	TGGT1_260020 [49-56]	TGGT1_260020 1xPhospho [S51]	2.25	83	1	0	49.3	187.7	18.1	91.2	55.1	2	0.02431	2	603.31	-9e-05
FALSE	High	[K].AAEETEQSPANLSAAAAAALLQDAHAAWK.[E]	TGGT1_260600	organism=Toxoplasma_gondii_GT1 | product=Pumilio-family RNA binding repeat-containing protein | location=TGGT1_chrVIIb:2104300-2113824(+) | length=1676 | sequence_SO=chromosome | SO=protein_coding	1xPhospho [S8]; 1xTMT6plex [K29]; 1xTMT6plex [N-Term]	0.295609	0.576	-0.8	197	113.5	1	TGGT1_260600 [376-404]	TGGT1_260600 1xPhospho [S383]	7.45	83	1	0	161.3	240.5	110	203.8	113.5	2	3.879e-12	4	861.936	0.00052
FALSE	High	[R].LVPGEQSVSYICSR.[F]	TGGT1_265330	organism=Toxoplasma_gondii_GT1 | product=putative cell-cycle-associated protein kinase GSK | location=TGGT1_chrIX:1430680-1432489(-) | length=394 | sequence_SO=chromosome | SO=protein_coding	1xCarbamidomethyl [C12]; 1xPhospho [S/Y]; 1xTMT6plex [N-Term]	0.263814	0.572	-0.8	19.3	11	2	TGGT1_265330 [202-215]	TGGT1_265330 1xPhospho [Y/S]	3.72	67	1	0	14.7	25.4	0	10	12.2	9	1.966e-06	2	952.463	5e-05
FALSE	High	[R].RGSASELALDSSPASPAR.[R]	TGGT1_268176	organism=Toxoplasma_gondii_GT1 | product=hypothetical protein | location=TGGT1_chrVIII:6666625-6669493(+) | length=701 | sequence_SO=chromosome | SO=protein_coding	1xPhospho [S3]; 1xTMT6plex [N-Term]	0.590466	0.574	-0.8	23.7	13.6	1	TGGT1_268176 [573-590]	TGGT1_268176 1xPhospho [S575]	6.37	67	1	0	14.6	38.4	0	27.5	6.7	2	4.844e-09	3	694.345	-0.00042
FALSE	High	[R].LRSSCTTSFSSLGGVR.[R]	TGGT1_276170	organism=Toxoplasma_gondii_GT1 | product=phosphatidylinositol 3- and 4-kinase | location=TGGT1_chrIII:84006-93774(+) | length=1228 | sequence_SO=chromosome | SO=protein_coding	1xCarbamidomethyl [C5]; 2xPhospho [S10; S11]; 1xTMT6plex [N-Term]		0.574	-0.8	26.9	15.4	1	TGGT1_276170 [751-766]	TGGT1_276170 2xPhospho [S760; S761]	2.29	67	1	0	0	26.9	20.3	15.4	10.8	1	0.02677	3	701.988	-0.00028
FALSE	High	[R].SYGELGRGSDDIIADIGGR.[L]	TGGT1_289880	organism=Toxoplasma_gondii_GT1 | product=hypothetical protein | location=TGGT1_chrIX:3301494-3313288(-) | length=1326 | sequence_SO=chromosome | SO=protein_coding	1xPhospho [S9]; 1xTMT6plex [N-Term]	0.0112332	0.574	-0.8	110.9	63.7	1	TGGT1_289880 [733-751]	TGGT1_289880 1xPhospho [S741]	4.03	100	1	93.7	110.9	129.5	72.2	54	63.7	1	1.347e-06	3	754.032	0.00052
FALSE	High	[K].QAQAAPEEGENASASSEK.[L]	TGGT1_308810A	organism=Toxoplasma_gondii_GT1 | product=rhoptry neck protein RON9 | location=TGGT1_chrXI:238804-240535(+) | length=577 | sequence_SO=chromosome | SO=protein_coding	1xPhospho [S13]; 1xTMT6plex [K18]; 1xTMT6plex [N-Term]	0.66423	0.575	-0.8	617.6	355	1	TGGT1_308810A [227-244]	TGGT1_308810A 1xPhospho [S239]	6.82	100	1	617.6	125	813.1	355	364.9	195.3	7	1.518e-08	3	781.369	0.00057
FALSE	High	[R].ASPYASATPGAQTATPPPGVSPSFDRSSPSPYAAYGR.[R]	TGGT1_314860	organism=Toxoplasma_gondii_GT1 | product=zinc knuckle domain-containing protein | location=TGGT1_chrXI:4300601-4307788(+) | length=723 | sequence_SO=chromosome | SO=protein_coding	1xDeamidated [Q12]; 2xPhospho [S27; S28]; 1xTMT6plex [N-Term]	0.338546	0.574	-0.8	40.6	23.3	1	TGGT1_314860 [380-416]	TGGT1_314860 2xPhospho [S406; S407]	2.75	83	1	0	40.2	41	49	22.9	23.3	1	0.04503	4	1014.97	0.00586
FALSE	High	[R].EAANDRSSLLDVSGKEPADEDPRAPSPEVAV.[-]	TGGT1_320020	organism=Toxoplasma_gondii_GT1 | product=transporter, major facilitator family protein | location=TGGT1_chrIV:518139-519905(-) | length=588 | sequence_SO=chromosome | SO=protein_coding	2xPhospho [S8; S13]; 1xTMT6plex [K15]; 1xTMT6plex [N-Term]	0.308604	0.576	-0.8	99.7	57.4	1	TGGT1_320020 [558-588]	TGGT1_320020 2xPhospho [S565; S570]	6.26	100	1	159.9	40.2	99.7	57.4	58.2	37.1	1	3.312e-06	4	960.709	-0.00013
FALSE	High	[R].TLGSFGGWR.[R]	TGGT1_206580	organism=Toxoplasma_gondii_GT1 | product=formin FRM2 | location=TGGT1_chrVIIa:788142-805346(+) | length=4709 | sequence_SO=chromosome | SO=protein_coding	1xPhospho [S4]; 1xTMT6plex [N-Term]	0.860102	0.579	-0.79	50.5	29.2	1	TGGT1_206580 [2773-2781]	TGGT1_206580 1xPhospho [S2776]	2.52	83	1	0	16.5	154.2	29.2	75.8	27.3	2	0.002929	2	645.316	0.0002
FALSE	High	[K].LEEESENKETGNCESPSYAPR.[I]	TGGT1_211720	organism=Toxoplasma_gondii_GT1 | product=AP2 domain transcription factor AP2IV-5 | location=TGGT1_chrIV:1499109-1505927(-) | length=1966 | sequence_SO=chromosome | SO=protein_coding	1xCarbamidomethyl [C13]; 1xPhospho [S15]; 1xTMT6plex [K8]; 1xTMT6plex [N-Term]	0.489925	0.578	-0.79	466.4	269.5	1	TGGT1_211720 [656-676]	TGGT1_211720 1xPhospho [S670]	4.57	100	1	466.4	116	692.9	269.5	291.7	110.8	1	8.9e-07	3	988.783	0.00016
FALSE	High	[R].RIESSDDEDLESEKER.[T]	TGGT1_219600	organism=Toxoplasma_gondii_GT1 | product=hypothetical protein | location=TGGT1_chrXII:770981-774760(+) | length=908 | sequence_SO=chromosome | SO=protein_coding	2xPhospho [S4; S5]; 1xTMT6plex [K14]; 1xTMT6plex [N-Term]	0.309398	0.577	-0.79	951.4	548.9	1	TGGT1_219600 [752-767]	TGGT1_219600 2xPhospho [S755; S756]	6.2	100	1	2406.8	423.9	951.4	611.9	548.9	381.6	2	8.454e-08	3	852.382	0.00028
FALSE	High	[R].SLTNDLSHAAAAQNESATTTGEASLPTALNAEEQTTAVPIAA.[-]	TGGT1_222220	organism=Toxoplasma_gondii_GT1 | product=alveolin domain containing intermediate filament IMC7 | location=TGGT1_chrII:949239-952716(+) | length=429 | sequence_SO=chromosome | SO=protein_coding	1xDeamidated [N/Q]; 1xPhospho [T3]; 1xTMT6plex [N-Term]	0.219232	0.577	-0.79	145.6	84	3	TGGT1_222220 [388-429]	TGGT1_222220 1xPhospho [T390]	8.74	100	1	183	145.3	145.6	167.1	84	75.8	4	7.335e-10	4	1112.79	0.00409
FALSE	High	[R].QRTASQDLSASK.[E]	TGGT1_227060	organism=Toxoplasma_gondii_GT1 | product=hypothetical protein | location=TGGT1_chrX:1013160-1025615(+) | length=1273 | sequence_SO=chromosome | SO=protein_coding	2xPhospho [T3; S11]; 1xTMT6plex [K12]; 1xTMT6plex [N-Term]	0.640945	0.577	-0.79	532.2	307.3	1	TGGT1_227060 [301-312]	TGGT1_227060 2xPhospho [T303; S311]	3.94	100	1	1396.9	121.4	532.2	426.2	307.3	211.8	1	0.001672	3	637.311	0.00019
FALSE	High	[R].VSAAHEGAASPEAK.[H]	TGGT1_229360	organism=Toxoplasma_gondii_GT1 | product=transaldolase | location=TGGT1_chrVIII:196233-200460(-) | length=550 | sequence_SO=chromosome | SO=protein_coding	1xPhospho [S10]; 1xTMT6plex [K14]; 1xTMT6plex [N-Term]	0.481412	0.58	-0.79	676.3	392.3	1	TGGT1_229360 [187-200]	TGGT1_229360 1xPhospho [S196]	5.26	100	1	796.9	223.4	676.3	392.3	575.8	135.2	10	2.349e-08	3	621.652	5e-05
FALSE	High	[R].SASADSFSPTKKPER.[R]	TGGT1_229630	organism=Toxoplasma_gondii_GT1 | product=eIF2 kinase IF2K-A (incomplete catalytic triad) | location=TGGT1_chrVIII:323939-342025(+) | length=4638 | sequence_SO=chromosome | SO=protein_coding	1xPhospho [S3]; 2xTMT6plex [K11; K12]; 1xTMT6plex [N-Term]	0.117125	0.579	-0.79	558.8	323.3	1	TGGT1_229630 [3870-3884]	TGGT1_229630 1xPhospho [S3872]	5.19	100	1	558.8	357.6	778.8	323.3	328	118.9	2	1.216e-06	4	594.57	4e-05
FALSE	High	[R].AYSGTSTPVSDR.[Q]	TGGT1_239870	organism=Toxoplasma_gondii_GT1 | product=CBS domain-containing protein | location=TGGT1_chrVI:967239-974994(-) | length=924 | sequence_SO=chromosome | SO=protein_coding	1xPhospho [S3]; 1xTMT6plex [N-Term]	0.0845503	0.579	-0.79	498.5	288.5	1	TGGT1_239870 [20-31]	TGGT1_239870 1xPhospho [S22]	3.7	100	1	824.7	397.5	498.5	295.4	256.9	288.5	1	0.0001303	2	775.359	0.00013
FALSE	High	[K].SFSCSAGSFSSLSR.[F]	TGGT1_250010	organism=Toxoplasma_gondii_GT1 | product=Sad1 / UNC family protein | location=TGGT1_chrXII:4916824-4925608(-) | length=796 | sequence_SO=chromosome | SO=protein_coding	1xCarbamidomethyl [C4]; 1xPhospho [S8]; 1xTMT6plex [N-Term]	0.495611	0.58	-0.79	23.4	13.6	1	TGGT1_250010 [289-302]	TGGT1_250010 1xPhospho [S296]	2.38	67	1	0	13.6	40.3	0	14.8	12.5	1	7.104e-05	2	894.895	0.00032
FALSE	High	[R].GMSQNSSDDLPLTAEYK.[L]	TGGT1_253750	organism=Toxoplasma_gondii_GT1 | product=PLU-1 family protein | location=TGGT1_chrIII:1126566-1154665(-) | length=8088 | sequence_SO=chromosome | SO=protein_coding	2xPhospho [S3; S6]; 1xTMT6plex [K17]; 1xTMT6plex [N-Term]	0.376184	0.579	-0.79	621.5	360.1	1	TGGT1_253750 [3872-3888]	TGGT1_253750 2xPhospho [S3874; S3877]	5.55	100	1	1612.8	274.9	621.5	360.1	341.8	396.4	5	9.144e-07	3	825.371	0.00021
FALSE	High	[K].RDSSGGMFETSVQPQDTREMDENLQER.[K]	TGGT1_253820	organism=Toxoplasma_gondii_GT1 | product=hypothetical protein | location=TGGT1_chrIII:1203300-1205132(+) | length=226 | sequence_SO=chromosome | SO=protein_coding	2xPhospho [S4; S11]; 1xTMT6plex [N-Term]	0.482273	0.579	-0.79	90.7	52.5	1	TGGT1_253820 [6-32]	TGGT1_253820 2xPhospho [S9; S16]	8.2	83	1	0	157.9	52.1	52.5	30.2	85.5	1	3.185e-09	4	883.624	2e-05
FALSE	High	[R].RRPSSSPSDTLTIPSISK.[S]	TGGT1_254690	organism=Toxoplasma_gondii_GT1 | product=phospholipase/carboxylesterase | location=TGGT1_chrIII:1864196-1866935(+) | length=497 | sequence_SO=chromosome | SO=protein_coding	1xPhospho [S]; 1xTMT6plex [K18]; 1xTMT6plex [N-Term]	0.583885	0.579	-0.79	30.8	17.8	4	TGGT1_254690 [342-359]	TGGT1_254690 1xPhospho [S]	3.03	67	1	0	17.5	54.1	0	33.4	9.5	6	0.001067	4	617.588	-0.00052
FALSE	High	[K].DLFSLEFKSPR.[S]	TGGT1_255180	organism=Toxoplasma_gondii_GT1 | product=ubiquitin carboxyl-terminal hydrolase | location=TGGT1_chrVIIb:4936012-4955378(-) | length=4218 | sequence_SO=chromosome | SO=protein_coding	1xPhospho [S9]; 1xTMT6plex [K8]; 1xTMT6plex [N-Term]	0.187784	0.579	-0.79	34.5	20	1	TGGT1_255180 [1888-1898]	TGGT1_255180 1xPhospho [S1896]	2.53	83	1	0	27.6	43.1	20	20.3	15.8	1	0.0004362	3	626.337	-0.00032
FALSE	High	[K].YGYFCGSAPSTK.[V]	TGGT1_267580	organism=Toxoplasma_gondii_GT1 | product=cyclin2 related protein | location=TGGT1_chrIX:384583-388312(+) | length=912 | sequence_SO=chromosome | SO=protein_coding	1xCarbamidomethyl [C5]; 1xPhospho [S/T]; 1xTMT6plex [K12]; 1xTMT6plex [N-Term]	0.381647	0.577	-0.79	75	43.3	3	TGGT1_267580 [485-496]	TGGT1_267580 1xPhospho [S/T]	2.94	100	1	75	29.4	83.3	59.9	43.3	12.3	3	0.0001235	3	625.963	-0.00021
FALSE	High	[R].SPSAIVDLLDAHPK.[L]	TGGT1_289520	organism=Toxoplasma_gondii_GT1 | product=hypothetical protein | location=TGGT1_chrIX:3078252-3092401(-) | length=3307 | sequence_SO=chromosome | SO=protein_coding	1xPhospho [S3]; 1xTMT6plex [K14]; 1xTMT6plex [N-Term]	0.519861	0.579	-0.79	65.2	37.7	1	TGGT1_289520 [2647-2660]	TGGT1_289520 1xPhospho [S2649]	4.52	83	1	0	41.1	103.4	36.1	56.7	37.7	2	8.686e-07	3	667.698	-0.00069
FALSE	High	[R].FQSHGNMGDK.[T]	TGGT1_295360	organism=Toxoplasma_gondii_GT1 | product=hypothetical protein | location=TGGT1_chrIa:1791407-1792949(+) | length=268 | sequence_SO=chromosome | SO=protein_coding	1xPhospho [S3]; 1xTMT6plex [K10]; 1xTMT6plex [N-Term]	0.262293	0.578	-0.79	1347.8	779.6	1	TGGT1_295360 [218-227]	TGGT1_295360 1xPhospho [S220]	4.6	100	1	1347.8	644.5	4323.9	779.6	1019	347.7	11	8.229e-05	3	553.597	0.00022
FALSE	High	[K].GSAAVESAPGVEAQESGDQANEPVDRDGEGEWQVVTNKK.[K]	TGGT1_295630	organism=Toxoplasma_gondii_GT1 | product=hypothetical protein | location=TGGT1_chrIa:1649908-1651185(-) | length=155 | sequence_SO=chromosome | SO=protein_coding	1xPhospho [S16]; 2xTMT6plex [K38; K39]; 1xTMT6plex [N-Term]	0.128884	0.579	-0.79	280.5	162.4	1	TGGT1_295630 [112-150]	TGGT1_295630 1xPhospho [S127]	7.63	100	1	280.5	190.2	321.2	224.6	162.4	142.2	3	4.899e-10	5	962.471	0.00022
FALSE	High	[K].THLDEENSQEGDDSADEEKGFIFEEGEMDEEER.[R]	TGGT1_311410	organism=Toxoplasma_gondii_GT1 | product=putative M phase phosphoprotein MPP10 | location=TGGT1_chrXI:2025755-2028355(+) | length=866 | sequence_SO=chromosome | SO=protein_coding	2xPhospho [S8; S14]; 1xTMT6plex [K19]; 1xTMT6plex [N-Term]	0.731722	0.577	-0.79	23.4	13.5	1	TGGT1_311410 [421-453]	TGGT1_311410 2xPhospho [S428; S434]	6.97	67	1	0	8.1	67.7	0	33	5.5	1	1.327e-09	4	1116.7	0.00059
FALSE	High	[R].NSSSMLDASK.[L]	TGGT1_219690	organism=Toxoplasma_gondii_GT1 | product=hypothetical protein | location=TGGT1_chrXII:662698-665306(-) | length=208 | sequence_SO=chromosome | SO=protein_coding	1xPhospho [S]; 1xTMT6plex [K10]; 1xTMT6plex [N-Term]	0.531553	0.583	-0.78	2186.9	1276.1	3	TGGT1_219690 [125-134]	TGGT1_219690 1xPhospho [S]	3.23	100	1	2186.9	602	2225.3	1276.1	1394.8	555.4	15	0.0001728	2	789.387	0.00082
FALSE	High	[K].AELPAALDEEPNFFSACKGSGDLTEEMGK.[S]	TGGT1_222240	organism=Toxoplasma_gondii_GT1 | product=hypothetical protein | location=TGGT1_chrII:970146-973217(+) | length=1023 | sequence_SO=chromosome | SO=protein_coding	1xCarbamidomethyl [C17]; 1xPhospho [S20]; 2xTMT6plex [K18; K29]; 1xTMT6plex [N-Term]	0.451302	0.581	-0.78	46.6	27.1	1	TGGT1_222240 [426-454]	TGGT1_222240 1xPhospho [S445]	5.08	83	1	0	32.1	67.5	22.2	48.1	27.1	1	6.009e-07	4	970.973	0.00202
FALSE	High	[R].RRSCSAGELELFLK.[A]	TGGT1_228395	organism=Toxoplasma_gondii_GT1 | product=hypothetical protein | location=TGGT1_chrX:254692-261582(+) | length=2072 | sequence_SO=chromosome | SO=protein_coding	1xCarbamidomethyl [C4]; 2xPhospho [S3; S5]; 1xTMT6plex [K14]; 1xTMT6plex [N-Term]	0.901644	0.581	-0.78	75.1	43.6	1	TGGT1_228395 [385-398]	TGGT1_228395 2xPhospho [S387; S389]	2.58	83	1	75.1	17.5	78.2	0	35.9	52.9	1	0.006748	3	762.049	-9e-05
FALSE	High	[K].AELGRLDSGDSGK.[A]	TGGT1_241850	organism=Toxoplasma_gondii_GT1 | product=hypothetical protein | location=TGGT1_chrVI:1682623-1698702(-) | length=4534 | sequence_SO=chromosome | SO=protein_coding	1xPhospho [S8]; 1xTMT6plex [K13]; 1xTMT6plex [N-Term]	0.379848	0.583	-0.78	280.4	163.5	1	TGGT1_241850 [313-325]	TGGT1_241850 1xPhospho [S320]	1.83	100	1	463.9	184.1	280.4	330.8	149.5	163.5	2	0.002127	3	614.983	-0.00022
FALSE	High	[R].AVSSSPPLSPFSADWK.[A]	TGGT1_242890	organism=Toxoplasma_gondii_GT1 | product=hypothetical protein | location=TGGT1_chrVI:2291344-2310026(+) | length=3144 | sequence_SO=chromosome | SO=protein_coding	2xPhospho [S5; S9]; 1xTMT6plex [K16]; 1xTMT6plex [N-Term]	0.636433	0.582	-0.78	28.6	16.6	1	TGGT1_242890 [1438-1453]	TGGT1_242890 2xPhospho [S1442; S1446]	2.79	100	1	87.2	9.8	28.6	31.4	16.1	16.6	7	3.538e-05	3	765.368	-0.00035
FALSE	High	[K].GEKGSSLSPEGR.[G]	TGGT1_247450	organism=Toxoplasma_gondii_GT1 | product=hypothetical protein | location=TGGT1_chrXII:3275746-3284022(+) | length=2303 | sequence_SO=chromosome | SO=protein_coding	2xPhospho [S6; S8]; 1xTMT6plex [K3]; 1xTMT6plex [N-Term]	0.320746	0.582	-0.78	275.8	160.6	1	TGGT1_247450 [856-867]	TGGT1_247450 2xPhospho [S861; S863]	2.73	100	1	1249.6	180.9	275.8	311.4	160.6	120.7	1	0.008957	3	607.956	-8e-05
FALSE	High	[R].HALVERENSVSFGEK.[A]	TGGT1_262450	organism=Toxoplasma_gondii_GT1 | product=hypothetical protein | location=TGGT1_chrVIIb:1207787-1214783(-) | length=1635 | sequence_SO=chromosome | SO=protein_coding	1xPhospho [S9]; 1xTMT6plex [K15]; 1xTMT6plex [N-Term]	0.434971	0.581	-0.78	49.2	28.6	1	TGGT1_262450 [790-804]	TGGT1_262450 1xPhospho [S798]	2.19	100	1	85.8	33.3	49.2	69.9	28.6	22	1	0.0002573	4	560.793	0.00028
FALSE	High	[R].MFFGGDDDFGPFGSVGMGSHSNFPFR.[M]	TGGT1_265310	organism=Toxoplasma_gondii_GT1 | product=putative heat shock protein 40 | location=TGGT1_chrIX:1440716-1446749(+) | length=336 | sequence_SO=chromosome | SO=protein_coding	1xPhospho [S19]; 1xOxidation [M17]; 1xTMT6plex [N-Term]		0.584	-0.78	20.9	12.2	1	TGGT1_265310 [115-140]	TGGT1_265310 1xPhospho [S133]	4.65	50	1	0	0	20.9	0	26.9	5.5	3	6.534e-08	3	1046.44	0.00033
FALSE	High	[R].IGASAVEDDFADSCSSDDEDAEEK.[L]	TGGT1_294550	organism=Toxoplasma_gondii_GT1 | product=dynein heavy chain | location=TGGT1_chrIa:919161-949027(+) | length=4974 | sequence_SO=chromosome | SO=protein_coding	1xCarbamidomethyl [C14]; 1xPhospho [S16]; 1xTMT6plex [K24]; 1xTMT6plex [N-Term]	0.504284	0.583	-0.78	66.9	38.9	1	TGGT1_294550 [1025-1048]	TGGT1_294550 1xPhospho [S1040]	5.04	100	1	66.9	14.3	87.9	38.9	48.1	7.4	1	1.109e-08	3	1034.1	0.00158
[truncated: 6,560 more rows]
