# Supplementary material for: The essential kinase TgGSK regulates centrosome segregation and endodyogeny in Toxoplasma gondii
Source: mSphere. 2025 Mar 28;10(4):e00111-25. doi: 10.1128/msphere.00111-25 (PMC12039231; doi:10.1128/msphere.00111-25)
Supplement: Data set S2 — Immunoprecipitation raw data. [file msphere.00111-25-s0002.xlsx]

## Sheet: TgGSK IP1
Identified Proteins	Accession Number	Fisher's Exact Test (p-value): *(p < 0.00093)	Ku80	HA	Fold Change
hypothetical protein	TGGT1_226620	< 0.00010	0	103	INF
hypothetical protein	TGGT1_241850	< 0.00010	0	101	INF		gray: proteins identified in IP1 and IP2
hypothetical protein	TGGT1_280590	< 0.00010	0	71	INF		yellow: TgGSK
AP2 domain transcription factor AP2IX-7	TGGT1_290630	< 0.00010	0	45	INF
histone lysine acetyltransferase GCN5-B	TGGT1_243440	< 0.00010	0	29	INF
ADA2-A transcriptional co-activator SAGA component	TGGT1_217050	< 0.00010	0	28	INF
hypothetical protein	TGGT1_274180	0.00016	0	17	INF
myosin J	TGGT1_257470	0.0098	0	9	INF
putative kinesin heavy chain	TGGT1_273560	0.0098	0	9	INF
hypothetical protein	TGGT1_217510	0.027	0	7	INF
putative cell-cycle-assocaited protein kinase ERK7	TGGT1_233010	0.027	0	7	INF
ribosomal RNA large subunit methyltransferase J protein	TGGT1_207990	0.027	0	7	INF
hypothetical protein	TGGT1_292950	0.046	0	6	INF
hypothetical protein	TGGT1_313480	0.046	0	6	INF
leucine rich repeat-containing protein	TGGT1_304670	0.046	0	6	INF
endonuclease/exonuclease/phosphatase family protein	TGGT1_249030	0.076	0	5	INF
glideosome-associated protein with multiple-membrane spans GAPM3	TGGT1_271970	0.076	0	5	INF
glucosephosphate-mutase GPM1	TGGT1_285980A	0.076	0	5	INF
hypothetical protein	TGGT1_210370	0.076	0	5	INF
hypothetical protein	TGGT1_229640	0.076	0	5	INF
multi-pass transmembrane protein	TGGT1_219270	0.076	0	5	INF
putative vacuolar ATP synthase subunit d	TGGT1_259010	0.076	0	5	INF
cyclic nucleotide-binding domain-containing protein	TGGT1_295850	0.13	0	4	INF
DEAD/DEAH box helicase domain-containing protein	TGGT1_309570	0.13	0	4	INF
hypothetical protein	TGGT1_201760	0.13	0	4	INF
myosin C	TGGT1_255190	0.13	0	4	INF
regulator of chromosome condensation RCC1	TGGT1_213900	0.13	0	4	INF
endonuclease/exonuclease/phosphatase family protein	TGGT1_293190	0.21	0	3	INF
hypothetical protein	TGGT1_319900	0.21	0	3	INF
hypothetical protein	TGGT1_266470	0.21	0	3	INF
methionine aminopeptidase	TGGT1_248850	0.21	0	3	INF
N-acyl-phosphatidylethanolamine-hydrolyzing phospholipase D family protein	TGGT1_320490	0.21	0	3	INF
NLI interacting factor family phosphatase	TGGT1_202550	0.21	0	3	INF
peptidyl-prolyl cis-trans isomerase, cyclophilin-type domain-containing protein	TGGT1_305940	0.21	0	3	INF
peptidyl-prolyl cis-trans isomerase, cyclophilin-type domain-containing protein	TGGT1_227850	0.21	0	3	INF
putative 3-ketoacyl-CoA reductase	TGGT1_271888	0.21	0	3	INF
putative bud site selection protein	TGGT1_226240	0.21	0	3	INF
putative DNA replication licensing factor MCM4	TGGT1_219700	0.21	0	3	INF
putative rRNA-processing protein FCF1	TGGT1_319950	0.21	0	3	INF
aspartyl protease ASP3	TGGT1_246550	0.36	0	2	INF
carrier superfamily protein	TGGT1_208560	0.36	0	2	INF
corepressor complex CRC230	TGGT1_305340	0.36	0	2	INF
DEAD/DEAH box RNA helicase family protein	TGGT1_219200	0.36	0	2	INF
EF hand domain-containing protein	TGGT1_227800	0.36	0	2	INF
hypothetical protein	TGGT1_209170	0.36	0	2	INF
hypothetical protein	TGGT1_259040	0.36	0	2	INF
hypothetical protein	TGGT1_263320	0.36	0	2	INF
hypothetical protein	TGGT1_272520	0.36	0	2	INF
hypothetical protein	TGGT1_271935	0.36	0	2	INF
hypothetical protein	TGGT1_223485	0.36	0	2	INF
hypothetical protein	TGGT1_236560	0.36	0	2	INF
hypothetical protein	TGGT1_312960	0.36	0	2	INF
hypothetical protein	TGGT1_315750	0.36	0	2	INF
hypothetical protein	TGGT1_248740	0.36	0	2	INF
oxidoreductase, 2OG-Fe(II) oxygenase family protein	TGGT1_290920	0.36	0	2	INF
parasite porphobilinogen synthase PBGS	TGGT1_253900	0.36	0	2	INF
PCI domain-containing protein	TGGT1_273520	0.36	0	2	INF
peptidase M16 inactive domain-containing protein	TGGT1_227948	0.36	0	2	INF
phosphatidylserine decarboxylase	TGGT1_269920	0.36	0	2	INF
proteophosphoglycan PPG1	TGGT1_297520	0.36	0	2	INF
putative activating signal cointegrator 1 complex subunit 3 family 1 ASCC3L1	TGGT1_223390	0.36	0	2	INF
putative aquarius	TGGT1_314410	0.36	0	2	INF
putative cell-cycle-associated protein kinase SRPK	TGGT1_253440	0.36	0	2	INF
putative nucleolar gtp-binding protein 2	TGGT1_305750	0.36	0	2	INF
putative replication factor C subunit 2	TGGT1_237110	0.36	0	2	INF
putative trichohyalin	TGGT1_242790B	0.36	0	2	INF
SAG-related sequence SRS30A	TGGT1_273130	0.36	0	2	INF
SAG-related sequence SRS49B (SAG2X)	TGGT1_207140	0.36	0	2	INF
splicing factor U2AF family SnRNP auxilary factor large subunit, RRM domain-containing protein	TGGT1_319850	0.36	0	2	INF
XPG N-terminal domain-containing protein	TGGT1_212250	0.36	0	2	INF
zinc finger (CCCH type) motif-containing protein	TGGT1_268570	0.36	0	2	INF
putative cell-cycle-associated protein kinase GSK	TGGT1_265330	< 0.00010	1	132	130
AP2 domain transcription factor AP2X-8	TGGT1_214960	< 0.00010	1	78	78
hypothetical protein	TGGT1_271930	0.019	1	10	11
hypothetical protein	TGGT1_259630	0.019	1	9	11
protein kinase	TGGT1_231070	0.045	1	9	9
hypothetical protein	TGGT1_253370	0.1	1	7	7
myosin D	TGGT1_263180	0.1	1	7	7
hypothetical protein	TGGT1_241170	0.16	1	6	6
hypothetical protein	TGGT1_280370	0.16	1	6	6
hypothetical protein	TGGT1_225560	0.16	1	6	6
kelch repeat and K+ channel tetramerisation domain containing protein	TGGT1_262150	0.16	1	6	6
hypothetical protein	TGGT1_236950	0.015	3	17	5.7
ATPase, AAA family protein	TGGT1_234420	0.23	1	5	5
putative eukaryotic initiation factor-4E	TGGT1_223410	0.23	1	5	5
thioredoxin domain-containing protein	TGGT1_204480	0.23	1	5	5
KOW motif domain-containing protein	TGGT1_233000	0.12	2	9	4.5
rhoptry protein ROP1	TGGT1_309590	0.12	2	9	4.5
hypothetical protein	TGGT1_295360	0.02	5	19	4.2
hypothetical protein	TGGT1_225690	0.035	4	17	4.2
rhoptry metalloprotease toxolysin TLN1	TGGT1_269885A	0.0056	8	32	4
GAPM1a	TGGT1_202500	0.33	1	4	4
hypothetical protein	TGGT1_220930	0.33	1	4	4
hypothetical protein	TGGT1_275860	0.33	1	4	4
hypothetical protein	TGGT1_299780	0.33	1	4	4
NADH dehydrogenase (NDH2-II)	TGGT1_288830	0.33	1	4	4
putative MC family transporter	TGGT1_208790	0.33	1	4	4
alveolin domain containing intermediate filament IMC14	TGGT1_260540	0.03	6	22	3.7
hypothetical protein	TGGT1_266080	0.12	3	11	3.7
hypothetical protein	TGGT1_235380	0.12	3	11	3.7
rhoptry neck protein RON3	TGGT1_223920	0.12	3	11	3.7
hypothetical protein	TGGT1_243200	0.052	5	18	3.6
selenide, water dikinase	TGGT1_280560	0.091	4	14	3.5
hypothetical protein	TGGT1_202200	0.23	2	7	3.5
hypothetical protein	TGGT1_224130	0.23	2	7	3.5
hypothetical protein	TGGT1_249990	0.23	2	7	3.5
hypothetical protein	TGGT1_286580	0.0045	14	46	3.3
hypothetical protein	TGGT1_235340	0.16	3	10	3.3
hypothetical protein	TGGT1_316340	0.16	3	10	3.3
membrane occupation and recognition nexus protein MORN1	TGGT1_310440	0.16	3	10	3.3
ribosomal protein RPL12	TGGT1_254440	0.16	3	10	3.3
alveolin domain containing intermediate filament IMC7	TGGT1_222220	0.016	13	39	3
putative sortilin	TGGT1_290160	0.22	3	9	3
2-oxoglutarate/malate translocase OMT	TGGT1_274060	0.31	2	6	3
dense granule protein GRA9	TGGT1_251540	0.31	2	6	3
GNL3L/Grn1 GTPase	TGGT1_203490	0.31	2	6	3
putative coatomer protein complex, subunit alpha	TGGT1_240650	0.31	2	6	3
tetratricopeptide repeat-containing protein	TGGT1_268870	0.31	2	6	3
actin like protein ALP1	TGGT1_219280	0.47	1	3	3
acyltransferase domain-containing protein	TGGT1_240860	0.47	1	3	3
beta-COP	TGGT1_266990	0.47	1	3	3
carbamoylphosphate synthetase	TGGT1_215260	0.47	1	3	3
hypothetical protein	TGGT1_223040	0.47	1	3	3
hypothetical protein	TGGT1_266970	0.47	1	3	3
hypothetical protein	TGGT1_247520	0.47	1	3	3
IMC sub-compartment protein ISP1	TGGT1_260820	0.47	1	3	3
kelch repeat-containing protein	TGGT1_272030B	0.47	1	3	3
putative calmodulin	TGGT1_269442	0.47	1	3	3
SRP72 RNA-binding domain-containing protein	TGGT1_275802	0.47	1	3	3
subtilisin SUB1	TGGT1_204050	0.47	1	3	3
Tim10/DDP family zinc finger superfamily protein	TGGT1_227870	0.47	1	3	3
hypothetical protein	TGGT1_230340	0.042	12	33	2.8
ADP ribosylation factor ARF1	TGGT1_276140	0.21	4	11	2.8
alveolin domain containing intermediate filament IMC12	TGGT1_248700	0.12	7	19	2.7
alveolin domain containing intermediate filament IMC6	TGGT1_220270	0.12	7	19	2.7
hypothetical protein	TGGT1_309600	0.29	3	8	2.7
glyceraldehyde-3-phosphate dehydrogenase GAPDH2	TGGT1_269190	0.15	7	18	2.6
hypothetical protein	TGGT1_258870A	0.2	5	13	2.6
Sec23/Sec24 trunk domain-containing protein	TGGT1_291680	0.2	5	13	2.6
rhoptry neck protein RON8	TGGT1_306060	0.061	15	37	2.5
FAD Malate-dehydrogenase (MDH-FAD)	TGGT1_288500	0.42	2	5	2.5
hypothetical protein	TGGT1_225150	0.42	2	5	2.5
hypothetical protein	TGGT1_214880	0.42	2	5	2.5
rhomboid protease ROM5	TGGT1_294690	0.42	2	5	2.5
RNA recognition motif-containing protein	TGGT1_217540	0.42	2	5	2.5
zinc knuckle domain-containing protein	TGGT1_244840	0.42	2	5	2.5
hypothetical protein	TGGT1_313380	0.059	16	39	2.4
hypothetical protein	TGGT1_239400	0.094	14	32	2.4
GAP45 protein (GAP45)	TGGT1_223940	0.26	5	12	2.4
microtubule associated protein SPM2	TGGT1_286590	0.26	5	12	2.4
alveolin domain containing intermediate filament IMC4	TGGT1_231630	0.063	20	45	2.3
microneme protein MIC1	TGGT1_291890	0.17	9	21	2.3
hypothetical protein	TGGT1_240060	0.23	7	16	2.3
hypothetical protein	TGGT1_250820	0.23	7	16	2.3
putative calmodulin	TGGT1_305050	0.23	7	16	2.3
cAMP-dependent protein kinase regulatory subunit	TGGT1_242070	0.38	3	7	2.3
hypothetical protein	TGGT1_214575	0.38	3	7	2.3
putative importin alpha	TGGT1_252290	0.38	3	7	2.3
ribosomal protein RPS10	TGGT1_275810	0.14	13	27	2.2
fibrillarin	TGGT1_311430	0.3	6	13	2.2
hypothetical protein	TGGT1_275650	0.3	6	13	2.2
helicase associated domain (ha2) protein	TGGT1_318440	0.32	5	11	2.2
hypothetical protein	TGGT1_208830	0.35	4	9	2.2
microneme protein MIC3	TGGT1_319560	0.043	35	75	2.1
rhoptry neck protein RON5	TGGT1_311470	0.12	21	44	2.1
acid phosphatase GAP50	TGGT1_219320	0.12	20	42	2.1
microneme protein MIC10	TGGT1_250710	0.16	14	30	2.1
alveolin domain containing intermediate filament IMC10	TGGT1_230210	0.23	11	23	2.1
hypothetical protein	TGGT1_311230	0.28	7	15	2.1
ribosomal protein RPS5	TGGT1_242330	0.2	17	34	2
rhoptry neck protein RON2	TGGT1_300100	0.23	14	28	2
ribosomal protein RPL26	TGGT1_248390	0.32	8	16	2
hypothetical protein	TGGT1_267500	0.34	7	14	2
putative methyltransferase	TGGT1_310070	0.43	4	8	2
trypsin domain-containing protein	TGGT1_262920	0.43	4	8	2
Brf1p family coiled coil protein	TGGT1_232440	0.48	3	6	2
centrin 2	TGGT1_250340	0.48	3	6	2
histone H2Bv	TGGT1_209910	0.48	3	6	2
hypothetical protein	TGGT1_318525	0.48	3	6	2
hypothetical protein	TGGT1_232130	0.48	3	6	2
hypothetical protein	TGGT1_227030	0.48	3	6	2
hypothetical protein	TGGT1_214220	0.48	3	6	2
putative cyclase-associated protein	TGGT1_310030	0.48	3	6	2
putative elongation factor Tu	TGGT1_262380	0.48	3	6	2
rhoptry metalloprotease toxolysin TLN1	TGGT1_269885B	0.48	3	6	2
rhoptry protein ROP8	TGGT1_215775	0.48	3	6	2
RNA recognition motif-containing protein	TGGT1_305850	0.48	3	6	2
IMC sub-compartment protein ISP3	TGGT1_316540	0.54	2	4	2
putative 3-oxoacyl-acyl-carrier protein synthase I/II	TGGT1_293590	0.54	2	4	2
putative eukaryotic initiation factor-3, subunit 3	TGGT1_251500	0.54	2	4	2
putative eukaryotic initiation factor-3, subunit 5	TGGT1_228190	0.54	2	4	2
putative eukaryotic translation initiation factor 4A, isoform 3	TGGT1_256770	0.54	2	4	2
RNA recognition motif 2 protein	TGGT1_313910	0.54	2	4	2
RNA recognition motif-containing protein	TGGT1_236540	0.54	2	4	2
rRNA pseudouridine synthase	TGGT1_214210	0.54	2	4	2
SAG-related sequence SRS20A	TGGT1_285870	0.54	2	4	2
alveolin domain containing intermediate filament IMC9	TGGT1_226220	0.64	1	2	2
DEAD/DEAH box helicase domain-containing protein	TGGT1_284050	0.64	1	2	2
dense-granule antigen DG32	TGGT1_222170	0.64	1	2	2
DJ-1 family protein	TGGT1_214290	0.64	1	2	2
elongation factor 2 family protein	TGGT1_286080	0.64	1	2	2
facilitative glucose transporter GT1	TGGT1_214320	0.64	1	2	2
FFD and TFG box motifs protein	TGGT1_269650	0.64	1	2	2
GAP40 protein	TGGT1_249850	0.64	1	2	2
glutaredoxin domain-containing protein	TGGT1_238070	0.64	1	2	2
HEAT repeat-containing protein	TGGT1_231600	0.64	1	2	2
hypothetical protein	TGGT1_209600	0.64	1	2	2
hypothetical protein	TGGT1_289380	0.64	1	2	2
hypothetical protein	TGGT1_203780	0.64	1	2	2
hypothetical protein	TGGT1_261620	0.64	1	2	2
hypothetical protein	TGGT1_237180	0.64	1	2	2
IMC sub-compartment protein ISP2	TGGT1_237820	0.64	1	2	2
LSM domain-containing protein	TGGT1_267350	0.64	1	2	2
LSM domain-containing protein	TGGT1_300280	0.64	1	2	2
myosin I	TGGT1_230980	0.64	1	2	2
PDI family protein	TGGT1_225790	0.64	1	2	2
phosphatidylserine decarboxylase	TGGT1_225550	0.64	1	2	2
phosphoglycerate mutase PGMII	TGGT1_297060	0.64	1	2	2
putative 60S ribosomal protein L7a	TGGT1_313560	0.64	1	2	2
putative cytochrome c	TGGT1_219750	0.64	1	2	2
putative cytochrome c oxidase subunit	TGGT1_209260	0.64	1	2	2
putative eukaryotic initiation factor-1A	TGGT1_262720	0.64	1	2	2
putative myosin heavy chain	TGGT1_258060	0.64	1	2	2
putative nucleolar protein 5	TGGT1_205510	0.64	1	2	2
putative small GTP-binding protein sar1	TGGT1_215060	0.64	1	2	2
redoxin domain-containing protein	TGGT1_286630	0.64	1	2	2
RuvB family 2 protein	TGGT1_288860	0.64	1	2	2
S-adenosyl methionine synthetase	TGGT1_240690	0.64	1	2	2
SAG-related sequence SRS25	TGGT1_213280	0.64	1	2	2
SAG-related sequence SRS67	TGGT1_226860	0.64	1	2	2
signal recognition particle receptor alpha subunit	TGGT1_280610	0.64	1	2	2
splicing factor SF2	TGGT1_319530	0.64	1	2	2
alveolin domain containing intermediate filament IMC1	TGGT1_231640	0.11	42	82	1.9
alpha tubulin TUBA1	TGGT1_316400B	0.13	39	76	1.9
ribosomal protein RPS24	TGGT1_215460	0.41	7	13	1.9
actin ACT1	TGGT1_209030	0.03	144	261	1.8
myosin light chain MLC1	TGGT1_257680	0.37	11	20	1.8
photosensitized INA-labeled protein PHIL1	TGGT1_258410	0.45	8	14	1.8
putative DNA replication licensing factor MCM5	TGGT1_243920	0.45	8	14	1.8
rhoptry kinase family protein ROP11 (incomplete catalytic triad)	TGGT1_227810	0.45	8	14	1.8
ribosomal protein RPL37A	TGGT1_300190	0.45	8	14	1.8
hypothetical protein	TGGT1_293360	0.48	5	9	1.8
hypothetical protein	TGGT1_230850	0.48	5	9	1.8
ribosomal protein RPL31	TGGT1_266070	0.48	5	9	1.8
dense granule protein GRA8	TGGT1_254720	0.53	4	7	1.8
hypothetical protein	TGGT1_315570	0.53	4	7	1.8
SAG-related sequence SRS51 (SRS3)	TGGT1_308840	0.53	4	7	1.8
ribosomal protein RPL17	TGGT1_299050	0.37	29	48	1.7
heat shock protein	TGGT1_324600	0.33	27	46	1.7
ribosomal protein RPL10A	TGGT1_215470	0.41	16	27	1.7
ribosomal protein RPS2	TGGT1_305520	0.41	16	27	1.7
microtubule associated protein SPM1	TGGT1_263520	0.4	14	24	1.7
hypothetical protein	TGGT1_308860	0.43	13	22	1.7
putative DnaJ family chaperone	TGGT1_311240	0.43	13	22	1.7
glutathione s-transferase, n-terminal domain containing protein	TGGT1_306030	0.59	3	5	1.7
histone H2AX	TGGT1_261580	0.59	3	5	1.7
hypothetical protein	TGGT1_258470	0.59	3	5	1.7
nuclear transport factor 2 (ntf2) domain-containing protein	TGGT1_243960	0.59	3	5	1.7
myosin F	TGGT1_278870	0.34	92	146	1.6
beta-tubulin	TGGT1_266960	0.34	55	89	1.6
putative beta-tubulin	TGGT1_221620	0.4	50	79	1.6
ribosomal protein RPL11	TGGT1_309820	0.34	40	66	1.6
ribosomal protein RPS7	TGGT1_239100	0.46	24	38	1.6
PDI family protein	TGGT1_232410	0.44	23	37	1.6
ribosomal protein RPL32	TGGT1_267400	0.45	14	23	1.6
alveolin domain containing intermediate filament IMC3	TGGT1_216000	0.51	14	22	1.6
ribosomal protein RPL23	TGGT1_312090	0.51	12	19	1.6
putative DnaJ protein	TGGT1_258390	0.52	8	13	1.6
histone H2Ba	TGGT1_305160	0.56	7	11	1.6
hypothetical protein	TGGT1_286600	0.57	5	8	1.6
kelch repeat-containing protein	TGGT1_272030A	0.57	5	8	1.6
SAG-related sequence SRS29B (SAG1)	TGGT1_233460	0.5	34	52	1.5
ribosomal protein RPL13	TGGT1_263050	0.52	26	38	1.5
ribosomal protein RPS14	TGGT1_263700	0.54	24	35	1.5
ribosomal protein RPS15A	TGGT1_234450	0.55	22	33	1.5
ribosomal protein RPL5	TGGT1_320050	0.53	19	29	1.5
ribosomal protein RPL10	TGGT1_288720	0.53	17	26	1.5
ribosomal protein RPS15	TGGT1_213350	0.53	15	23	1.5
rhoptry neck protein RON4	TGGT1_229010	0.54	13	20	1.5
putative eukaryotic initiation factor-3, subunit 8	TGGT1_294620	0.54	11	17	1.5
rhoptry protein ROP7	TGGT1_295110	0.59	8	12	1.5
hypothetical protein	TGGT1_230940	0.6	6	9	1.5
SAG-related sequence SRS57 (SAG3)	TGGT1_308020	0.6	6	9	1.5
histone H3	TGGT1_261240	0.62	4	6	1.5
nuclear factor NF3	TGGT1_260440	0.62	4	6	1.5
putative T complex chaperonin	TGGT1_287500	0.62	4	6	1.5
rhoptry neck protein RON1	TGGT1_310010	0.62	4	6	1.5
rhoptry protein ROP13	TGGT1_312270	0.62	4	6	1.5
ribosomal protein RPL39	TGGT1_254620	0.62	4	6	1.5
RNA recognition motif-containing protein	TGGT1_268200	0.62	4	6	1.5
SAG-related sequence SRS17B	TGGT1_319350	0.62	4	6	1.5
acyl carrier protein ACP	TGGT1_264080	0.67	2	3	1.5
calcium-dependent protein kinase CDPK1	TGGT1_301440	0.67	2	3	1.5
hypothetical protein	TGGT1_321680	0.67	2	3	1.5
hypothetical protein	TGGT1_321520	0.67	2	3	1.5
hypothetical protein	TGGT1_297430	0.67	2	3	1.5
hypothetical protein	TGGT1_203280	0.67	2	3	1.5
inner membrane complex protein IMC2A	TGGT1_228170	0.67	2	3	1.5
putative alternative splicing type 3 and	TGGT1_210980	0.67	2	3	1.5
putative anonymous antigen-1	TGGT1_312630	0.67	2	3	1.5
putative COPI protein	TGGT1_235020	0.67	2	3	1.5
putative elongation factor Tu	TGGT1_320570	0.67	2	3	1.5
putative myosin light chain 2	TGGT1_297470	0.67	2	3	1.5
ribonucleoside-diphosphate reductase small subunit	TGGT1_207060	0.67	2	3	1.5
ribosomal protein RPS21	TGGT1_259240	0.67	2	3	1.5
ribosomal protein RPS3A	TGGT1_232710	0.46	31	44	1.4
ribosomal protein RPL4	TGGT1_309120	0.48	28	40	1.4
putative calmodulin	TGGT1_249240	0.5	25	36	1.4
ribosomal protein RPS17	TGGT1_207840	0.42	25	34	1.4
ribosomal protein RPS3	TGGT1_232300	0.45	23	32	1.4
DEAD (Asp-Glu-Ala-Asp) box polypeptide DDX3X	TGGT1_226250	0.48	22	31	1.4
RNA recognition motif-containing protein	TGGT1_262620	0.43	20	27	1.4
FUSE-binding protein 2 / KH-type splicing regulatory protein	TGGT1_216670	0.5	19	27	1.4
ribosomal protein RPS18	TGGT1_225080	0.45	18	26	1.4
ribosomal protein RPL18A	TGGT1_262670	0.46	14	19	1.4
ribosomal protein RPS19	TGGT1_212290	0.46	14	19	1.4
ribosomal protein RPL14	TGGT1_267060	0.49	13	18	1.4
rhoptry protein ROP17	TGGT1_258580	0.49	11	15	1.4
leucyl aminopeptidase LAP	TGGT1_290670	0.52	10	14	1.4
putative polyadenylate binding protein	TGGT1_224850	0.52	10	14	1.4
ribosomal protein RPL22	TGGT1_239760	0.52	8	11	1.4
ribosomal protein RPL9	TGGT1_284560	0.52	8	11	1.4
putative eukaryotic translation initiation factor	TGGT1_222860	0.56	7	10	1.4
microneme protein MIC2	TGGT1_201780	0.57	5	7	1.4
putative elongation factor 1-alpha (EF-1-ALPHA)	TGGT1_286420A	0.19	78	102	1.3
ribosomal protein RPS16	TGGT1_263040	0.4	21	28	1.3
ribosomal protein RPS4	TGGT1_207440	0.36	21	27	1.3
DEAD (Asp-Glu-Ala-Asp) box polypeptide 17	TGGT1_236650	0.38	20	26	1.3
histone H4	TGGT1_239260	0.37	18	23	1.3
ribosomal protein RPL13A	TGGT1_292130	0.39	17	22	1.3
microneme protein MIC4	TGGT1_208030	0.45	10	13	1.3
ribosomal protein RPL35A	TGGT1_249250	0.48	7	9	1.3
hypothetical protein	TGGT1_220950	0.52	6	8	1.3
alba 1	TGGT1_221380	0.58	3	4	1.3
hypothetical protein	TGGT1_258850	0.58	3	4	1.3
putative beta adaptin protein	TGGT1_240870	0.58	3	4	1.3
putative ClpB	TGGT1_275690	0.58	3	4	1.3
rhoptry kinase family protein ROP35	TGGT1_304740	0.58	3	4	1.3
myosin A	TGGT1_235470	0.13	65	79	1.2
ribosomal protein RPS23	TGGT1_229670	0.17	33	38	1.2
ribosomal protein RPP0	TGGT1_218410	0.31	21	26	1.2
putative U1 snRNP-associated protein Usp106	TGGT1_262960	0.26	19	22	1.2
ribosomal protein RPL7A	TGGT1_261570	0.34	17	21	1.2
rhoptry protein ROP18	TGGT1_205250	0.35	14	17	1.2
ribosomal protein RPL27	TGGT1_262690	0.35	14	17	1.2
ribosomal protein RPL27A	TGGT1_310490	0.35	14	17	1.2
rhoptry protein ROP8	TGGT1_363030	0.31	13	15	1.2
ribosomal protein RPL38	TGGT1_231080	0.31	13	15	1.2
ribosomal protein RPS11	TGGT1_226970	0.31	13	15	1.2
ribosomal protein RPL18	TGGT1_300000	0.4	12	15	1.2
ribosomal protein RPL6	TGGT1_313390	0.4	12	15	1.2
heat shock protein	TGGT1_251780	0.33	12	14	1.2
heat shock protein HSP60	TGGT1_247550	0.38	10	12	1.2
ribosomal protein RPL28	TGGT1_229250A	0.38	10	12	1.2
ribosomal protein RPS20	TGGT1_223050	0.38	10	12	1.2
putative eukaryotic initiation factor-3 subunit 10	TGGT1_201680	0.41	9	11	1.2
rhoptry kinase family protein ROP39	TGGT1_262050	0.41	9	11	1.2
cold-shock DNA-binding domain-containing protein	TGGT1_320600	0.43	6	7	1.2
ribosomal protein RPP1	TGGT1_260260	0.43	6	7	1.2
3-ketoacyl-(acyl-carrier-protein) reductase	TGGT1_217740	0.47	5	6	1.2
dense granule protein GRA5	TGGT1_286450	0.47	5	6	1.2
microneme protein MIC6	TGGT1_218520	0.47	5	6	1.2
serine/threonine specific protein phosphatase	TGGT1_304955	0.47	5	6	1.2
AGC kinase	TGGT1_226030	0.52	4	5	1.2
hypothetical protein	TGGT1_228630	0.52	4	5	1.2
putative preprotein translocase Sec61	TGGT1_269980	0.52	4	5	1.2
heat shock protein HSP70	TGGT1_273760	0.044	54	57	1.1
putative translation elongation factor 2 family protein	TGGT1_205470	0.09	39	42	1.1
ribosomal protein RPS8	TGGT1_245460	0.14	37	42	1.1
ribosomal protein RPL3	TGGT1_227360	0.12	34	37	1.1
ribosomal protein RPS9	TGGT1_248480	0.18	26	29	1.1
rhoptry kinase family protein ROP40 (incomplete catalytic triad)	TGGT1_291960	0.18	19	20	1.1
SAG-related sequence SRS34A (SAG2A)	TGGT1_271050	0.18	19	20	1.1
putative adenine nucleotide translocator	TGGT1_249900	0.26	16	18	1.1
GTP-binding nuclear protein ran/tc4	TGGT1_248340	0.24	14	15	1.1
actin-related protein ARP1	TGGT1_248630	0.32	10	11	1.1
fructose-bisphospatase II	TGGT1_247510	0.34	9	10	1.1
hypothetical protein	TGGT1_258870B	0.34	9	10	1.1
chaperonin protein BiP	TGGT1_311720	0.025	49	48	1
dense granule protein GRA12	TGGT1_288650	0.054	42	43	1
asparaginyl-tRNA synthetase (NOB+tRNA synthase)	TGGT1_270510	0.15	22	23	1
14-3-3 protein	TGGT1_263090	0.14	19	19	1
dense granule protein GRA4	TGGT1_310780	0.22	12	12	1
ribosomal protein RPP2	TGGT1_309810	0.22	12	12	1
ribosomal protein RPS13	TGGT1_270380	0.22	12	12	1
cell division protein CDC48CY	TGGT1_273090	0.23	11	11	1
putative eukaryotic translation initiation factor 3 subunit 7	TGGT1_317720	0.23	11	11	1
ribosomal protein RPL23A	TGGT1_238010	0.23	11	11	1
rhoptry protein ROP4	TGGT1_295125	0.25	10	10	1
putative nucleolar protein	TGGT1_247470	0.27	9	9	1
ribosomal protein RPS12	TGGT1_205340	0.27	9	9	1
putative asparagine synthetase	TGGT1_253430	0.31	7	7	1
RNA recognition motif-containing protein	TGGT1_321500	0.31	7	7	1
alba 2	TGGT1_218820	0.34	6	6	1
eukaryotic translation initiation factor 3 subunit 6 interacting protein	TGGT1_273460	0.34	6	6	1
hypothetical protein	TGGT1_226570	0.34	6	6	1
putative clathrin heavy chain	TGGT1_290950	0.34	6	6	1
ribosomal protein RPL19	TGGT1_289530	0.34	6	6	1
cyclophilin	TGGT1_221210	0.37	5	5	1
nuclear factor NF7	TGGT1_248810	0.37	5	5	1
ribosomal protein RPL36	TGGT1_238250	0.37	5	5	1
ribosomal protein RPS27	TGGT1_217570	0.37	5	5	1
glucose-6-phosphate 1-dehydrogenase	TGGT1_294200	0.41	4	4	1
histone H2AZ	TGGT1_300200	0.41	4	4	1
hypothetical protein	TGGT1_230160	0.41	4	4	1
isoleucyl-tRNA synthetase family protein	TGGT1_207640	0.41	4	4	1
NAD/NADP octopine/nopaline dehydrogenase, alpha-helical domain-containing protein	TGGT1_290200	0.41	4	4	1
nicotinate phosphoribosyltransferase	TGGT1_208530	0.41	4	4	1
profilin PRF	TGGT1_293690	0.41	4	4	1
putative tat-binding family protein	TGGT1_261010	0.41	4	4	1
chaperonin GroS protein	TGGT1_273960	0.46	3	3	1
glycyl-tRNA synthetase	TGGT1_256990	0.46	3	3	1
HMG (high mobility group) box domain-containing protein	TGGT1_210408	0.46	3	3	1
hypothetical protein	TGGT1_204340	0.46	3	3	1
hypothetical protein	TGGT1_201390	0.46	3	3	1
hypothetical protein	TGGT1_226380	0.46	3	3	1
peroxiredoxin PRX3	TGGT1_230410	0.46	3	3	1
putative 26S proteasome regulatory subunit 6b	TGGT1_229950	0.46	3	3	1
putative eukaryotic initiation factor-2 beta	TGGT1_235540	0.46	3	3	1
putative eukaryotic initiation factor-2 gamma	TGGT1_235970	0.46	3	3	1
putative thioredoxin	TGGT1_224060	0.46	3	3	1
rhoptry kinase family protein ROP24 (incomplete catalytic triad)	TGGT1_252360	0.46	3	3	1
ribosomal protein RPL44	TGGT1_203630	0.46	3	3	1
ribosomal protein RPS26	TGGT1_243570	0.46	3	3	1
translation initiation factor 3 subunit	TGGT1_294670	0.46	3	3	1
alveolin domain containing intermediate filament IMC13	TGGT1_253470	0.53	2	2	1
DnaK family protein	TGGT1_226830	0.53	2	2	1
dynamin-related protein DRPB	TGGT1_321620	0.53	2	2	1
glycoprotein	TGGT1_214790	0.53	2	2	1
hypothetical protein	TGGT1_220240	0.53	2	2	1
hypothetical protein	TGGT1_232280	0.53	2	2	1
hypothetical protein	TGGT1_310790	0.53	2	2	1
hypothetical protein	TGGT1_313640	0.53	2	2	1
hypothetical protein	TGGT1_247440	0.53	2	2	1
putative deoxyuridine 5'-triphosphate nucleotidohydrolase	TGGT1_233140	0.53	2	2	1
putative proteasome subunit alpha2	TGGT1_287210	0.53	2	2	1
RNA recognition motif-containing protein	TGGT1_290660	0.53	2	2	1
Sec61beta family protein	TGGT1_211040	0.53	2	2	1
ribosomal protein RPS6	TGGT1_210690	0.048	28	28	0.9
phosphofructokinase PFKII	TGGT1_226960	0.11	20	19	0.9
ribosomal protein RPL8	TGGT1_204020	0.12	18	17	0.9
ribosomal protein RPL7	TGGT1_314810	0.091	18	16	0.9
ribosomal protein RPL21	TGGT1_245680	0.11	15	13	0.9
dense granule protein GRA7	TGGT1_203310	0.15	14	13	0.9
rhoptry protein ROP5	TGGT1_411430	0.15	14	13	0.9
eukaryotic porin protein	TGGT1_263300	0.19	10	9	0.9
putative ATPase synthase subunit alpha	TGGT1_204400	0.19	10	9	0.9
prolyl-tRNA synthetase (ProRS)	TGGT1_219850	0.2	9	8	0.9
putative transmembrane protein	TGGT1_410370	0.2	9	8	0.9
ribosomal protein RPL15	TGGT1_228470	0.2	9	8	0.9
dense granule protein GRA2	TGGT1_227620	0.22	8	7	0.9
SAG-related sequence SRS52A	TGGT1_315320	0.22	8	7	0.9
putative chaperonin cpn60	TGGT1_240600	0.23	7	6	0.9
ATP synthase beta subunit ATP-B	TGGT1_261950	0.047	19	15	0.8
S1 RNA binding domain-containing protein	TGGT1_211670	0.051	17	13	0.8
glyceraldehyde-3-phosphate dehydrogenase GAPDH1	TGGT1_289690	0.081	14	11	0.8
poly(ADP-ribose) glycohydrolase	TGGT1_280380	0.12	13	11	0.8
putative calcium binding protein precursor	TGGT1_229480	0.12	13	11	0.8
SAG-related sequence SRS29C (SRS2)	TGGT1_233480	0.12	12	10	0.8
ribosomal protein RPSA	TGGT1_266060	0.13	11	9	0.8
cytosolic tRNA-Ala synthetase	TGGT1_219540	0.15	8	6	0.8
nucleosome assembly protein (nap) protein	TGGT1_244110	0.25	6	5	0.8
SPFH domain / Band 7 family protein	TGGT1_233100	0.25	6	5	0.8
CMGC kinase, CK2 family	TGGT1_263070	0.27	5	4	0.8
EF-1 guanine nucleotide exchange domain-containing protein	TGGT1_226410	0.27	5	4	0.8
putative elongation factor 1-gamma	TGGT1_300140	0.27	5	4	0.8
putative phosphate carrier	TGGT1_278990	0.27	5	4	0.8
putative T-complex protein 1 subunit alpha	TGGT1_229990	0.27	5	4	0.8
ribosomal protein RPS28	TGGT1_209290	0.27	5	4	0.8
thioredoxin domain-containing protein	TGGT1_247350	0.27	5	4	0.8
triose-phosphate isomerase TPI-I	TGGT1_225930	0.27	5	4	0.8
hypothetical protein	TGGT1_203600	0.29	4	3	0.8
hypothetical protein	TGGT1_234380	0.29	4	3	0.8
putative glycogen phosphorylase 1	TGGT1_310670	0.29	4	3	0.8
putative histidyl-tRNA synthetase (HisRS)	TGGT1_280600	0.29	4	3	0.8
putative nucleosome assembly protein (NAP)	TGGT1_288630	0.29	4	3	0.8
RNA recognition motif-containing protein	TGGT1_264610	0.29	4	3	0.8
T-complex protein 1 delta subunit	TGGT1_272910	0.29	4	3	0.8
protein disulfide isomerase	TGGT1_211680	0.0014	42	30	0.7
putative heat shock protein 90	TGGT1_244560	0.0086	27	19	0.7
rhoptry protein ROP5	TGGT1_308090	0.013	24	17	0.7
enolase 2	TGGT1_268850	0.009	23	15	0.7
lactate dehydrogenase LDH1	TGGT1_232350	0.035	14	11	0.7
putative eukaryotic initiation factor-4A	TGGT1_250770	0.054	15	11	0.7
guanine nucleotide-binding protein	TGGT1_216880	0.056	14	10	0.7
histone H2A1	TGGT1_261250	0.098	9	6	0.7
microneme protein MIC11	TGGT1_204530	0.098	9	6	0.7
toxofilin	TGGT1_214080	0.098	9	6	0.7
hypothetical protein	TGGT1_305270	0.16	7	5	0.7
nuclease and tudor domain-containing protein	TGGT1_238050	0.16	7	5	0.7
putative translation initiation factor eIF-5A	TGGT1_251810	0.16	7	5	0.7
ribosomal protein RPS25	TGGT1_231140	0.16	7	5	0.7
putative Acetyl-coenzyme A synthetase 2	TGGT1_266640	0.17	6	4	0.7
DEAD (Asp-Glu-Ala-Asp) box polypeptide DDX6	TGGT1_313010	0.32	3	2	0.7
hypothetical protein	TGGT1_207170	0.32	3	2	0.7
hypothetical protein	TGGT1_249780	0.32	3	2	0.7
leucyl-tRNA synthetase	TGGT1_292080	0.32	3	2	0.7
peptidyl-prolyl cis-trans isomerase	TGGT1_283850	0.32	3	2	0.7
putative eukaryotic initiation factor-3, delta subunit	TGGT1_289830	0.32	3	2	0.7
putative proteasome subunit alpha type 7	TGGT1_258150	0.32	3	2	0.7
putative thioredoxin	TGGT1_293870	0.32	3	2	0.7
putative vacuolar ATP synthase subunit b	TGGT1_219800	0.32	3	2	0.7
putative vacuolar atp synthase subunit e	TGGT1_305290	0.32	3	2	0.7
rhoptry protein ROP9	TGGT1_243730	0.32	3	2	0.7
heat shock protein HSP90	TGGT1_288380	0.00039	36	21	0.6
hypothetical protein	TGGT1_215980	0.0091	22	14	0.6
MAG1 protein (MAG1)	TGGT1_270240	0.009	20	12	0.6
NTPase II	TGGT1_277270	0.0088	19	11	0.6
dense granule protein GRA3	TGGT1_227280	0.014	18	11	0.6
dense granule protein GRA1	TGGT1_270250	0.037	13	8	0.6
DEAD (Asp-Glu-Ala-Asp) box polypeptide DDX39	TGGT1_216860	0.037	12	7	0.6
ribosomal protein RPL30	TGGT1_232230	0.06	11	7	0.6
putative adenosylhomocysteinase	TGGT1_225050	0.06	10	6	0.6
pyruvate kinase PyK1	TGGT1_256760	0.06	10	6	0.6
domain K- type RNA binding proteins family protein	TGGT1_235930	0.06	9	5	0.6
CCT chaperonin gamma subunit	TGGT1_205440	0.1	8	5	0.6
dense granule protein DG32	TGGT1_297880	0.18	5	3	0.6
glutamate/leucine/phenylalanine/valine dehydrogenase family protein	TGGT1_249390	0.18	5	3	0.6
threonyl-tRNA synthetase family protein	TGGT1_300260	0.18	5	3	0.6
actin depolymerizing factor ADF	TGGT1_220400	0.059	8	4	0.5
phosphorylase family protein	TGGT1_310640	0.059	8	4	0.5
putative peptidase M16 family potein	TGGT1_236210	0.1	6	3	0.5
T-complex protein 1 eta subunit	TGGT1_297500	0.1	6	3	0.5
ATP synthase F1, delta subunit protein	TGGT1_284540	0.18	4	2	0.5
hypothetical protein	TGGT1_319340	0.18	4	2	0.5
MSP (Major sperm protein) domain-containing protein	TGGT1_318160	0.18	4	2	0.5
phosphoribosylpyrophosphate synthetase	TGGT1_220100	0.18	4	2	0.5
putative peroxiredoxin 6	TGGT1_309210	0.18	4	2	0.5
putative TCP-1 chaperonin	TGGT1_318410	0.18	4	2	0.5
S15 sporozoite-expressed protein	TGGT1_216650	0.18	4	2	0.5
aconitate hydratase ACN/IRP	TGGT1_226730	0.36	2	1	0.5
catalase	TGGT1_232250	0.36	2	1	0.5
eukaryotic initiation factor-2, alpha subunit	TGGT1_313230	0.36	2	1	0.5
glutaminyl-tRNA synthetase (GlnRS)	TGGT1_217460	0.36	2	1	0.5
hypothetical protein	TGGT1_263810	0.36	2	1	0.5
hypothetical protein	TGGT1_268835	0.36	2	1	0.5
hypothetical protein	TGGT1_314080	0.36	2	1	0.5
hypothetical protein	TGGT1_217680	0.36	2	1	0.5
hypothetical protein	TGGT1_245450	0.36	2	1	0.5
isocitrate dehydrogenase	TGGT1_313140	0.36	2	1	0.5
lysine-tRNA ligase	TGGT1_205710	0.36	2	1	0.5
MoeA N-terminal region (domain I and II) domain-containing protein	TGGT1_293480	0.36	2	1	0.5
proteasome 26S regulatory subunit	TGGT1_313410	0.36	2	1	0.5
Proteasome/cyclosome repeat-containing protein	TGGT1_263060	0.36	2	1	0.5
protein disulfide-isomerase domain-containing protein	TGGT1_238040A	0.36	2	1	0.5
protein phosphatase 2C domain-containing protein	TGGT1_232340	0.36	2	1	0.5
protein phosphatase 2C domain-containing protein	TGGT1_270320	0.36	2	1	0.5
putative cyclophilin 1	TGGT1_230520	0.36	2	1	0.5
putative peptidase M16, alpha subunit	TGGT1_202680	0.36	2	1	0.5
putative phosphoserine aminotransferase	TGGT1_218780	0.36	2	1	0.5
putative translation initiation factor SUI1	TGGT1_286090	0.36	2	1	0.5
rhoptry protein ROP12	TGGT1_203990	0.36	2	1	0.5
ribonucleoside-diphosphate reductase large chain	TGGT1_294640	0.36	2	1	0.5
RNA recognition motif-containing protein	TGGT1_211420	0.36	2	1	0.5
RNA recognition motif-containing protein	TGGT1_291930	0.36	2	1	0.5
ubiquinol-cytochrome c reductase	TGGT1_288750	0.36	2	1	0.5
fructose-1,6-bisphosphate aldolase	TGGT1_236040	0.00045	21	8	0.4
phosphoglycerate kinase PGKI	TGGT1_318230	0.0013	18	7	0.4
tryptophanyl-tRNA synthetase (TrpRS2)	TGGT1_288360	0.0042	16	7	0.4
D-3-phosphoglycerate dehydrogenase	TGGT1_239820	0.011	12	5	0.4
cyclophilin precursor	TGGT1_205700	0.03	8	3	0.4
t-complex protein beta subunit	TGGT1_243710	0.03	8	3	0.4
putative protein disulfide isomerase-related protein (provisional)	TGGT1_249270	0.056	7	3	0.4
putative thioredoxin	TGGT1_209950	0.056	7	3	0.4
PEP-carboxykinase I	TGGT1_289650	0.098	5	2	0.4
ubiquitin-activating enzyme E1 family protein	TGGT1_290290	0.098	5	2	0.4
SAG-related sequence SRS44	TGGT1_264660	0.00013	23	8	0.3
DnaK family protein	TGGT1_219310	0.051	6	2	0.3
bifunctional GMP synthase/glutamine amidotransferase protein	TGGT1_230450	0.18	3	1	0.3
dense granule protein GRA14	TGGT1_239740	0.18	3	1	0.3
glutamate-tRNA ligase	TGGT1_263870	0.18	3	1	0.3
hypothetical protein	TGGT1_263850	0.18	3	1	0.3
hypothetical protein	TGGT1_231410	0.18	3	1	0.3
hypothetical protein	TGGT1_215220	0.18	3	1	0.3
malate dehydrogenase MDH	TGGT1_318430	0.18	3	1	0.3
PCI domain-containing protein	TGGT1_217820	0.18	3	1	0.3
peptidase, T1 family protein	TGGT1_216450	0.18	3	1	0.3
putative GTP-binding protein	TGGT1_214350	0.18	3	1	0.3
putative prohibitin	TGGT1_243950	0.18	3	1	0.3
putative proteasome subunit alpha type 5-2	TGGT1_249590	0.18	3	1	0.3
putative succinate-Coenzyme A ligase, beta subunit	TGGT1_309752	0.18	3	1	0.3
pyridine nucleotide-disulfide oxidoreductase domain-containing protein	TGGT1_207620	0.18	3	1	0.3
valyl-tRNA synthetase	TGGT1_253290	0.18	3	1	0.3
putative proliferation-associated protein 2G4	TGGT1_279390	0.019	6	1	0.2
AMP-binding enzyme domain-containing protein	TGGT1_310080	0.042	5	1	0.2
putative transport protein Sec24	TGGT1_277000	0.042	5	1	0.2
heat shock protein HSP28	TGGT1_286720	0.089	4	1	0.2
MIC2-associated protein M2AP	TGGT1_214940	0.089	4	1	0.2
putative heat shock protein 101	TGGT1_257990	0.0088	7	1	0.1
serine-threonine phosophatase 2C (PP2C)	TGGT1_231850	0.0088	7	1	0.1
nucleoside-triphosphatase	TGGT1_360830	< 0.00010	16	0	0
serine/threonine phosophatase PP1	TGGT1_310700	< 0.00010	16	0	0
flavoprotein subunit of succinate dehydrogenase	TGGT1_215590	0.065	3	0	0
fructose-bisphospatase I	TGGT1_205380	0.065	3	0	0
hexokinase	TGGT1_265450	0.065	3	0	0
hypothetical protein	TGGT1_221470	0.065	3	0	0
putative ATP-binding cassette sub-family E member 1	TGGT1_216790	0.065	3	0	0
putative chaperonin	TGGT1_263530	0.065	3	0	0
putative lanp	TGGT1_271810	0.065	3	0	0
putative seryl-tRNA synthetase, cytoplasmic	TGGT1_251690	0.065	3	0	0
ribosomal protein RPL37	TGGT1_239330	0.065	3	0	0
transketolase	TGGT1_318310	0.065	3	0	0
transporter, major facilitator family protein	TGGT1_320020	0.065	3	0	0
26S proteasome regulatory subunit, S6a family AAA ATpase	TGGT1_300310	0.16	2	0	0
glucose-6-phosphate isomerase GPI	TGGT1_283780	0.16	2	0	0
hypothetical protein	TGGT1_290710	0.16	2	0	0
hypothetical protein	TGGT1_258070	0.16	2	0	0
microneme protein MIC13	TGGT1_260190	0.16	2	0	0
PCI domain-containing protein	TGGT1_207770	0.16	2	0	0
prolyl endopeptidase	TGGT1_286120	0.16	2	0	0
putative proteasome subunit alpha1	TGGT1_242290	0.16	2	0	0
putative proteasome subunit beta type 1	TGGT1_290005	0.16	2	0	0
putative serine hydroxymethyltransferase 2	TGGT1_234190	0.16	2	0	0
reticulon protein	TGGT1_226430	0.16	2	0	0
SAG-related sequence SRS36C (SAG5A)	TGGT1_292270	0.16	2	0	0
ubiquitin interaction motif family protein	TGGT1_223960	0.16	2	0	0

## Sheet: TgGSK IP2
Identified Proteins	Accession Number	Ku80	HA	Fold Change
hypothetical protein	TGGT1_226620	0	128	INF
hypothetical protein	TGGT1_241850	0	103	INF
AP2 domain transcription factor AP2X-8	TGGT1_214960	0	72	INF		gray: proteins identified in IP1 and IP2
hypothetical protein	TGGT1_280590	0	67	INF		yellow: TgGSK
AP2 domain transcription factor AP2IX-7	TGGT1_290630	0	42	INF
histone lysine acetyltransferase GCN5-B	TGGT1_243440	0	25	INF
hypothetical protein	TGGT1_274180	0	23	INF
hypothetical protein	TGGT1_305070	0	11	INF
hypothetical protein	TGGT1_305270	0	7	INF
hypothetical protein	TGGT1_229640	0	2	INF
hypothetical protein	TGGT1_239580-DECOY	0	2	INF
putative adenylate cyclase	TGGT1_270865	0	2	INF
hypothetical protein	TGGT1_261620	0	1	INF
rhoptry kinase family protein ROP37 (incomplete catalytic triad)	TGGT1_294560	0	1	INF
regulator of chromosome condensation (RCC1) repeat-containing protein	TGGT1_313860	0	1	INF
queuine tRNA ribosyl transferase	TGGT1_320620-DECOY	0	1	INF
putative cell-cycle-associated protein kinase GSK	TGGT1_265330	1	329	329
ADA2-A transcriptional co-activator SAGA component	TGGT1_217050	1	25	25
S1 RNA binding domain-containing protein	TGGT1_211670	1	11	11
hypothetical protein	TGGT1_230160	2	3	1.5
zinc knuckle domain-containing protein	TGGT1_244840	2	3	1.5
hypothetical protein	TGGT1_315570	5	6	1.2
ribosomal-ubiquitin protein RPS27A	TGGT1_245620	3	3	1
hypothetical protein	TGGT1_261450	1	1	1
transcription elongation factor SPT6	TGGT1_308890	1	1	1
hypothetical protein	TGGT1_315610	25	20	0.8
putative U1 snRNP-associated protein Usp106	TGGT1_262960	43	34	0.790698
ribosomal protein RPS20	TGGT1_223050	6	4	0.666667
chaperonin protein BiP	TGGT1_311720	44	23	0.522727
hypothetical protein	TGGT1_266470	8	4	0.5
peptidyl-prolyl cis-trans isomerase, cyclophilin-type domain-containing protein	TGGT1_305940	8	4	0.5
ribosomal protein RPS30	TGGT1_291850	6	3	0.5
ribosomal protein RPS28	TGGT1_209290	4	2	0.5
ribosomal protein RPL28	TGGT1_229250A	11	5	0.454545
ribosomal protein RPL22	TGGT1_239760	7	3	0.428571
ribosomal protein RPS25	TGGT1_231140	15	6	0.4
histone H2A1	TGGT1_261250	18	7	0.388889
ribosomal protein RPL26	TGGT1_248390	60	23	0.383333
putative rRNA-processing protein FCF1	TGGT1_319950	9	3	0.333333
HMG (high mobility group) box domain-containing protein	TGGT1_210408	6	2	0.333333
hypothetical protein	TGGT1_230118	3	1	0.333333
ribosomal protein RPS26	TGGT1_243570	10	3	0.3
histone H2Ba	TGGT1_305160	44	12	0.272727
histone H4	TGGT1_239260	22	6	0.272727
ribosomal protein RPS3	TGGT1_232300	49	13	0.265306
ribosomal protein RPS5	TGGT1_242330	321	84	0.261682
ribosomal protein RPS24	TGGT1_215460	44	11	0.25
ribosomal protein RPL27A	TGGT1_310490	25	6	0.24
ribosomal protein RPS13	TGGT1_270380	33	7	0.212121
histone H3	TGGT1_261240	19	4	0.210526
dense granule protein GRA5	TGGT1_286450	44	9	0.204545
ribosomal protein RPL37	TGGT1_239330	5	1	0.2
histone H2AX	TGGT1_261580	5	1	0.2
rhoptry protein ROP1	TGGT1_309590	5	1	0.2
ribosomal protein RPL39	TGGT1_254620	11	2	0.181818
dense granule protein GRA8	TGGT1_254720	29	5	0.172414
rhoptry protein ROP7	TGGT1_295110	6	1	0.166667
histone H2AZ	TGGT1_300200	6	1	0.166667
ribosomal protein RPS16	TGGT1_263040	32	5	0.15625
microneme protein MIC8	TGGT1_245490	20	3	0.15
ribosomal protein RPS11	TGGT1_226970	42	6	0.142857
ribosomal protein RPL31	TGGT1_266070	28	4	0.142857
putative DnaJ family chaperone	TGGT1_311240	7	1	0.142857
ribosomal protein RPL23	TGGT1_312090	29	4	0.137931
microneme protein MIC3	TGGT1_319560	90	12	0.133333
rhoptry kinase family protein ROP24 (incomplete catalytic triad)	TGGT1_252360	23	3	0.130435
ribosomal protein RPL17	TGGT1_299050	108	14	0.12963
ribosomal protein RPL32	TGGT1_267400	93	12	0.129032
ribosomal protein RPL10	TGGT1_288720	88	11	0.125
ribosomal protein RPS14	TGGT1_263700	161	20	0.124224
ribosomal protein RPS17	TGGT1_207840	178	22	0.123596
ribosomal protein RPS18	TGGT1_225080	50	6	0.12
ribosomal protein RPS23	TGGT1_229670	168	18	0.107143
Prp31-15.5k-U4 Snrna Complex family protein	TGGT1_236580	20	2	0.1
hypothetical protein	TGGT1_241170	10	1	0.1
ribosomal protein RPL27	TGGT1_262690	10	1	0.1
ribosomal protein RPS3A	TGGT1_232710	122	12	0.0983607
ribosomal protein RPS9	TGGT1_248480	173	17	0.0982659
putative DnaJ protein	TGGT1_258390	31	3	0.0967742
ribosomal protein RPL8	TGGT1_204020	21	2	0.0952381
heat shock protein HSP70	TGGT1_273760	32	3	0.09375
ribosomal protein RPL38	TGGT1_231080	35	3	0.0857143
hypothetical protein	TGGT1_266970	48	4	0.0833333
ribosomal protein RPS8	TGGT1_245460	136	11	0.0808824
ribosomal protein RPL13	TGGT1_263050	28	2	0.0714286
ribosomal protein RPS4	TGGT1_207440	99	7	0.0707071
putative elongation factor 1-alpha (EF-1-ALPHA)	TGGT1_286420A	138	9	0.0652174
ribosomal protein RPS2	TGGT1_305520	47	3	0.0638298
ribosomal protein RPS10	TGGT1_275810	48	3	0.0625
putative adenine nucleotide translocator	TGGT1_249900	16	1	0.0625
ribosomal protein RPL19	TGGT1_289530	16	1	0.0625
actin ACT1	TGGT1_209030	17	1	0.0588235
ribosomal protein RPL6	TGGT1_313390	17	1	0.0588235
ribosomal protein RPL11	TGGT1_309820	273	16	0.0586081
ribosomal protein RPS6	TGGT1_210690	138	8	0.057971
rhoptry protein ROP5	TGGT1_308090	36	2	0.0555556
ribosomal protein RPL7	TGGT1_314810	18	1	0.0555556
ribosomal protein RPL44	TGGT1_203630	19	1	0.0526316
DEAD/DEAH box helicase family protein	TGGT1_279330	39	2	0.0512821
dense granule protein GRA7	TGGT1_203310	20	1	0.05
SRP72 RNA-binding domain-containing protein	TGGT1_275802	20	1	0.05
ribosomal protein RPS15A	TGGT1_234450	86	4	0.0465116
rhoptry kinase family protein ROP11 (incomplete catalytic triad)	TGGT1_227810	216	10	0.0462963
NUC153 domain-containing protein	TGGT1_271100	44	2	0.0454545
14-3-3 protein	TGGT1_263090	23	1	0.0434783
ribosomal protein RPS15	TGGT1_213350	53	2	0.0377358
ribosomal protein RPS7	TGGT1_239100	217	8	0.0368664
ribosomal protein RPL18	TGGT1_300000	29	1	0.0344828
ribosomal RNA large subunit methyltransferase J protein	TGGT1_207990	60	2	0.0333333
CBF/Mak21 family protein	TGGT1_319658	35	1	0.0285714
ribosomal protein RPS19	TGGT1_212290	40	1	0.025
hypothetical protein	TGGT1_215980	129	3	0.0232558
hypothetical protein	TGGT1_235990	51	1	0.0196078
ribosomal protein RPL37A	TGGT1_300190	57	1	0.0175439
putative importin alpha	TGGT1_252290	115	2	0.0173913
hypothetical protein	TGGT1_200360	3	0	0
rhoptry kinase family protein ROP33	TGGT1_201130	1	0	0
hypothetical protein	TGGT1_201390	1	0	0
Sin3-associated polypeptide SAP18	TGGT1_201400	1	0	0
protein phosphatase 2C domain-containing protein	TGGT1_201630B	1	0	0
putative eukaryotic initiation factor-3 subunit 10	TGGT1_201680	1	0	0
WD domain, G-beta repeat-containing protein	TGGT1_201710	32	0	0
hypothetical protein	TGGT1_202040-DECOY	1	0	0
hypothetical protein	TGGT1_202200	14	0	0
diacylglycerol kinase accessory domain (presumed) domain-containing protein	TGGT1_202460	14	0	0
hypothetical protein	TGGT1_202480	3	0	0
GAPM1a	TGGT1_202500	3	0	0
3' exoribonuclease family, domain 1 domain-containing protein	TGGT1_202750	1	0	0
hypothetical protein	TGGT1_202760	4	0	0
hypothetical protein	TGGT1_202950	1	0	0
hypothetical protein	TGGT1_202980	75	0	0
zinc finger in N-recognin protein	TGGT1_203320-DECOY	1	0	0
hypothetical protein	TGGT1_203370	37	0	0
GNL3L/Grn1 GTPase	TGGT1_203490	61	0	0
hypothetical protein	TGGT1_203600	1	0	0
putative 3'-5' exoribonuclease csl4	TGGT1_203610	3	0	0
hypothetical protein	TGGT1_203760	10	0	0
Myb family DNA-binding domain-containing protein	TGGT1_203950	1	0	0
subtilisin SUB1	TGGT1_204050	2	0	0
putative ATPase synthase subunit alpha	TGGT1_204400	1	0	0
endonuclease/exonuclease/phosphatase family protein	TGGT1_204410	2	0	0
thioredoxin domain-containing protein	TGGT1_204480	41	0	0
microneme protein MIC11	TGGT1_204530	1	0	0
putative U2 small nuclear ribonucleoprotein family protein	TGGT1_205010	4	0	0
rhoptry protein ROP18	TGGT1_205250	21	0	0
ribosomal protein RPS12	TGGT1_205340	4	0	0
putative translation elongation factor 2 family protein	TGGT1_205470	4	0	0
hypothetical protein	TGGT1_205500	21	0	0
putative nucleolar protein 5	TGGT1_205510	35	0	0
DEAD/DEAH box helicase domain-containing protein	TGGT1_205540	28	0	0
NAC domain-containing protein	TGGT1_205558	1	0	0
nuclear factor NF4	TGGT1_205580	2	0	0
cyclophilin precursor	TGGT1_205700	2	0	0
formin FRM2	TGGT1_206580-DECOY	1	0	0
calcium-dependent protein kinase CDPK2A	TGGT1_206590	5	0	0
putative ATP-dependent RNA helicase DDX1	TGGT1_207430	1	0	0
pyridine nucleotide-disulfide oxidoreductase domain-containing protein	TGGT1_207620	1	0	0
hypothetical protein	TGGT1_207720	91	0	0
DnaJ C terminal region domain-containing protein	TGGT1_207760	2	0	0
hypothetical protein	TGGT1_207920	3	0	0
microneme protein MIC4	TGGT1_208030	4	0	0
hypothetical protein	TGGT1_208340	1	0	0
hypothetical protein	TGGT1_208350	1	0	0
hypothetical protein	TGGT1_208490	37	0	0
DEAD/DEAH box helicase domain-containing protein	TGGT1_208540	29	0	0
hypothetical protein	TGGT1_208830	5	0	0
hypothetical protein	TGGT1_209280	28	0	0
putative 40S ribosomal protein S4	TGGT1_209430	17	0	0
suppressor of mitotic defects protein	TGGT1_209570	2	0	0
SRP40, C-terminal domain-containing protein	TGGT1_209860	3	0	0
histone H2Bv	TGGT1_209910	7	0	0
hypothetical protein	TGGT1_210370	10	0	0
WD domain, G-beta repeat-containing protein	TGGT1_210390	1	0	0
RIO1 family protein	TGGT1_210830	14	0	0
putative replication factor C subunit 4	TGGT1_210960	4	0	0
Sec61beta family protein	TGGT1_211040	2	0	0
rhoptry kinase family protein ROP26 (incomplete catalytic triad)	TGGT1_211260	2	0	0
rhoptry protein ROP15	TGGT1_211290	2	0	0
translation initiation factor sui1 protein	TGGT1_211410	2	0	0
Fcf2 pre-rRNA processing protein	TGGT1_211470	9	0	0
protein disulfide isomerase	TGGT1_211680	1	0	0
AAA family protein	TGGT1_211690	5	0	0
hypothetical protein	TGGT1_212300	37	0	0
putative replication factor C, subunit 5	TGGT1_213000	6	0	0
hypothetical protein	TGGT1_213050	4	0	0
SAG-related sequence SRS25	TGGT1_213280	1	0	0
hypothetical protein	TGGT1_213310	19	0	0
lanthionine synthetase C family protein	TGGT1_213730	5	0	0
putative Superkiller viralicidic activity 2 family 2	TGGT1_213770	5	0	0
Myb family DNA-binding domain-containing protein	TGGT1_213890	2	0	0
regulator of chromosome condensation RCC1	TGGT1_213900	50	0	0
3' exoribonuclease family, domain 1 domain-containing protein	TGGT1_213930	2	0	0
CHCH domain-containing protein	TGGT1_213940	4	0	0
toxofilin	TGGT1_214080	3	0	0
signal peptidase	TGGT1_214090	14	0	0
WD domain, G-beta repeat-containing protein	TGGT1_214200	45	0	0
rRNA pseudouridine synthase	TGGT1_214210	7	0	0
hypothetical protein	TGGT1_214220	4	0	0
putative translation initiation factor IF-2	TGGT1_214270	4	0	0
hypothetical protein	TGGT1_214740	7	0	0
glycoprotein	TGGT1_214790	4	0	0
AP2 domain transcription factor AP2X-7	TGGT1_214840	4	0	0
ribosomal protein L9, N-terminal domain-containing protein	TGGT1_214870	4	0	0
MIC2-associated protein M2AP	TGGT1_214940	3	0	0
putative DNA replication licensing factor	TGGT1_214970	4	0	0
hypothetical protein	TGGT1_215160	3	0	0
RNA recognition motif-containing protein	TGGT1_215230	2	0	0
RNA recognition motif-containing protein	TGGT1_215400	12	0	0
ribosomal protein RPL10A	TGGT1_215470	9	0	0
rhoptry protein ROP8	TGGT1_215775	6	0	0
alveolin domain containing intermediate filament IMC3	TGGT1_216000	4	0	0
ribosomal protein RPL24	TGGT1_216010	1	0	0
hypothetical protein	TGGT1_216120	30	0	0
hypothetical protein	TGGT1_216210	34	0	0
AP2 domain transcription factor AP2XI-5	TGGT1_216220	4	0	0
hypothetical protein	TGGT1_216435	12	0	0
NMD3 family protein	TGGT1_216480	3	0	0
ribosome recycling factor protein	TGGT1_216530	3	0	0
methyltransferase domain-containing protein	TGGT1_216560	12	0	0
exonuclease III APE	TGGT1_216600	1	0	0
EF hand domain-containing protein	TGGT1_216620	3	0	0
FUSE-binding protein 2 / KH-type splicing regulatory protein	TGGT1_216670	21	0	0
Paf1/RNA polymerase II complex component LEO1	TGGT1_216750	1	0	0
DEAD (Asp-Glu-Ala-Asp) box polypeptide DDX39	TGGT1_216860	2	0	0
helicase	TGGT1_216950	1	0	0
hypothetical protein	TGGT1_217400	1	0	0
hypothetical protein	TGGT1_217480	13	0	0
hypothetical protein	TGGT1_217510	4	0	0
DNA-directed RNA polymerase II RPB10	TGGT1_217560	3	0	0
ribosomal protein RPS27	TGGT1_217570	5	0	0
hypothetical protein	TGGT1_217680	59	0	0
3-ketoacyl-(acyl-carrier-protein) reductase	TGGT1_217740	1	0	0
GTP-binding protein	TGGT1_217760	2	0	0
PCI domain-containing protein	TGGT1_217820	1	0	0
hypothetical protein	TGGT1_218070	13	0	0
histone H3.3	TGGT1_218260	12	0	0
ribosomal protein RPP0	TGGT1_218410	27	0	0
WD domain, G-beta repeat-containing protein	TGGT1_218420	11	0	0
microneme protein MIC6	TGGT1_218520	1	0	0
Nin one binding (NOB1) Zn-ribbon family protein	TGGT1_218570	3	0	0
ATPase (DUF699) protein	TGGT1_218610	89	0	0
alba 2	TGGT1_218820	2	0	0
DEAD/DEAH box RNA helicase family protein	TGGT1_219200	70	0	0
multi-pass transmembrane protein	TGGT1_219270	2	0	0
acid phosphatase GAP50	TGGT1_219320	4	0	0
RuvB family 1 protein	TGGT1_219590	13	0	0
hypothetical protein	TGGT1_219710	1	0	0
hypothetical protein	TGGT1_219738	6	0	0
hypothetical protein	TGGT1_220200	1	0	0
hypothetical protein	TGGT1_220208	1	0	0
hypothetical protein	TGGT1_220240	15	0	0
hypothetical protein	TGGT1_220260	9	0	0
alveolin domain containing intermediate filament IMC6	TGGT1_220270	1	0	0
actin depolymerizing factor ADF	TGGT1_220400	1	0	0
putative pre-rRNA-processing protein PNO1	TGGT1_220490	17	0	0
hypothetical protein	TGGT1_220950	8	0	0
alba 1	TGGT1_221380	1	0	0
putative pre-rRNA-processing protein	TGGT1_221570	5	0	0
ubiquitin carboxyl-terminal hydrolase	TGGT1_221610	3	0	0
putative beta-tubulin	TGGT1_221620	28	0	0
transcriptional elongation factor FACT140	TGGT1_221670	1	0	0
adaptin n terminal region domain-containing protein	TGGT1_221940	1	0	0
hypothetical protein	TGGT1_221970	9	0	0
brix domain-containing protein	TGGT1_222000	21	0	0
dense-granule antigen DG32	TGGT1_222170	4	0	0
alveolin domain containing intermediate filament IMC7	TGGT1_222220	4	0	0
hypothetical protein	TGGT1_222360	9	0	0
leucine rich repeat-containing protein	TGGT1_222660	5	0	0
putative glycogen synthase	TGGT1_222800	12	0	0
putative eukaryotic translation initiation factor	TGGT1_222860	1	0	0
hypothetical protein	TGGT1_223490	5	0	0
rhoptry neck protein RON3	TGGT1_223920	14	0	0
GAP45 protein (GAP45)	TGGT1_223940	2	0	0
putative thioredoxin	TGGT1_224060	2	0	0
RNA recognition motif-containing protein	TGGT1_224580	1	0	0
putative polyadenylate binding protein	TGGT1_224850	1	0	0
putative exosome component 2	TGGT1_224860	1	0	0
nucleolar protein,nop52 protein	TGGT1_224970	4	0	0
pre-rRNA processing protein	TGGT1_225125	97	0	0
hypothetical protein	TGGT1_225150	4	0	0
hypothetical protein	TGGT1_225200	5	0	0
hypothetical protein	TGGT1_225230	1	0	0
hypothetical protein	TGGT1_225320	1	0	0
hypothetical protein	TGGT1_225330	2	0	0
hypothetical protein	TGGT1_225380	1	0	0
hypothetical protein	TGGT1_225870	7	0	0
putative ATP synthase	TGGT1_226000	1	0	0
putative bud site selection protein	TGGT1_226240	17	0	0
DEAD (Asp-Glu-Ala-Asp) box polypeptide DDX3X	TGGT1_226250	63	0	0
hypothetical protein	TGGT1_226380	2	0	0
hypothetical protein	TGGT1_226570	2	0	0
hypothetical protein	TGGT1_226580	9	0	0
SAG-related sequence SRS67	TGGT1_226860	2	0	0
hypothetical protein	TGGT1_226890	2	0	0
ubiquitin carboxyl-terminal hydrolase	TGGT1_226940	8	0	0
dense granule protein GRA3	TGGT1_227280	13	0	0
histone deacetylase HDAC3	TGGT1_227290	3	0	0
ribosomal protein RPL3	TGGT1_227360	22	0	0
ribosomal protein RPL34	TGGT1_227600	5	0	0
dense granule protein GRA2	TGGT1_227620	5	0	0
EF hand domain-containing protein	TGGT1_227800	7	0	0
AP2 domain transcription factor AP2X-1	TGGT1_227900	1	0	0
hypothetical protein	TGGT1_227990	5	0	0
hypothetical protein	TGGT1_228100	45	0	0
inner membrane complex protein IMC2A	TGGT1_228170	34	0	0
elongation factor Tu GTP binding domain-containing protein	TGGT1_228250	2	0	0
ribosomal protein RPL15	TGGT1_228470	4	0	0
hypothetical protein	TGGT1_228630	19	0	0
hypothetical protein	TGGT1_228670	2	0	0
rhoptry neck protein RON4	TGGT1_229010	50	0	0
hypothetical protein	TGGT1_229030	1	0	0
hypothetical protein	TGGT1_229390	7	0	0
putative calcium binding protein precursor	TGGT1_229480	3	0	0
hypothetical protein	TGGT1_229740	5	0	0
hypothetical protein	TGGT1_229750	1	0	0
hypothetical protein	TGGT1_229790	2	0	0
hypothetical protein	TGGT1_229900	1	0	0
hypothetical protein	TGGT1_230180	30	0	0
hypothetical protein	TGGT1_230190	1	0	0
alveolin domain containing intermediate filament IMC10	TGGT1_230210	3	0	0
hypothetical protein	TGGT1_230340	13	0	0
protein translocation complex, SEC61 gamma subunit	TGGT1_230380	1	0	0
cell division protein CDC48	TGGT1_230710	9	0	0
hypothetical protein	TGGT1_230850	1	0	0
hypothetical protein	TGGT1_230940	3	0	0
putative splicing factor 3b, subunit 3	TGGT1_230960	3	0	0
3' exoribonuclease family, domain 1 domain-containing protein	TGGT1_231040	1	0	0
protein kinase	TGGT1_231070	1	0	0
hypothetical protein	TGGT1_231160	1	0	0
alveolin domain containing intermediate filament IMC4	TGGT1_231630	10	0	0
alveolin domain containing intermediate filament IMC1	TGGT1_231640	17	0	0
putative omega secalin	TGGT1_231960	25	0	0
pre-mRNA processing splicing factor PRP8	TGGT1_231970	3	0	0
DnaJ domain-containing protein	TGGT1_232050	3	0	0
hypothetical protein	TGGT1_232080	1	0	0
hypothetical protein	TGGT1_232130	5	0	0
ribosomal protein RPL30	TGGT1_232230	5	0	0
lactate dehydrogenase LDH1	TGGT1_232350	5	0	0
WD domain, G-beta repeat-containing protein	TGGT1_232380	37	0	0
18S rRNA biogenesis protein RCL1 protein	TGGT1_232390	11	0	0
PDI family protein	TGGT1_232410	10	0	0
Brf1p family coiled coil protein	TGGT1_232440	6	0	0
brix domain-containing protein	TGGT1_232520	10	0	0
KOW motif domain-containing protein	TGGT1_233000	1	0	0
G-patch domain-containing protein	TGGT1_233080	2	0	0
AP2 domain transcription factor AP2VIII-2	TGGT1_233120	6	0	0
Sof1 family domain-containing protein	TGGT1_233410	22	0	0
SAG-related sequence SRS29B (SAG1)	TGGT1_233460	21	0	0
ATP-dependent RNA helicase	TGGT1_233520	3	0	0
hypothetical protein	TGGT1_234230	3	0	0
hypothetical protein	TGGT1_234390	24	0	0
ATPase, AAA family protein	TGGT1_234420	1	0	0
WD-40 repeat protein	TGGT1_234610	32	0	0
PHD-finger domain-containing protein	TGGT1_234900	1	0	0
hypothetical protein	TGGT1_235140	9	0	0
ATPase, AAA family protein	TGGT1_235170	14	0	0
myosin A	TGGT1_235470	25	0	0
putative eukaryotic initiation factor-2 beta	TGGT1_235540	12	0	0
ULK kinase	TGGT1_235750	4	0	0
putative eukaryotic initiation factor-2 gamma	TGGT1_235970	36	0	0
fructose-1,6-bisphosphate aldolase	TGGT1_236040	2	0	0
putative peptidase M16 family potein	TGGT1_236210	1	0	0
hypothetical protein	TGGT1_236520	1	0	0
RNA recognition motif-containing protein	TGGT1_236540	1	0	0
protein kinase (incomplete catalytic triad)	TGGT1_236620	3	0	0
DEAD (Asp-Glu-Ala-Asp) box polypeptide 17	TGGT1_236650	10	0	0
SWI2/SNF2-containing PHD finger protein	TGGT1_236970	4	0	0
putative replication factor C subunit 2	TGGT1_237110	3	0	0
hypothetical protein	TGGT1_237180	2	0	0
hypothetical protein	TGGT1_237240	1	0	0
Coiled-coil domain containing 124 family protein	TGGT1_237260	3	0	0
hypothetical protein	TGGT1_237520	5	0	0
ribosomal protein RPL23A	TGGT1_238010	6	0	0
protein disulfide-isomerase domain-containing protein	TGGT1_238040A	15	0	0
protein disulfide-isomerase domain-containing protein	TGGT1_238040B	5	0	0
bystin protein	TGGT1_238240	20	0	0
ribosomal protein RPL36	TGGT1_238250	2	0	0
hypothetical protein	TGGT1_238930	2	0	0
hypothetical protein	TGGT1_239010	8	0	0
hypothetical protein	TGGT1_239070	1	0	0
WD domain, G-beta repeat-containing protein	TGGT1_239590	28	0	0
dense granule protein GRA14	TGGT1_239740	3	0	0
BRCA1 C Terminus (BRCT) domain-containing protein	TGGT1_239790	29	0	0
hypothetical protein	TGGT1_240060	39	0	0
putative rhoptry kinase family protein ROP34	TGGT1_240090	21	0	0
macro domain-containing protein	TGGT1_240250	9	0	0
hypothetical protein	TGGT1_240400	11	0	0
putative chaperonin cpn60	TGGT1_240600	3	0	0
WD domain, G-beta repeat-containing protein	TGGT1_240850	3	0	0
putative beta adaptin protein	TGGT1_240870	2	0	0
AP2 domain transcription factor AP2VI-2	TGGT1_240900	1	0	0
hypothetical protein	TGGT1_241240	7	0	0
3'5'-cyclic nucleotide phosphodiesterase domain-containing protein	TGGT1_241880	4	0	0
cAMP-dependent protein kinase regulatory subunit	TGGT1_242070	1	0	0
rhoptry kinase family protein ROP19A	TGGT1_242240	2	0	0
ribosomal protein RPL24e	TGGT1_242680	5	0	0
hypothetical protein	TGGT1_242700	1	0	0
hypothetical protein	TGGT1_242780	1	0	0
putative ribosome biogenesis protein NSA2	TGGT1_242800	7	0	0
WD domain, G-beta repeat-containing protein	TGGT1_243240	5	0	0
pentatricopeptide repeat domain-containing protein	TGGT1_243530	1	0	0
hypothetical protein	TGGT1_243620	16	0	0
hypothetical protein	TGGT1_243690	2	0	0
putative DNA replication licensing factor MCM5	TGGT1_243920	3	0	0
nuclear transport factor 2 (ntf2) domain-containing protein	TGGT1_243960	3	0	0
DEAD/DEAH box helicase domain-containing protein	TGGT1_244000	9	0	0
snoRNA binding domain-containing protein	TGGT1_244100	16	0	0
nucleosome assembly protein (nap) protein	TGGT1_244110	5	0	0
RNA polymerase-associated protein RTF1	TGGT1_244210	4	0	0
GTP-binding protein	TGGT1_244310	3	0	0
cactin	TGGT1_244380	2	0	0
hypothetical protein	TGGT1_244420	4	0	0
hypothetical protein	TGGT1_244460	1	0	0
putative heat shock protein 90	TGGT1_244560	1	0	0
L1P family of ribosomal protein	TGGT1_244580	7	0	0
putative eukaryotic initiation factor-5	TGGT1_244650	5	0	0
DNA-directed RNA polymerase I RPA1	TGGT1_244880	15	0	0
MIZ/SP-RING zinc finger domain-containing protein	TGGT1_244910	2	0	0
mitotic checkpoint protein, BUB3 family protein	TGGT1_245470	7	0	0
origin recognition complex subunit 2 protein	TGGT1_245570	6	0	0
hypothetical protein	TGGT1_245580	2	0	0
hypothetical protein	TGGT1_245610	1	0	0
ribosomal protein RPL21	TGGT1_245680	31	0	0
phosphatidylinositol-4-phosphate 5-Kinase	TGGT1_245730	1	0	0
ARID/BRIGHT DNA binding domain-containing protein	TGGT1_246170	1	0	0
hypothetical protein	TGGT1_246730	11	0	0
3'-5' exonuclease domain-containing protein	TGGT1_246970	27	0	0
microneme protein MIC15	TGGT1_247195	54	0	0
centrin	TGGT1_247230	2	0	0
hypothetical protein	TGGT1_247440	1	0	0
putative nucleolar protein	TGGT1_247470	24	0	0
hypothetical protein	TGGT1_247520	2	0	0
hypothetical protein	TGGT1_248120	8	0	0
putative ribosomal RNA (adenine(1779)-N(6)/adenine(1780)-N(6))- dimethyltransferase	TGGT1_248200	7	0	0
GTP-binding nuclear protein ran/tc4	TGGT1_248340	18	0	0
hypothetical protein	TGGT1_248510	1	0	0
alveolin domain containing intermediate filament IMC12	TGGT1_248700	1	0	0
nuclear factor NF7	TGGT1_248810	10	0	0
phosphoinositide phospholipase PIPLC	TGGT1_248830	1	0	0
methionine aminopeptidase	TGGT1_248850	3	0	0
actin-like protein ALP3b	TGGT1_248890	2	0	0
putative calmodulin	TGGT1_249240	7	0	0
ribosomal protein RPL35A	TGGT1_249250	2	0	0
putative protein disulfide isomerase-related protein (provisional)	TGGT1_249270	4	0	0
flavodoxin domain-containing protein	TGGT1_249320	3	0	0
RED family protein	TGGT1_249360	9	0	0
hypothetical protein	TGGT1_249570	7	0	0
RNA polymerase II associated Paf1 complex component PAF1	TGGT1_249680	5	0	0
putative activating signal cointegrator 1 complex subunit 3	TGGT1_249810-DECOY	1	0	0
hypothetical protein	TGGT1_249970	1	0	0
hypothetical protein	TGGT1_249990	50	0	0
DNA-directed RNA polymerase I RPA12	TGGT1_250060	1	0	0
hypothetical protein	TGGT1_250090	2	0	0
hypothetical protein	TGGT1_250330	1	0	0
centrin 2	TGGT1_250340	4	0	0
putative 60S ribosomal protein L7-B	TGGT1_250730	13	0	0
tRNA (uracil-5-)-methyltransferase	TGGT1_250750	1	0	0
putative eukaryotic initiation factor-4A	TGGT1_250770	2	0	0
ribosomal protein RPL35	TGGT1_250810	3	0	0
hypothetical protein	TGGT1_250820	46	0	0
DEAD/DEAH box helicase domain-containing protein	TGGT1_251480	18	0	0
dense granule protein GRA9	TGGT1_251540	7	0	0
putative IMP4 family U3 small nucleolar ribonucleoprotein (snoRNP)	TGGT1_251600	2	0	0
heat shock protein	TGGT1_251780	1	0	0
putative translation initiation factor eIF-5A	TGGT1_251810	3	0	0
L1P family of ribosomal protein	TGGT1_252270	12	0	0
Sas10/Utp3/C1D family protein	TGGT1_252320	1	0	0
hypothetical protein	TGGT1_252430	19	0	0
hypothetical protein	TGGT1_252870	1	0	0
actin-related protein ARP4A	TGGT1_253040	2	0	0
DEAD/DEAH box helicase domain-containing protein	TGGT1_253090	31	0	0
hypothetical protein	TGGT1_253370	8	0	0
putative cell-cycle-associated protein kinase SRPK	TGGT1_253440	10	0	0
U3 small nucleolar RNA-associated protein 6 protein	TGGT1_253520	40	0	0
transporter, major facilitator family protein	TGGT1_253700-DECOY	1	0	0
PLU-1 family protein	TGGT1_253750	38	0	0
hypothetical protein	TGGT1_253850	3	0	0
hypothetical protein	TGGT1_254300	8	0	0
guanylyl cyclase	TGGT1_254370	1	0	0
ribosomal protein RPL12	TGGT1_254440	3	0	0
myosin C	TGGT1_255190	4	0	0
AP2 domain transcription factor AP2VIIb-3	TGGT1_255220	1	0	0
apical membrane antigen AMA1	TGGT1_255260	2	0	0
mRNA turnover 4 (MRT4) family protein	TGGT1_255320	8	0	0
tetratricopeptide repeat-containing protein	TGGT1_255340	14	0	0
putative ATPase	TGGT1_255350	31	0	0
signal recognition particle 14kd protein	TGGT1_256050	1	0	0
nucleosome assembly protein (nap) protein	TGGT1_256060	13	0	0
putative eukaryotic translation initiation factor 4A, isoform 3	TGGT1_256770	8	0	0
hypothetical protein	TGGT1_257030	9	0	0
myosin light chain MLC1	TGGT1_257680	8	0	0
actin-like protein ALP 5	TGGT1_257710	5	0	0
putative heat shock protein 101	TGGT1_257990	5	0	0
hypothetical protein	TGGT1_258000	3	0	0
actin like protein ALP2a	TGGT1_258050	8	0	0
hypothetical protein	TGGT1_258070	14	0	0
photosensitized INA-labeled protein PHIL1	TGGT1_258410	5	0	0
hypothetical protein	TGGT1_258470	1	0	0
hypothetical protein	TGGT1_258500	21	0	0
rhoptry protein ROP17	TGGT1_258580	17	0	0
hypothetical protein	TGGT1_258630	1	0	0
putative eukaryotic initiation factor-2A	TGGT1_258740	1	0	0
hypothetical protein	TGGT1_258870A	8	0	0
hypothetical protein	TGGT1_258870B	10	0	0
hypothetical protein	TGGT1_259040	1	0	0
DEAD/DEAH box helicase domain-containing protein	TGGT1_259220	10	0	0
membrane protein FtsH1	TGGT1_259260	1	0	0
hypothetical protein	TGGT1_259520	3	0	0
diacylglycerol kinase catalytic domain-containing protein	TGGT1_259830	4	0	0
ribosomal protein RPP1	TGGT1_260260	5	0	0
Noc2p family protein	TGGT1_260320	29	0	0
hypothetical protein	TGGT1_260380	2	0	0
nuclear factor NF3	TGGT1_260440	2	0	0
DEAD/DEAH box helicase domain-containing protein	TGGT1_260450	10	0	0
alveolin domain containing intermediate filament IMC14	TGGT1_260540	3	0	0
Pumilio-family RNA binding repeat-containing protein	TGGT1_260600	4	0	0
methyltransferase	TGGT1_260610	21	0	0
IMC sub-compartment protein ISP1	TGGT1_260820	3	0	0
kringle domain-containing protein	TGGT1_261080	44	0	0
transcription elongation factor SPT4	TGGT1_261220	1	0	0
putative nucleolar GTP-binding protein 1	TGGT1_261520	23	0	0
DNA-directed RNA polymerase I RPAC2	TGGT1_261540	3	0	0
ribosomal protein RPL7A	TGGT1_261570	21	0	0
hypothetical protein	TGGT1_261740	2	0	0
putative helicase	TGGT1_261850	4	0	0
rhoptry kinase family protein ROP39	TGGT1_262050	32	0	0
putative ribosomal rna assembly protein mis3	TGGT1_262070	15	0	0
kelch repeat and K+ channel tetramerisation domain containing protein	TGGT1_262150	8	0	0
lipase	TGGT1_262400	20	0	0
putative GTP-binding protein engB	TGGT1_262510	2	0	0
RNA recognition motif-containing protein	TGGT1_262620	12	0	0
ribosomal protein RPL18A	TGGT1_262670	5	0	0
putative eukaryotic initiation factor-1A	TGGT1_262720	2	0	0
rhoptry protein ROP16	TGGT1_262730	18	0	0
trypsin domain-containing protein	TGGT1_262920	8	0	0
CMGC kinase, CK2 family	TGGT1_263070	2	0	0
tetratricopeptide repeat-containing protein	TGGT1_263150	17	0	0
eukaryotic porin protein	TGGT1_263300	4	0	0
hypothetical protein	TGGT1_263320	15	0	0
hypothetical protein	TGGT1_263440	27	0	0
HMG (high mobility group) box domain-containing protein	TGGT1_263720	5	0	0
phosphatidate cytidylyltransferase	TGGT1_263785	1	0	0
signal recognition particle receptor beta subunit protein	TGGT1_264440	3	0	0
putative DNA topoisomerase III beta-1	TGGT1_264450	6	0	0
bucentaur or craniofacial development domain-containing protein	TGGT1_264710	2	0	0
Oxysterol-binding protein	TGGT1_264760	2	0	0
hypothetical protein	TGGT1_264960	1	0	0
putative ribosome biogenesis protein	TGGT1_265110	40	0	0
hypothetical protein	TGGT1_266080	2	0	0
DEAD/DEAH box helicase domain-containing protein	TGGT1_266110	2	0	0
hypothetical protein	TGGT1_266260	4	0	0
hypothetical protein	TGGT1_266400	35	0	0
beta-tubulin	TGGT1_266960	29	0	0
beta-COP	TGGT1_266990	1	0	0
ribosomal protein RPL14	TGGT1_267060	8	0	0
hypothetical protein	TGGT1_267090	2	0	0
LSM domain-containing protein	TGGT1_267350	1	0	0
DNA-directed RNA polymerase I RPAC1	TGGT1_267390	3	0	0
putative tRNA (guanine(26)-N(2))-dimethyltransferase	TGGT1_267480	3	0	0
hypothetical protein	TGGT1_267500	6	0	0
hypothetical protein	TGGT1_267650-DECOY	1	0	0
RNA recognition motif-containing protein	TGGT1_268200	1	0	0
hypothetical protein	TGGT1_268260	6	0	0
rhomboid protease ROM4	TGGT1_268590	4	0	0
BING4CT (NUC141) domain-containing protein	TGGT1_268640	27	0	0
enolase 2	TGGT1_268850	5	0	0
hypothetical protein	TGGT1_268990-DECOY	1	0	0
AP2 domain transcription factor AP2VIII-7	TGGT1_269010	1	0	0
glyceraldehyde-3-phosphate dehydrogenase GAPDH2	TGGT1_269190	19	0	0
FFD and TFG box motifs protein	TGGT1_269650	4	0	0
WD domain, G-beta repeat-containing protein	TGGT1_269770	56	0	0
rhoptry metalloprotease toxolysin TLN1	TGGT1_269885A	11	0	0
rhoptry metalloprotease toxolysin TLN1	TGGT1_269885B	7	0	0
phosphatidylserine decarboxylase	TGGT1_269920	9	0	0
putative preprotein translocase Sec61	TGGT1_269980	9	0	0
MAG1 protein (MAG1)	TGGT1_270240	19	0	0
dense granule protein GRA1	TGGT1_270250	3	0	0
protein phosphatase 2C domain-containing protein	TGGT1_270320	2	0	0
Trm112p family domain-containing protein	TGGT1_270540	6	0	0
arginyl-tRNA synthetase	TGGT1_270690	2	0	0
WW domain binding protein 11	TGGT1_270710	2	0	0
hypothetical protein	TGGT1_270960	64	0	0
SAG-related sequence SRS34A (SAG2A)	TGGT1_271050	7	0	0
putative 60S ribosome subunit biogenesis protein NIP7	TGGT1_271280	5	0	0
hypothetical protein	TGGT1_271360	7	0	0
hypothetical protein	TGGT1_271390	10	0	0
hypothetical protein	TGGT1_271740	5	0	0
putative 3-ketoacyl-CoA reductase	TGGT1_271888	6	0	0
glideosome-associated protein with multiple-membrane spans GAPM3	TGGT1_271970	2	0	0
Gar1 protein RNA binding region protein	TGGT1_272010	2	0	0
hypothetical protein	TGGT1_272340	2	0	0
protein kinase domain-containing protein	TGGT1_272475	1	0	0
adaptin c-terminal domain-containing protein	TGGT1_272600	2	0	0
putative kinesin heavy chain	TGGT1_273560	3	0	0
brix domain-containing protein	TGGT1_273840	6	0	0
SWI2/SNF2 ISWI-like (AT hook)	TGGT1_273870	25	0	0
putative aldose reductase	TGGT1_273920	1	0	0
DNA topoisomerase domain-containing protein	TGGT1_273930	4	0	0
putative replication factor C subunit 5	TGGT1_273950	6	0	0
2-oxoglutarate/malate translocase OMT	TGGT1_274060	2	0	0
TBC domain-containing protein	TGGT1_275350-DECOY	1	0	0
Myb family DNA-binding domain-containing protein	TGGT1_275480	39	0	0
hypothetical protein	TGGT1_275650	2	0	0
hypothetical protein	TGGT1_275860	3	0	0
ADP ribosylation factor ARF1	TGGT1_276140	2	0	0
phosphoglycerate mutase family protein	TGGT1_276210	1	0	0
hypothetical protein	TGGT1_277050	1	0	0
UvrD/REP helicase domain-containing protein	TGGT1_277550-DECOY	1	0	0
hypothetical protein	TGGT1_277690	1	0	0
hypothetical protein	TGGT1_277790	6	0	0
trypsin domain-containing protein	TGGT1_277850	39	0	0
thrombospondin type 1 domain-containing protein	TGGT1_277910	2	0	0
hypothetical protein	TGGT1_278220	1	0	0
putative SWI2/SNF2 Brahma	TGGT1_278440	10	0	0
Zn-finger, RING domain containing protein	TGGT1_278490	7	0	0
myosin F	TGGT1_278870	15	0	0
putative phosphate carrier	TGGT1_278990	6	0	0
poly(ADP-ribose) glycohydrolase	TGGT1_280380	9	0	0
selenide, water dikinase	TGGT1_280560	13	0	0
signal recognition particle receptor alpha subunit	TGGT1_280610	3	0	0
putative rudimentary enhancer	TGGT1_280750	3	0	0
SWI2/SNF2 SRCAP/Ino80	TGGT1_280800	6	0	0
hypothetical protein	TGGT1_281610	6	0	0
putative membrane protein	TGGT1_281950	2	0	0
protein phosphatase PP2C-hn	TGGT1_282055	4	0	0
hypothetical protein	TGGT1_282170	9	0	0
hypothetical protein	TGGT1_283510	2	0	0
hypothetical protein	TGGT1_283550	1	0	0
RNA recognition motif-containing protein	TGGT1_283878	1	0	0
ribosomal protein RPL9	TGGT1_284560	14	0	0
RNA cap guanine-N2 methyltransferase	TGGT1_285520	1	0	0
DNA-directed DNA polymerase	TGGT1_285540	5	0	0
peptidyl-prolyl cis-trans isomerase, FKBP-type domain-containing protein	TGGT1_285850	7	0	0
hypothetical protein	TGGT1_285950	9	0	0
putative 30S ribosomal protein S5	TGGT1_285970	1	0	0
elongation factor 2 family protein	TGGT1_286080	2	0	0
malic enzyme	TGGT1_286440	1	0	0
hypothetical protein	TGGT1_286580	1	0	0
redoxin domain-containing protein	TGGT1_286630	2	0	0
zinc finger, c2h2 type domain-containing protein	TGGT1_286710	8	0	0
SRP19 protein	TGGT1_286730	6	0	0
SWIRM domain-containing protein	TGGT1_286920	7	0	0
hypothetical protein	TGGT1_287180	19	0	0
hypothetical protein	TGGT1_287270	1	0	0
hypothetical protein	TGGT1_288000	2	0	0
hypothetical protein	TGGT1_288250	1	0	0
hypothetical protein	TGGT1_288270	4	0	0
hypothetical protein	TGGT1_288290	26	0	0
hypothetical protein	TGGT1_288370	1	0	0
NOL1/NOP2/sun family protein	TGGT1_288530	9	0	0
dense granule protein GRA12	TGGT1_288650	21	0	0
RuvB family 2 protein	TGGT1_288860	9	0	0
hypothetical protein	TGGT1_288990	2	0	0
RAP domain-containing protein	TGGT1_289200	2	0	0
hypothetical protein	TGGT1_289380	1	0	0
hypothetical protein	TGGT1_289540	26	0	0
WD domain, G-beta repeat-containing protein	TGGT1_289550	9	0	0
glyceraldehyde-3-phosphate dehydrogenase GAPDH1	TGGT1_289690	2	0	0
hypothetical protein	TGGT1_289950	3	0	0
putative sortilin	TGGT1_290160	3	0	0
hypothetical protein	TGGT1_290650	1	0	0
RNA recognition motif-containing protein	TGGT1_290660	4	0	0
hypothetical protein	TGGT1_290678-DECOY	1	0	0
hypothetical protein	TGGT1_290700	9	0	0
WD-40 repeat protein	TGGT1_290850	24	0	0
oxidoreductase, 2OG-Fe(II) oxygenase family protein	TGGT1_290920	4	0	0
RNA recognition motif-containing protein	TGGT1_291330	4	0	0
DEAD/DEAH box helicase domain-containing protein	TGGT1_291670	2	0	0
microneme protein MIC1	TGGT1_291890	3	0	0
hypothetical protein	TGGT1_291940	4	0	0
rhoptry kinase family protein ROP40 (incomplete catalytic triad)	TGGT1_291960	53	0	0
transcription initiation factor IIB	TGGT1_292010	6	0	0
GCC2 and GCC3 domain-containing protein	TGGT1_292020	83	0	0
ribosomal protein RPL13A	TGGT1_292130	13	0	0
hypothetical protein	TGGT1_292190	10	0	0
hypothetical protein	TGGT1_292235	4	0	0
RNA polymerase Rpb7, N-terminal domain-containing protein	TGGT1_292310	1	0	0
hypothetical protein	TGGT1_293230	1	0	0
MoeA N-terminal region (domain I and II) domain-containing protein	TGGT1_293480	42	0	0
hypothetical protein	TGGT1_293500-DECOY	1	0	0
poly(ADP-ribose) polymerase and DNA-Ligase Zn-finger region domain-containing protein	TGGT1_293510	2	0	0
WD domain, G-beta repeat-containing protein	TGGT1_293700	3	0	0
putative thioredoxin	TGGT1_293870	2	0	0
enoyl-CoA hydratase/isomerase family protein	TGGT1_294190	2	0	0
glucose-6-phosphate 1-dehydrogenase	TGGT1_294200	5	0	0
hypothetical protein	TGGT1_294430	29	0	0
dynein heavy chain	TGGT1_294550	1	0	0
putative eukaryotic initiation factor-3, subunit 8	TGGT1_294620	1	0	0
putative elongation factor 1-alpha (EF-1-ALPHA)	TGGT1_294800B	56	0	0
8-oxoguanine DNA glycosylase, N-terminal domain-containing protein	TGGT1_294880	9	0	0
hypothetical protein	TGGT1_294890	1	0	0
hypothetical protein	TGGT1_294980	3	0	0
DEAD/DEAH box helicase domain-containing protein	TGGT1_295010	10	0	0
helicase associated domain (ha2) protein	TGGT1_295070	40	0	0
rhoptry protein ROP4	TGGT1_295125	6	0	0
putative embryo sac development arrest EDA7	TGGT1_295320	21	0	0
putative periodic tryptophan protein PWP2	TGGT1_295680	28	0	0
hypothetical protein	TGGT1_297400	2	0	0
hypothetical protein	TGGT1_297430	14	0	0
hypothetical protein	TGGT1_297460	1	0	0
proteophosphoglycan PPG1	TGGT1_297520	1	0	0
DNA-directed RNA polymerase I RPA2	TGGT1_297530	9	0	0
hypothetical protein	TGGT1_297760	5	0	0
dense granule protein DG32	TGGT1_297880	18	0	0
hypothetical protein	TGGT1_297900	4	0	0
rhoptry neck protein RON6	TGGT1_297960B	1	0	0
hypothetical protein	TGGT1_299780	1	0	0
signal peptidase subunit protein	TGGT1_300060	1	0	0
rhoptry neck protein RON2	TGGT1_300100	43	0	0
putative elongation factor 1-gamma	TGGT1_300140	2	0	0
LSM domain-containing protein	TGGT1_300280	1	0	0
acetyl-CoA acetyltransferase	TGGT1_301120	1	0	0
Tyrosine kinase-like (TKL) protein	TGGT1_301270	4	0	0
DnaJ domain-containing protein	TGGT1_301340	3	0	0
putative ribosome biogenesis protein BOP1	TGGT1_301390	17	0	0
hypothetical protein	TGGT1_304640	5	0	0
putative eukaryotic peptide chain release factor	TGGT1_304710	8	0	0
rhoptry kinase family protein ROP35	TGGT1_304740	6	0	0
serine/threonine specific protein phosphatase	TGGT1_304955	1	0	0
putative cell-cycle-associated protein kinase CDK	TGGT1_304970-DECOY	1	0	0
corepressor complex CRC230	TGGT1_305340	11	0	0
putative nucleolar gtp-binding protein 2	TGGT1_305750	27	0	0
RNA recognition motif-containing protein	TGGT1_305850	4	0	0
calcium-dependent protein kinase CDPK3	TGGT1_305860	1	0	0
endonuclease III family 1 protein	TGGT1_305920	5	0	0
AP2 domain transcription factor AP2IX-8	TGGT1_306000	1	0	0
glutathione s-transferase, n-terminal domain containing protein	TGGT1_306030	5	0	0
rhoptry neck protein RON8	TGGT1_306060	30	0	0
hypothetical protein	TGGT1_306195	15	0	0
RNA polymerase II accessory factor CDC73	TGGT1_306210	13	0	0
DNA-directed RNA polymerase III RPC1	TGGT1_306290	1	0	0
putative dynein gamma chain, flagellar outer arm	TGGT1_306338B-DECOY	1	0	0
hypothetical protein	TGGT1_306400	10	0	0
bromodomain-containing protein	TGGT1_306460	7	0	0
histone lysine demethylase JMJC1/KDM5D/JARID1D	TGGT1_307010	3	0	0
hypothetical protein	TGGT1_307810	17	0	0
hypothetical protein	TGGT1_308860	11	0	0
hypothetical protein	TGGT1_308970	3	0	0
ribosomal protein RPL4	TGGT1_309120	38	0	0
hypothetical protein	TGGT1_309600	39	0	0
LSM domain-containing protein	TGGT1_309740	3	0	0
hypothetical protein	TGGT1_309780	1	0	0
ribosomal protein RPP2	TGGT1_309810	13	0	0
NLE (NUC135) domain-containing protein	TGGT1_309950	10	0	0
putative methyltransferase	TGGT1_310070	3	0	0
hypothetical protein	TGGT1_310300	5	0	0
brix domain containing protein	TGGT1_310380	18	0	0
hypothetical protein	TGGT1_310420	1	0	0
hypothetical protein	TGGT1_310630	6	0	0
protein phosphatase 2C domain-containing protein	TGGT1_310760	11	0	0
dense granule protein GRA4	TGGT1_310780	8	0	0
hypothetical protein	TGGT1_310790	1	0	0
AP2 domain transcription factor AP2XI-3	TGGT1_310950	8	0	0
hypothetical protein	TGGT1_311030	187	0	0
hypothetical protein	TGGT1_311230	16	0	0
hypothetical protein	TGGT1_311230-DECOY	1	0	0
putative M phase phosphoprotein MPP10	TGGT1_311410	44	0	0
fibrillarin	TGGT1_311430	43	0	0
rhoptry neck protein RON5	TGGT1_311470	58	0	0
putative histone lysine methyltransferase, SET	TGGT1_311660	1	0	0
hypothetical protein	TGGT1_311830	2	0	0
apicoplast-associated thioredoxin family protein Atrx1	TGGT1_312110	2	0	0
hypothetical protein	TGGT1_312260	6	0	0
rhoptry protein ROP13	TGGT1_312270	22	0	0
hypothetical protein	TGGT1_312330	1	0	0
hypothetical protein	TGGT1_312420	2	0	0
hypothetical protein	TGGT1_312618	32	0	0
hypothetical protein	TGGT1_312960	15	0	0
DEAD/DEAH box ATP-dependent RNA helicase	TGGT1_312990	41	0	0
DEAD (Asp-Glu-Ala-Asp) box polypeptide DDX6	TGGT1_313010	28	0	0
signal recognition particle SRP54 protein	TGGT1_313100	2	0	0
hypothetical protein	TGGT1_313130	55	0	0
eukaryotic initiation factor-2, alpha subunit	TGGT1_313230	15	0	0
YL1 nuclear protein C-terminal domain-containing protein	TGGT1_313300	3	0	0
hypothetical protein	TGGT1_313370	2	0	0
hypothetical protein	TGGT1_313380	5	0	0
hypothetical protein	TGGT1_313385	1	0	0
putative 60S ribosomal protein L7a	TGGT1_313560	1	0	0
hypothetical protein	TGGT1_313640	2	0	0
Sel1 repeat-containing protein	TGGT1_313690	4	0	0
AARP2CN (NUC121) domain-containing protein	TGGT1_313830	48	0	0
zinc finger, C3HC4 type (RING finger) domain-containing protein	TGGT1_313870-DECOY	1	0	0
RNA recognition motif 2 protein	TGGT1_313910	5	0	0
transmembrane protein	TGGT1_313930	1	0	0
putative ribosome biogenesis protein nep1	TGGT1_313980	9	0	0
CBF/Mak21 family protein	TGGT1_313990	7	0	0
putative aquarius	TGGT1_314410	12	0	0
hypothetical protein	TGGT1_314480	15	0	0
hypothetical protein	TGGT1_314540	1	0	0
PSP protein	TGGT1_314740	9	0	0
hypothetical protein	TGGT1_314750	45	0	0
hypothetical protein	TGGT1_315080	1	0	0
WD domain, G-beta repeat-containing protein	TGGT1_315140	48	0	0
rhoptry protein ROP14	TGGT1_315220	2	0	0
putative transcription factor IIB	TGGT1_315300	1	0	0
DnaJ domain-containing protein	TGGT1_315690	11	0	0
hypothetical protein	TGGT1_316250	14	0	0
ATP-dependent DNA helicase, RecQ family protein	TGGT1_316300	1	0	0
hypothetical protein	TGGT1_316340	1	0	0
hypothetical protein	TGGT1_316350	1	0	0
alpha tubulin TUBA1	TGGT1_316400B	18	0	0
IMC sub-compartment protein ISP3	TGGT1_316540	1	0	0
hypothetical protein	TGGT1_316570A	1	0	0
Sas10 C-terminal domain-containing protein	TGGT1_316900	52	0	0
putative eukaryotic translation initiation factor 3 subunit 7	TGGT1_317720	6	0	0
SART-1 family protein	TGGT1_318140	2	0	0
MSP (Major sperm protein) domain-containing protein	TGGT1_318160	1	0	0
helicase associated domain (ha2) protein	TGGT1_318440	111	0	0
SWI2/SNF2-containing protein RAD5	TGGT1_318480	7	0	0
hypothetical protein	TGGT1_318525	3	0	0
ATPase/histidine kinase/DNA gyrase B/HSP90 domain-containing protein	TGGT1_318560	2	0	0
RNA recognition motif-containing protein	TGGT1_318690	4	0	0
putative eukaryotic initiation factor-6	TGGT1_318700	9	0	0
2-oxo acid dehydrogenases acyltransferase (catalytic domain) domain-containing protein	TGGT1_319920	3	0	0
ribosomal protein RPL5	TGGT1_320050	30	0	0
WD domain, G-beta repeat domain containing protein	TGGT1_320210	54	0	0
putative SWI2/SNF2 Brahma	TGGT1_320300	2	0	0
ribosome biogenesis regulatory protein (rrs1) protein	TGGT1_320450	3	0	0
N-acyl-phosphatidylethanolamine-hydrolyzing phospholipase D family protein	TGGT1_320490	6	0	0
hypothetical protein	TGGT1_320760	2	0	0
RNA recognition motif-containing protein	TGGT1_321500	9	0	0
cell division protein CDC48AP	TGGT1_321640	3	0	0
hypothetical protein	TGGT1_321680	10	0	0
heat shock protein	TGGT1_324600	6	0	0
rhoptry protein ROP8	TGGT1_363030	27	0	0
putative transmembrane protein	TGGT1_410360	11	0	0
putative transmembrane protein	TGGT1_410370	8	0	0
hypothetical protein	TGGT1_410610	1	0	0
rhoptry protein ROP5	TGGT1_411430	36	0	0
putative transmembrane protein	TGGT1_411470	3	0	0
