# Supplementary material for: The essential kinase TgGSK regulates centrosome segregation and endodyogeny in Toxoplasma gondii
Source: mSphere. 2025 Mar 28;10(4):e00111-25. doi: 10.1128/msphere.00111-25 (PMC12039231; doi:10.1128/msphere.00111-25)
Supplement: Data set S3 — RNAseq raw data. [file msphere.00111-25-s0003.xlsx]

## Sheet: Significant Data
Differentially expressed transcripts -Atc vs +Atc. C1, C2, and C3 are three controls. E1, E2, E3 are three experimental sets. Significance defined at log2fold change >0.5 and p<0.05
name	log2FoldChange	PAdj	C_1	C_2	C_3	E_1	E_2	E_3
TGME49_208740	-3.97	0.00014	2655.9	549.5	1408.6	61.1	87.2	146.1
TGME49_208730	-3.52	3e-09	2380.1	727	1530.4	132.3	123.9	147
TGME49_253330	-3.47	1.9e-05	364.7	97.2	202	23.7	17.9	18.8
TGME49_253790	-3.41	2.3e-14	1185.6	527.5	1080.6	69.9	92.9	100.4
TGME49_500296	-3.19	3.9e-06	2086.5	598.7	1456.4	129.8	158.1	165.9
TGME49_264660	-3.11	2e-30	9202.7	5226.6	7557	708.7	920.8	910
TGME49_204440	-3.09	9.6e-30	249.9	172.4	211.3	22.5	27.7	24.2
TGME49_283450	-2.92	3.7e-34	367.2	254	399.8	37.4	39.1	58.3
TGME49_318610	-2.69	1.2e-33	283.9	251.4	258.2	52.4	34.2	38.6
TGME49_207150	-2.51	2.5e-13	312.2	127	232.2	28.7	37.5	51.1
TGME49_257000	-2.44	2.6e-21	304.1	200.9	269.6	34.9	43.2	63.7
TGME49_202010	-2.18	3.3e-56	982.6	763.3	874.5	212.1	194.7	174.8
TGME49_260190	-2.18	7.7e-10	321.9	127	217.6	59.9	53	35.9
TGME49_311380	-2.17	0.0038	345.3	308.4	469.5	61.1	131.2	55.6
TGME49_206290	-2.15	7.3e-27	309.7	267	276.9	54.9	72.5	63.7
TGME49_224630	-2.08	6.2e-26	323.5	313.6	347.7	58.6	95.3	75.3
TGME49_500258	-2.08	2.2e-23	676.1	378.4	572.6	109.8	138.5	137.2
TGME49_227430	-2.06	1.3e-10	1705.6	1153.4	1734.4	277	378.9	442.9
TGME49_288685	-2.03	4.4e-56	754.6	751.7	763.1	199.6	163	197.2
TGME49_225790	-1.99	2.3e-15	313	193.1	268.6	76.1	52.1	69.9
TGME49_309885	-1.95	2.1e-18	224	219	237.4	48.7	55.4	70.8
TGME49_301350	-1.9	1e-23	322.7	277.3	307.1	71.1	79.9	90.5
TGME49_247400	-1.88	3.2e-41	1247.1	1121	1260.7	400.5	261.6	331.7
TGME49_286000	-1.83	5.5e-16	220.8	213.8	195.7	52.4	57	67.2
TGME49_213460	-1.82	1.1e-10	256.4	150.3	217.6	69.9	61.1	48.4
TGME49_209985	-1.8	2.2e-24	448	431.6	368.5	146	106.7	108.5
TGME49_208850	-1.74	9.2e-15	334	309.7	327.9	132.3	68.4	95
TGME49_239010	-1.73	5.3e-50	1156.5	1061.4	1251.4	343.1	319.4	381
TGME49_273970	-1.66	1.1e-17	334.8	278.6	298.8	78.6	105.1	102.2
TGME49_250220	-1.66	0.00093	228.9	82.9	163.4	49.9	62.7	38.6
TGME49_500056	-1.65	2.1e-10	201.4	152.9	169.7	61.1	53	54.7
TGME49_267160	-1.64	2.3e-09	168.2	145.1	158.2	59.9	42.4	51.1
TGME49_201180	-1.58	1.9e-25	452.9	511.9	442.4	164.7	162.2	145.2
TGME49_236070	-1.57	3.6e-23	525.7	434.1	466.4	153.5	147.5	180.2
TGME49_254890	-1.56	2.6e-32	750.5	701.1	748.5	288.2	223.3	241.2
TGME49_207140	-1.56	1.8e-09	194.1	162	193.6	73.6	50.5	64.6
TGME49_310177	-1.52	2.7e-10	425.4	268.3	460.1	107.3	154	139.9
TGME49_217400	-1.5	2.8e-13	722.2	742.6	652.7	339.4	245.3	170.3
TGME49_214430	-1.49	3e-09	164.2	169.8	198.8	66.1	61.1	62.8
TGME49_202900	-1.48	4.8e-42	1831	1850.6	1887.4	762.3	576.9	662.5
TGME49_305120	-1.48	6.2e-18	368	329.2	415.4	132.3	131.2	136.3
TGME49_236860	-1.48	4e-12	594.4	550.8	521.6	265.8	202.9	133.6
TGME49_278740	-1.46	3.4e-10	218.4	181.4	221.7	71.1	72.5	82.5
TGME49_320180	-1.44	1.1e-37	1150	1099	1157.7	450.4	371.6	442
TGME49_252210	-1.43	1.8e-46	4559.7	3545.7	4175.7	1547.1	1512.3	1491.8
TGME49_220330	-1.43	1.1e-31	716.5	730.9	659	262	261.6	255.5
TGME49_267140	-1.4	3.7e-11	328.3	300.7	259.2	137.2	97	105.8
TGME49_222060	-1.38	3.2e-06	177.1	146.4	157.2	77.4	57.9	52
TGME49_233870	-1.37	1.1e-36	1275.4	1220.8	1245.1	532.7	484.8	431.2
TGME49_250950	-1.37	1.5e-06	157.7	152.9	139.5	54.9	63.6	54.7
TGME49_315410	-1.37	4.9e-06	206.2	155.5	165.5	87.3	58.7	61
TGME49_203740	-1.36	7.7e-08	442.4	291.6	420.6	197.1	115.7	143.4
TGME49_213480	-1.36	0.00069	244.2	137.4	184.3	61.1	99.4	59.2
TGME49_261390	-1.34	3.8e-13	349.4	289	367.5	139.7	125.5	135.4
TGME49_283810	-1.33	1e-09	294.4	278.6	283.2	84.8	136.1	116.5
TGME49_229720	-1.32	1.5e-09	414.1	276	339.4	128.5	127.1	158.7
TGME49_254340	-1.31	4e-07	188.4	186.6	197.8	73.6	64.4	92.3
TGME49_293180	-1.3	1.5e-22	2860.5	2013.9	2746.3	1065.5	940.3	1092.9
TGME49_320620	-1.3	3.2e-08	246.7	224.2	285.2	79.8	105.9	118.3
TGME49_318660	-1.29	1e-30	1701.6	1460.5	1588.7	729.9	627.4	590.8
TGME49_278110	-1.29	0.00011	460.2	241	423.7	106.1	183.3	169.4
TGME49_219660	-1.27	1.9e-05	240.2	177.5	230.1	62.4	102.7	101.3
TGME49_248445	-1.26	3.8e-24	1246.3	1187.1	1198.3	588.9	429.4	500.3
TGME49_240450	-1.26	8.3e-17	519.2	536.5	445.6	214.6	193.9	218.8
TGME49_294990	-1.24	1.2e-29	1039.2	947.3	1037.9	414.2	418	451.9
TGME49_276930	-1.24	2.3e-13	659.1	557.3	692.3	333.1	233	249.2
TGME49_257760	-1.23	1.1e-21	673.7	602.6	686.1	265.8	281.1	287.8
TGME49_307030	-1.23	0.00017	264.5	162	300.9	114.8	92.1	106.7
TGME49_278600	-1.22	4.2e-18	748.1	705	770.4	351.8	340.6	263.6
TGME49_276980	-1.21	4.1e-05	277.4	265.7	230.1	143.5	75.8	118.3
TGME49_220630	-1.2	4.7e-41	3991.1	4284.4	4655.6	1890.2	1763.3	1969.7
TGME49_226420	-1.2	1.3e-29	1218.8	1154.7	1271.1	573.9	499.5	522.7
TGME49_295100	-1.19	2.6e-32	3065.9	2985.9	2836.9	1129.1	1366.5	1404
TGME49_220890	-1.19	3.6e-23	1150	957.7	1085.8	489.1	427.8	488.6
TGME49_226990	-1.19	5.2e-09	260.4	290.3	309.2	124.8	110.8	139.9
TGME49_313890	-1.19	7.7e-08	423	423.8	484.1	134.7	200.4	243
TGME49_257530	-1.18	9.7e-35	8902.6	7309.2	8240	3907.7	3362	3523.4
TGME49_291930	-1.18	9.7e-28	6309.8	6084.5	6201.6	3248.9	2450.2	2542.6
TGME49_285425	-1.18	6.7e-09	482	498.9	388.3	225.8	224.9	154.2
TGME49_225900	-1.17	1.2e-22	837.9	798.3	780.8	361.8	330.8	382.8
TGME49_500233	-1.16	8.5e-20	756.2	666.1	729.8	340.6	299.9	329
TGME49_210815	-1.16	7.8e-09	320.3	261.8	274.8	129.8	121.4	133.6
TGME49_287470	-1.16	0.01	265.3	137.4	262.3	79.8	107.6	111.2
TGME49_240900	-1.14	2.3e-21	706.8	666.1	703.8	309.4	320.2	310.2
TGME49_215910	-1.14	1.3e-20	2370.4	1857.1	2085.2	990.6	1040.5	837.4
TGME49_250955	-1.14	1.1e-13	926	876.1	877.6	449.2	456.3	315.6
TGME49_307480	-1.14	1.1e-05	234.5	209.9	216.5	98.6	119	81.6
TGME49_241880	-1.13	3.1e-37	2540.3	2301.6	2530.8	1076.7	1172.5	1119.8
TGME49_323010	-1.13	7.5e-07	287.1	238.5	327.9	144.7	132.8	113.9
TGME49_289600	-1.12	2.2e-17	953.5	859.2	915.1	485.3	367.5	408.8
TGME49_242625	-1.12	8.1e-12	1006.9	1180.6	993.2	532.7	555.7	370.3
TGME49_293510	-1.11	6.6e-20	1407.2	1122.3	1359.6	560.2	592.4	644.6
TGME49_500107	-1.1	7.2e-15	538.6	545.6	545.5	223.3	263.2	269.9
TGME49_294980	-1.09	1.9e-19	752.9	771.1	689.2	354.3	342.2	341.6
TGME49_261400	-1.08	1.2e-22	2669.7	2604.9	2919.1	1401.1	1107.4	1376.2
TGME49_263750	-1.08	2.4e-18	971.3	800.9	917.2	415.5	409.9	446.5
TGME49_500125	-1.08	2e-12	600.1	664.8	529.9	249.5	305.6	287.8
TGME49_291890	-1.08	0.019	10216	9851.9	10341.9	6319.4	3973.9	4125.8
TGME49_260440	-1.07	1.6e-36	4902.6	4907.8	5077.2	2457.9	2138.1	2478.9
TGME49_208030	-1.07	2e-19	8986.7	8883.8	8784.4	5150.3	3800.4	3766.3
TGME49_210810	-1.07	2.1e-17	1903.8	1566.8	1687.6	883.3	699.1	881.3
TGME49_230970	-1.07	8.8e-12	639.7	583.2	555.9	334.4	254.2	262.7
TGME49_277270	-1.06	1.1e-10	1747.7	1371.1	1543.9	940.7	635.6	675.1
TGME49_318690	-1.05	1.1e-05	237	269.6	209.3	116	118.2	110.3
TGME49_223570	-1.04	1.9e-07	619.5	480.8	624.6	214.6	299	320.1
TGME49_500351	-1.04	6e-07	468.3	397.9	425.8	264.5	198	173
TGME49_234380	-1.03	1.2e-16	2798.2	2369	2697.4	1483.5	1090.2	1274
TGME49_500174	-1.03	3.6e-14	679.3	636.3	728.7	319.4	313.7	368.5
TGME49_279450	-1.03	3e-11	552.4	519.7	554.9	310.7	237.9	251.9
TGME49_314310	-1.03	7e-05	929.2	480.8	811	344.4	361.8	381.9
TGME49_271090	-1.03	9.8e-05	231.3	244.9	192.6	111	118.2	97.7
TGME49_263450	-1.03	0.0059	165.8	145.1	182.2	87.3	66	89.7
TGME49_257990	-1.02	3e-14	756.2	631.1	686.1	330.6	334.1	359.5
TGME49_268240	-1.02	9.2e-07	292.8	326.6	288.4	126	153.2	164.1
TGME49_292110	-1.02	0.0065	161.7	185.3	179.1	111	73.3	77.1
TGME49_213752	-1.01	0.00016	199.8	190.5	191.6	99.8	100.2	88.8
TGME49_226480	-1	8.8e-07	290.3	295.5	316.5	162.2	158.1	131.8
TGME49_311100	-0.99	2.4e-16	2805.5	2327.5	2315.3	1397.4	1245.9	1103.6
TGME49_272520	-0.99	5.9e-11	857.3	891.6	927.6	542.7	378.1	432.1
TGME49_230980	-0.97	8.5e-22	1761.4	1686	1605.3	817.2	933.8	821.2
TGME49_223668	-0.97	2e-08	376.1	357.7	381	203.4	175.2	192.8
TGME49_219640	-0.97	0.0004	233.7	229.4	202	131	102.7	109.4
TGME49_500309	-0.97	0.047	148	167.2	134.3	61.1	88	77.1
TGME49_275470	-0.96	6.4e-17	1619.9	1864.9	1683.4	943.2	779	937.8
TGME49_231800	-0.96	0.0065	289.5	279.9	220.7	108.5	172.7	122.8
TGME49_291800	-0.95	1.6e-16	981.8	1048.4	1116	511.5	528	581.8
TGME49_305030	-0.95	8.8e-08	486.1	406.9	466.4	263.3	207.8	238.5
TGME49_234950	-0.95	1.9e-07	532.2	454.9	622.6	309.4	253.4	272.5
TGME49_500300	-0.95	0.0075	270.1	264.4	254	185.9	107.6	120.1
TGME49_244940	-0.95	0.02	169.8	206.1	238.4	83.6	111.6	120.1
TGME49_295440	-0.95	0.021	178.7	149	155.1	96.1	81.5	75.3
TGME49_221400	-0.94	7e-19	4373.7	4173	3974.8	2067.4	2492.6	1981.3
TGME49_270240	-0.94	3e-18	18636.6	14356.6	16030.2	8981.9	7821.6	8763.6
TGME49_292920	-0.94	2.8e-16	3183.2	2739.6	2907.7	1769.2	1430	1402.2
TGME49_237560	-0.94	2.9e-16	4339.7	3760.9	4195.5	2422.9	1848.8	2164.2
TGME49_225120	-0.94	3.2e-13	4594.5	5169.6	5591.5	3081.7	2240.8	2710.2
TGME49_301160	-0.94	3.5e-05	307.3	265.7	256.1	154.7	144.2	136.3
TGME49_295035	-0.93	0.039	173.9	146.4	140.5	77.4	76.6	87.9
TGME49_215260	-0.92	1.1e-21	1594.8	1704.2	1588.7	900.8	871.1	816.7
TGME49_213610	-0.92	1.4e-14	2721.4	2997.5	2599.5	1711.8	1351	1352.9
TGME49_200385	-0.91	4e-26	5108.8	4967.4	4934.6	2686.2	2852.7	2423.3
TGME49_253820	-0.91	3.4e-15	2232.9	2001	2195.6	1300.1	1011.2	1122.5
TGME49_213067	-0.91	3.4e-09	1188	983.6	1039	660	581.8	477.9
TGME49_226860	-0.9	3.3e-12	2282.3	1956.9	2136.2	1345	1021.8	1049.8
TGME49_225560	-0.89	1.7e-26	3814.8	4152.2	3680.1	2136	2060.7	2096.1
TGME49_285860	-0.89	1e-05	374.4	434.1	391.4	179.7	218.4	243.9
TGME49_225360	-0.89	0.0026	245.9	281.2	266.5	138.5	116.5	171.2
TGME49_285800	-0.88	8.8e-08	416.5	474.3	474.7	242	258.3	241.2
TGME49_247390	-0.88	2.3e-07	467.5	501.5	457	254.5	288.4	228.6
TGME49_288950	-0.88	5.2e-07	622.7	684.3	719.4	368.1	427	301.2
TGME49_301480	-0.88	5.6e-07	642.1	808.7	634	364.3	428.6	337.1
TGME49_260030	-0.88	0.007	218.4	203.5	182.2	103.6	118.2	105.8
TGME49_295360	-0.87	1.1e-18	2991.5	2572.5	2879.6	1559.6	1446.3	1629
TGME49_280770	-0.87	4e-17	1422.6	1482.6	1367.9	773.5	831.9	732.5
TGME49_271260	-0.86	1.4e-20	1689.5	1793.6	1686.5	932	924	985.3
TGME49_206590	-0.86	4.5e-17	1562.5	1739.2	1593.9	945.7	914.2	840.9
TGME49_249540	-0.86	4.9e-07	500.6	532.6	611.1	300.7	331.6	273.4
TGME49_205210	-0.86	0.00019	324.3	348.6	352.9	227.1	164.6	176.6
TGME49_239790	-0.85	3.8e-17	1505.1	1592.7	1610.5	940.7	834.4	843.6
TGME49_313660	-0.85	1.4e-10	715.7	738.7	765.2	440.4	374	423.2
TGME49_309890	-0.85	4.4e-07	713.3	651.9	614.2	314.4	422.9	357.7
TGME49_267380	-0.85	6.7e-05	513.5	399.2	551.8	275.7	240.4	297.6
TGME49_269240	-0.85	0.033	198.9	187.9	210.3	89.8	117.3	122.8
TGME49_268880	-0.84	1.1e-08	697.9	654.5	608	401.7	361.8	334.4
TGME49_500406	-0.84	3.2e-05	395.5	360.3	346.7	230.8	191.5	199
TGME49_242090	-0.83	7.3e-30	6846.8	7077.2	7228.1	3840.3	3977.2	4090.9
TGME49_203600	-0.83	6.1e-24	3640.9	3422.6	3349.1	1968.8	1897.7	2005.5
TGME49_306190	-0.83	6.1e-22	3476.8	3355.2	3544.8	2018.7	1807.3	2016.3
TGME49_232940	-0.83	1.9e-11	2128.6	2099.4	2003	1358.7	1015.3	1137.7
TGME49_205360	-0.83	1.4e-09	1160.5	1346.5	1124.3	652.5	767.6	623.1
TGME49_291150	-0.83	3.4e-09	576.6	628.5	649.6	345.6	339	360.4
TGME49_240410	-0.83	3.5e-09	925.2	947.3	952.6	445.4	589.1	552.3
TGME49_238995	-0.83	8.2e-08	709.3	756.8	630.9	358.1	438.4	378.3
TGME49_236620	-0.83	0.00013	359.1	359	369.6	208.4	172.7	231.3
TGME49_206690	-0.82	5.3e-16	1888.4	1835.1	1715.7	1104.2	958.2	1016.7
TGME49_262380	-0.82	4.6e-14	1491.3	1487.8	1538.7	937	770.8	850.8
TGME49_225830	-0.82	4.5e-12	883.1	995.3	946.3	561.4	510.9	524.5
TGME49_239890	-0.82	3.8e-10	951.1	839.8	1005.7	556.5	492.2	541.5
TGME49_294380	-0.82	0.00011	350.2	335.7	400.8	184.7	217.6	212.5
TGME49_284310	-0.82	0.0031	387.4	339.5	335.2	194.6	242	165
TGME49_212770	-0.81	3e-17	3654.7	3738.8	3482.3	2240.8	2101.4	1870.2
TGME49_287180	-0.81	1.1e-10	1131.4	1108	1175.4	742.4	612.8	598.9
TGME49_215400	-0.81	0.0075	487.7	447.1	436.2	345.6	215.1	228.6
TGME49_232280	-0.8	2e-12	1592.4	1538.3	1626.1	1004.4	811.6	927
TGME49_300220	-0.8	6.9e-08	1781.7	1765.1	1679.2	808.5	1172.5	1011.3
TGME49_201240	-0.8	0.0019	296.8	285.1	327.9	149.7	181.7	190.1
TGME49_311650	-0.79	7.4e-07	512.7	457.5	502.8	279.5	289.3	286
TGME49_314700	-0.78	1.3e-15	2288.7	2359.9	2262.2	1439.8	1361.6	1221.1
TGME49_319560	-0.78	2.4e-12	11404	11116.7	11036.3	7553.3	5691.6	6253.3
TGME49_204530	-0.78	7.3e-08	11431.5	10310.6	10868.6	7746.7	5267.9	5946.7
TGME49_250880	-0.78	2.6e-06	1389.4	1189.7	1339.8	893.3	620.9	773.7
TGME49_252190	-0.78	0.00018	387.4	339.5	378.9	220.8	229	195.4
TGME49_254920	-0.78	0.0019	297.6	256.6	299.8	172.2	163	163.2
TGME49_297650	-0.77	4.4e-13	1992.7	1982.8	2164.4	1308.8	1091.9	1199.6
TGME49_253400	-0.77	3e-11	927.6	883.8	945.3	561.4	532.9	529.8
TGME49_270550	-0.77	6.6e-09	807.1	753	807.9	480.3	488.1	420.5
TGME49_275650	-0.77	2.3e-08	2117.3	2147.4	1964.5	1438.5	1172.5	1042.7
TGME49_217555	-0.77	2.8e-07	1162.2	918.8	1037.9	682.5	589.1	571.1
TGME49_277240	-0.77	1.8e-05	1673.3	1417.8	1546	1112.9	873.5	740.5
TGME49_237820	-0.77	0.00056	507.1	511.9	502.8	334.4	326.7	234
TGME49_248740	-0.76	9e-07	2887.2	3229.5	2732.8	2083.6	1710.3	1454.2
TGME49_232530	-0.76	1.1e-05	506.3	434.1	464.3	277	285.2	268.1
TGME49_219070	-0.75	4e-09	1144.4	1226	1157.7	707.4	770.8	621.3
TGME49_267855	-0.75	6.3e-06	597.7	646.7	532	338.1	376.5	339.8
TGME49_236010	-0.74	4.7e-05	1810	1215.6	1503.3	973.2	896.3	845.4
TGME49_500222	-0.74	5.5e-05	588	487.3	552.8	361.8	318.6	299.4
TGME49_264050	-0.74	0.0042	365.6	312.3	361.2	238.3	198	190.1
TGME49_236040	-0.73	3e-11	4095.5	3444.6	4012.2	2365.6	2131.6	2485.2
TGME49_208830	-0.73	8e-11	5170.3	5318.6	5338.5	3680.6	2876.3	2984.5
TGME49_316900	-0.73	9.5e-09	1071.6	1025.1	988	667.5	563	640.1
TGME49_224520	-0.73	3.7e-08	1255.2	1355.6	1402.3	706.2	793.6	905.5
TGME49_285850	-0.73	7.6e-07	757	750.4	652.7	404.2	447.3	449.2
TGME49_213050	-0.73	7.1e-06	2169.8	1841.6	2191.4	1493.4	1068.2	1187.9
TGME49_240060	-0.72	5.8e-11	1984.6	2118.9	1957.2	1353.7	1210	1115.3
TGME49_222360	-0.72	1.8e-07	716.5	740	671.5	440.4	403.3	445.6
TGME49_278780	-0.72	8.7e-05	444.8	518.4	490.3	306.9	275.4	301.2
TGME49_500425	-0.71	1.3e-08	1228.5	1071.8	1112.9	726.1	647.8	722.6
TGME49_254070	-0.71	3.7e-07	1289.1	1058.8	1180.6	658.8	704	788.9
TGME49_313480	-0.71	6.3e-05	471.5	487.3	434.1	278.2	288.4	285.1
TGME49_268950	-0.71	8.5e-05	1252.7	1144.3	1115	869.6	611.9	680.5
TGME49_319370	-0.71	0.00044	489.3	492.5	435.2	262	321	280.6
TGME49_232520	-0.71	0.0017	410	400.5	427.9	283.2	259.1	219.6
TGME49_255190	-0.7	1.4e-10	2785.3	3093.4	2700.5	1930.1	1724.2	1630.8
TGME49_225540	-0.7	2e-09	1949.9	1820.8	1665.7	1216.5	1051.1	1081.2
TGME49_313830	-0.7	6.1e-07	819.3	798.3	719.4	501.6	487.3	453.6
TGME49_311430	-0.7	1.6e-05	1996.8	2108.5	2094.6	1484.7	1029.1	1321.5
TGME49_224935	-0.7	3.1e-05	549.1	533.9	582	308.2	366.7	345.2
TGME49_269320	-0.7	8.4e-05	453.7	487.3	492.4	296.9	308.8	274.3
TGME49_206430	-0.7	0.00012	1794.6	1780.6	1400.2	922	1197	945.8
TGME49_311230	-0.7	0.0013	4742.5	5860.3	4183	3135.4	3547.8	2410.8
TGME49_271080	-0.7	0.011	444.8	355.1	476.8	264.5	241.2	284.2
TGME49_232250	-0.69	1.5e-10	4859.7	4601.9	4721.2	3338.7	2739.5	2744.3
TGME49_201260	-0.69	5.2e-08	2872.6	2383.3	2982.6	1548.3	1736.4	1811
TGME49_313990	-0.69	5.4e-05	487.7	458.8	465.4	292	288.4	294.1
TGME49_271610	-0.69	0.0023	799	589.7	740.2	491.6	385.4	445.6
TGME49_293810	-0.69	0.0044	447.2	397.9	464.3	306.9	235.5	272.5
TGME49_263220	-0.69	0.0075	354.2	412.1	436.2	268.2	254.2	220.5
TGME49_250760	-0.68	4.3e-14	1975.8	1919.3	1898.9	1207.7	1211.7	1206.7
TGME49_275670	-0.68	2.6e-11	1865	1827.3	1693.8	1064.2	1158.7	1142.2
TGME49_221180	-0.68	3.3e-11	1489.7	1469.6	1610.5	928.3	958.2	968.3
TGME49_312270	-0.68	3.4e-11	1803.5	1791	1872.9	1049.3	1161.9	1201.4
TGME49_255170	-0.68	0.001	448.9	473	426.8	311.9	272.2	262.7
TGME49_289890	-0.68	0.0063	422.2	386.2	430	284.5	221.6	269.9
TGME49_209240	-0.68	0.0075	429.4	364.2	347.7	238.3	243.6	231.3
TGME49_239620	-0.68	0.042	262	277.3	271.7	162.2	172.7	171.2
TGME49_213660	-0.67	7.5e-14	7826.2	7192.6	7860	4576.4	5167.7	4647.6
TGME49_207990	-0.67	2.1e-07	740	769.8	756.8	487.8	469.3	463.5
TGME49_286630	-0.67	7.4e-07	2092.2	1670.5	1989.5	1321.3	1149.7	1147.6
TGME49_289070	-0.67	8.6e-07	1041.7	956.4	915.1	613.8	652.7	567.5
TGME49_318620	-0.67	1.1e-05	897.7	882.5	807.9	612.6	496.2	518.2
TGME49_266680	-0.67	5.2e-05	703.6	723.1	715.2	516.5	419.6	412.4
TGME49_310060	-0.67	0.0014	449.7	444.5	447.7	298.2	249.3	298.5
TGME49_226470	-0.66	8.6e-06	1469.5	1608.3	1400.2	980.7	1044.6	814
TGME49_289910	-0.65	4e-10	1807.5	1848	1811.4	1246.4	1167.7	1082.1
TGME49_241160	-0.65	1.3e-08	1097.5	1057.5	1090	685	670.6	718.1
TGME49_211720	-0.65	8.4e-07	6213.5	7355.8	6257.8	4064.9	4795.3	3788.7
TGME49_205750	-0.65	3.1e-05	662.4	651.9	590.3	414.2	400.9	400.7
TGME49_263440	-0.65	0.00018	494.9	491.2	493.5	313.2	303.9	324.5
TGME49_222000	-0.65	0.00044	640.5	655.8	611.1	465.4	374	384.6
TGME49_218570	-0.65	0.005	628.4	618.2	604.9	475.4	342.2	365.8
TGME49_268210	-0.65	0.0059	388.2	405.6	400.8	279.5	249.3	236.7
TGME49_201670	-0.65	0.012	355	412.1	412.3	232.1	264.8	250.1
TGME49_320100	-0.64	3.8e-09	4334	4560.5	4694.1	2563.9	3136.3	3015
TGME49_203830	-0.64	1.5e-07	1040	1073.1	1034.8	688.7	704.8	629.4
TGME49_297150	-0.64	1.2e-05	655.1	651.9	653.8	432.9	407.4	422.3
TGME49_259220	-0.64	6.2e-05	620.3	648	625.7	439.2	398.5	376.5
TGME49_266900	-0.64	7.5e-05	1971.7	1472.2	1791.7	1220.2	1088.6	1052.5
TGME49_318390	-0.64	8.2e-05	818.4	859.2	786	455.4	576.9	537
TGME49_296121	-0.63	1.3e-07	1345.7	1368.5	1326.3	932	892.2	791.6
TGME49_295935	-0.63	6.1e-07	3560.9	3083.1	3528.1	2477.8	2069.7	2046.8
TGME49_309770	-0.63	1.2e-06	2510.3	2155.2	2648.5	1622	1452.8	1672.9
TGME49_290920	-0.63	1.5e-05	686.6	698.5	705.8	475.4	435.9	444.7
TGME49_311030	-0.63	1.7e-05	917.1	933.1	883.9	615.1	629	524.5
TGME49_320090	-0.63	0.0001	855.6	808.7	935.9	615.1	509.3	565.7
TGME49_270160	-0.63	0.017	400.3	395.3	413.3	237.1	253.4	290.5
TGME49_500328	-0.63	0.032	590.4	510.6	576.7	346.8	313.7	428.5
TGME49_250840	-0.63	0.035	611.4	565	592.4	308.2	383	451.9
TGME49_258870	-0.62	1.4e-14	11798.7	11543.1	12126.2	8202.1	7477.7	7408
TGME49_203030	-0.62	5.4e-08	1462.2	1382.8	1497	1015.6	906.9	905.5
TGME49_243545	-0.62	2.7e-07	2690.7	2493.4	2436.1	1857.8	1523.7	1585.1
TGME49_237500	-0.62	1e-05	799.8	819	792.2	561.4	517.4	493.1
TGME49_219485	-0.62	2.7e-05	664.8	670	701.7	456.6	438.4	432.1
TGME49_288530	-0.62	0.00053	562.9	565	548.6	394.3	341.4	358.6
TGME49_278205	-0.62	0.00054	2257.2	2441.6	2100.9	1367.4	1762.5	1275.8
TGME49_225320	-0.62	0.0011	761.8	756.8	746.4	560.2	497.9	422.3
TGME49_311425	-0.62	0.0013	943	914.9	1010.9	701.2	519.9	650.9
TGME49_211650	-0.62	0.007	429.4	496.4	475.8	280.7	312.9	315.6
TGME49_298050	-0.62	0.011	486.1	423.8	471.6	334.4	279.5	287.8
TGME49_314750	-0.62	0.021	510.3	461.4	469.5	339.4	270.5	335.3
TGME49_267740	-0.62	0.024	1189.7	957.7	1130.6	875.9	633.1	638.3
TGME49_305910	-0.62	0.025	404.4	365.5	427.9	257	243.6	279.7
TGME49_261740	-0.61	2.6e-08	12970.6	11852.8	12759.2	7391.1	8017.9	9193
TGME49_247220	-0.61	4.7e-06	2046.9	1794.9	1937.4	1426.1	1186.4	1179.8
TGME49_254880	-0.61	6.8e-06	1837.5	1899.9	1772.9	1069.2	1360	1182.5
TGME49_212900	-0.61	4.1e-05	993.9	965.5	963	560.2	687.7	662.5
TGME49_239310	-0.61	0.0019	629.2	531.3	633	415.5	379.7	382.8
TGME49_318380	-0.61	0.004	528.9	545.6	584	324.4	367.5	394.5
TGME49_271280	-0.61	0.025	425.4	371.9	416.4	265.8	251	281.5
TGME49_251410	-0.6	1.3e-05	829.8	880	811	541.5	576.9	541.5
TGME49_300120	-0.6	0.00017	1074.8	961.6	1074.4	641.3	648.6	768.3
TGME49_237015	-0.6	0.00078	2782.9	2429.9	2439.2	2016.2	1515.6	1524.1
TGME49_289170	-0.6	0.0046	906.6	699.8	852.6	587.6	537.8	504.7
TGME49_230480	-0.59	4.8e-06	1970.9	1706.8	1886.4	1137.9	1210	1346.6
TGME49_258410	-0.59	2.9e-05	3810.8	3431.7	3688.5	2820.9	2230.2	2224.3
TGME49_500254	-0.59	5.7e-05	1671.7	1425.6	1698	1176.5	1006.3	1005.9
TGME49_205290	-0.59	0.00032	592.8	605.2	606.9	408	388.7	401.6
TGME49_271888	-0.59	0.00047	845.9	743.9	831.8	501.6	524.8	584.5
TGME49_226910	-0.59	0.00096	845.1	946	806.8	516.5	626.6	576.5
TGME49_208570	-0.58	0.0035	1733.1	1508.5	1887.4	1313.8	1132.6	1004.1
TGME49_314480	-0.58	0.0039	789.3	767.2	698.5	563.9	451.4	500.3
TGME49_301400	-0.57	4.5e-07	5171.9	5557.1	5140.7	3505.9	3946.2	3229.3
TGME49_320080	-0.57	5.2e-06	2962.4	2847.2	2820.2	1906.4	2166.6	1723.1
TGME49_254300	-0.57	6.3e-06	1075.6	1099	1109.8	759.8	762.7	695.7
TGME49_312100	-0.57	3.5e-05	1520.4	1708.1	1523.1	1069.2	1157.9	973.6
TGME49_261680	-0.57	0.00016	884	934.4	890.1	602.6	656.8	562.1
TGME49_253100	-0.57	0.00019	940.6	986.2	1052.5	605.1	713.8	677.8
TGME49_286750	-0.56	1.7e-07	2305.7	2117.6	2300.7	1505.9	1435.7	1611.1
TGME49_289880	-0.56	2.7e-05	1028.7	1113.2	1021.3	676.2	739.1	724.4
TGME49_222400	-0.56	2.9e-05	1146	1174.1	1222.2	873.4	760.2	772.8
TGME49_289100	-0.56	0.00019	824.9	948.6	868.2	586.4	582.6	613.2
TGME49_219738	-0.56	0.0027	792.6	777.6	674.6	496.6	536.2	486.8
TGME49_294200	-0.56	0.0038	3935.3	3703.8	4144.4	3222.7	2326.3	2455.6
TGME49_203930	-0.56	0.014	1883.6	1670.5	1558.5	980.7	1344.5	1141.3
TGME49_244280	-0.55	2.7e-10	3271.4	3133.6	3231.4	2248.3	2114.5	2209.9
TGME49_255260	-0.55	3.8e-07	17007.8	16967.9	17276.3	13164	11067.8	10865
TGME49_225530	-0.55	7.4e-07	1782.5	1700.3	1759.4	1275.1	1180.7	1134.1
TGME49_214840	-0.55	8e-07	5415.3	5541.5	5028.3	3609.5	3981.3	3328.8
TGME49_296231	-0.55	1.1e-06	1484.8	1353	1454.4	976.9	988.4	964.7
TGME49_277740	-0.55	2.9e-06	2232.9	2540.1	2159.2	1520.9	1610.9	1596.7
TGME49_235370	-0.55	3.2e-05	4492.5	4835.2	4402.6	3408.6	3254.4	2700.3
TGME49_227952	-0.55	0.00011	1078.9	1121	1006.7	779.8	720.3	695.7
TGME49_291050	-0.55	0.0013	943.8	1014.7	853.7	588.9	666.5	655.4
TGME49_230180	-0.55	0.0029	2727.1	2914.6	2971.2	2345.6	1748.6	1816.4
TGME49_241155	-0.55	0.0067	914.7	773.7	827.6	573.9	624.2	527.2
TGME49_205380	-0.54	6.1e-06	2254	1991.9	2158.1	1569.5	1382	1462.2
TGME49_214140	-0.54	4.5e-05	1636.1	1875.2	1633.4	1162.8	1250.8	1108.1
TGME49_266080	-0.54	0.00031	10033.2	9168.9	9731.8	7754.2	6255.4	5878.5
TGME49_304500	-0.54	0.0026	1437.9	1153.4	1348.2	968.2	836	912.7
TGME49_216120	-0.54	0.016	969.7	872.2	912	724.9	560.6	623.1
TGME49_239830	-0.54	0.032	1999.2	2376.8	1864.5	1346.2	1665.5	1277.6
TGME49_309850	-0.54	0.034	503	539.1	518.4	391.8	336.5	344.3
TGME49_214540	-0.54	0.038	985.9	929.2	1096.2	807.2	619.3	657.2
TGME49_279420	-0.53	0.00011	3387	3871	3319.9	2170.9	2512.1	2612.5
TGME49_288680	-0.53	0.00034	1351.4	1285.6	1332.6	1025.6	874.3	857.1
TGME49_248990	-0.53	0.0021	2526.5	2041.1	2503.7	1801.6	1533.5	1575.2
TGME49_247710	-0.53	0.0026	765.9	806.1	833.9	515.3	559	589.9
TGME49_266890	-0.53	0.0026	1162.2	1315.4	1242	869.6	765.1	942.3
TGME49_243580	-0.53	0.011	1006.9	826.8	932.8	694.9	595.6	632.1
TGME49_230520	-0.53	0.013	1780.8	1639.4	1614.7	1301.3	972.9	1228.2
TGME49_295680	-0.53	0.014	547.5	587.1	580.9	414.2	387.9	387.3
TGME49_311770	-0.53	0.04	879.9	1032.9	905.7	611.4	743.9	585.4
TGME49_254470	-0.52	2.4e-08	5210.7	5133.3	5420.8	3918.9	3520.9	3570
TGME49_219120	-0.52	2e-07	2206.2	2135.7	2285.1	1547.1	1576.7	1505.3
TGME49_224950	-0.52	8.7e-05	1109.6	1194.9	1163.9	772.3	823	823.9
TGME49_311765	-0.52	0.0018	784.5	856.6	826.6	588.9	586.7	547.8
TGME49_309200	-0.52	0.0023	1073.2	1254.5	1091	749.8	843.3	789.8
TGME49_245560	-0.52	0.0056	1313.4	1390.6	1223.2	844.7	1034	851.7
TGME49_247470	-0.51	1.4e-07	2986.7	3062.3	2957.6	2223.3	2090.9	2027.1
TGME49_288920	-0.51	2.7e-05	1501	1660.1	1574.1	1142.9	1119.6	1063.3
TGME49_233030	-0.51	5.7e-05	3650.7	4193.7	3467.8	2742.3	2680.8	2504.9
TGME49_268980	-0.51	0.00061	1621.5	1572	1605.3	1228.9	997.4	1145.8
TGME49_201780	-0.51	0.0033	8707.7	9400.9	8959.3	7493.4	5905.9	5627.5
TGME49_268870	-0.51	0.0044	1750.9	1884.3	1551.2	1145.3	1342.8	1137.7
TGME49_255890	-0.51	0.0079	706.8	707.6	693.3	479.1	471.8	527.2
TGME49_248720	-0.51	0.0098	1259.2	1218.2	1081.7	868.4	890.6	743.2
TGME49_214270	-0.5	1.8e-07	3091.8	3144	3133.6	2330.6	2113.7	2176.8
TGME49_264140	-0.5	6.8e-05	1640.9	1626.4	1622	1142.9	1236.9	1087.5
TGME49_273770	-0.5	0.018	1215.5	1127.5	1207.6	963.2	761.9	791.6
TGME49_215570	-0.5	0.043	828.1	868.3	823.5	544	670.6	567.5
TGME49_269010	-0.49	3.5e-07	3607	3527.6	3394.9	2578.9	2535.8	2363.3
TGME49_271960	-0.49	2e-05	1893.3	1861	1786.5	1320	1247.5	1373.5
TGME49_271270	-0.49	3.5e-05	1382.1	1402.2	1390.9	1004.4	974.5	1002.3
TGME49_219520	-0.49	0.00058	1685.4	1653.6	1783.3	1283.8	1102.5	1265.9
TGME49_281960	-0.49	0.0046	1795.4	1938.7	1723	1236.4	1452	1179.8
TGME49_218280	-0.49	0.0093	2261.2	2115	2242.4	1827.8	1435.7	1452.4
TGME49_269650	-0.48	3.7e-07	3246.3	3229.5	3145	2398	2262	2242.2
TGME49_214880	-0.48	2.1e-05	2260.4	2418.3	2156	1629.4	1645.1	1638
TGME49_211630	-0.48	0.003	2604.1	2442.9	2478.8	2021.2	1598.7	1785.9
TGME49_228100	-0.48	0.0031	1188.8	1180.6	1110.8	897.1	787.1	823.9
TGME49_282090	-0.48	0.012	747.3	768.5	744.4	524	533.7	561.2
TGME49_321540	-0.48	0.013	1264.9	1115.8	1252.4	791	866.2	943.1
TGME49_280600	-0.48	0.015	1874.7	1881.7	1650.1	1453.5	1259.7	1174.5
TGME49_201380	-0.47	0.0018	3880.3	3434.3	3596.9	2938.2	2484.4	2483.4
TGME49_253430	-0.46	0.00015	6681.8	6202.4	7003.2	5187.7	4466.9	4807.2
TGME49_207370	-0.46	0.00023	2767.5	2406.6	2754.6	1892.7	1948.3	1923.1
TGME49_243460	-0.46	0.00034	8477.2	8833.2	7951.6	5776.6	6772.9	5830.1
TGME49_238240	-0.45	0.027	1575.4	1499.4	1753.1	1237.7	1080.5	1228.2
TGME49_244380	-0.44	0.00066	2201.4	2308.1	2207	1770.4	1622.3	1577
TGME49_214210	-0.44	0.0015	2545.9	2756.5	2638	2131	1866.8	1852.2
TGME49_254630	-0.44	0.0018	1632	1513.7	1600.1	1189	1100.8	1204.9
TGME49_297870	-0.44	0.042	1200.2	1301.1	1088.9	897.1	885.7	867.8
TGME49_251810	-0.44	0.044	11814.9	10775.9	11404.8	9528.3	7188.4	8387.9
TGME49_227380	-0.43	7.9e-06	6245.1	5896.6	6240.1	4741.1	4523.9	4428
TGME49_264990	-0.43	0.00037	2377.7	2410.5	2282	1815.3	1653.3	1776.9
TGME49_202980	-0.43	0.0036	1517.2	1437.2	1427.3	1125.4	1091.9	1041.8
TGME49_300040	-0.43	0.032	1974.1	2025.6	2085.2	1363.7	1676.1	1482.9
TGME49_290200	-0.42	0.0013	4334.8	4128.9	4251.7	2939.5	3116.7	3441.8
TGME49_239270	-0.42	0.033	2820.1	2965.1	3011.8	1938.9	2190.3	2427.8
TGME49_204340	-0.41	0.0014	5053.8	5235.7	4975.2	4152.2	3767	3545.8
TGME49_212190	-0.41	0.0037	2556.4	2401.4	2672.4	2018.7	1868.4	1880
TGME49_316510	-0.4	0.0058	3480	3420	3525	2575.2	2864.9	2462.8
TGME49_280460	-0.39	0.00047	3048.9	3000.1	3102.4	2359.3	2364.6	2277.2
TGME49_285250	-0.39	0.0015	3342.5	3615.7	3399.1	2575.2	2741.9	2580.2
TGME49_310430	-0.39	0.0076	2116.5	2164.2	2150.8	1731.7	1627.2	1537.5
TGME49_265790	-0.39	0.0078	2253.1	2344.4	2181	1797.9	1632.9	1738.4
TGME49_269690	-0.39	0.026	1353.8	1398.3	1336.7	1051.8	1044.6	1031.9
TGME49_314430	-0.37	0.0013	5586.8	5268.1	5489.5	4386.8	4218.4	4062.2
TGME49_241240	-0.34	0.0087	5159.8	5414.5	5623.8	4153.4	4270.5	4341.9
TGME49_291960	-0.34	0.049	4933.3	5073.7	4835.7	3649.4	4161.3	3892.7
TGME49_294790	-0.33	0.03	3174.3	3155.7	3173.1	2442.9	2464	2625.9
TGME49_316340	0.31	0.027	6497.4	6399.4	6072.5	7922.6	7625.2	8040.1
TGME49_233460	0.32	0.038	66710.5	64799.1	64299.9	82725.7	75759.6	85261.8
TGME49_266960	0.34	0.00044	12994.8	13128	12741.5	16361.7	16026.9	16714.9
TGME49_226590	0.34	0.033	3799.5	3585.9	3820.7	4986.9	4562.2	4625.2
TGME49_252360	0.35	0.012	2621.1	2686.5	2566.2	3218.9	3428	3362
TGME49_311720	0.36	0.00022	24630.2	24511.7	24035.9	32885.7	31399.5	29943.2
TGME49_247460	0.36	0.017	2913.1	3013.1	2936.8	3651.9	3660.2	4053.2
TGME49_291600	0.36	0.043	1371.6	1296	1285.7	1714.3	1707.9	1672.9
TGME49_229480	0.37	7e-05	7974.2	8259.1	7933.9	10683.7	10249.7	10291.3
TGME49_290160	0.37	0.0019	3905.4	3921.6	3858.2	4918.3	5298	4844.8
TGME49_314450	0.38	0.00035	5651.5	6087.1	5633.2	7377.4	7736.8	7460
TGME49_217550	0.38	0.039	1504.3	1437.2	1400.2	1931.4	1773.9	1950
TGME49_276140	0.39	0.0067	4318.7	4590.3	4592.1	5446	5874.9	6352.8
TGME49_297470	0.39	0.023	1276.2	1273.9	1151.4	1613.2	1624.8	1623.6
TGME49_291330	0.39	0.033	982.6	990.1	1019.2	1356.2	1291.5	1278.5
TGME49_265450	0.4	7.6e-05	3251.9	3260.6	3266.8	4445.4	4318.6	4140.2
TGME49_209910	0.4	0.00021	7833.5	7536	7322.8	10004.9	9422.7	10511.8
TGME49_269980	0.41	8.2e-06	5302.9	5321.2	5419.7	6815.9	7237.3	7200.9
TGME49_249240	0.41	7.8e-05	5954.8	5671.1	5750.8	7764.2	7252.8	8023
TGME49_227960	0.41	0.0015	1460.6	1469.6	1516.8	2012.5	1971.9	1906
TGME49_500223	0.41	0.021	3572.2	3490	3405.3	5157.8	4582.6	4173.3
TGME49_243690	0.41	0.027	1539	1499.4	1428.3	1834.1	1949.1	2150.8
TGME49_315770	0.42	0.00081	1754.2	1899.9	1808.3	2462.9	2500.7	2326.5
TGME49_310070	0.42	0.0024	1356.3	1376.3	1336.7	1785.4	1740.5	1912.3
TGME49_267100	0.42	0.036	719	732.2	721.5	933.2	984.3	987.1
TGME49_295910	0.42	0.047	959.2	1097.7	1097.3	1346.2	1406.4	1449.7
TGME49_202380	0.43	0.00017	2588	2554.3	2480.8	3663.1	3321.2	3294.7
TGME49_237150	0.43	0.00026	2596.9	2752.6	2753.6	3483.5	3538.8	3896.3
TGME49_273860	0.43	0.00073	1985.5	2002.3	1853.1	2470.4	2644.9	2725.5
TGME49_234360	0.43	0.011	905	1010.8	920.3	1280.1	1293.1	1244.4
TGME49_264170	0.43	0.011	961.6	1012.1	1008.8	1251.4	1408	1352
TGME49_264080	0.43	0.015	2945.4	2488.2	3026.4	3976.3	3623.5	3778.9
TGME49_257040	0.43	0.036	1065.9	962.9	1052.5	1509.7	1329	1325.1
TGME49_286470	0.44	1.8e-05	2121.3	2130.6	2060.3	2938.2	2805.5	2800.8
TGME49_500219	0.44	0.0006	1703.2	1635.5	1814.6	2219.6	2341.8	2412.6
TGME49_212950	0.44	0.0082	867.8	925.3	889.1	1177.8	1175.8	1275.8
TGME49_293260	0.44	0.019	4427.9	4636.9	4260	5840.3	6893.5	5377.4
TGME49_235450	0.44	0.024	1019.8	1113.2	1149.3	1369.9	1483	1584.2
TGME49_290720	0.44	0.027	1230.9	1362	1219.1	1549.6	1789.4	1806.5
TGME49_270370	0.44	0.033	672.9	762	750.6	988.1	1015.3	962.9
TGME49_300200	0.45	2.2e-06	9755.8	10010	9610	13656.8	12465.3	14109.6
TGME49_267840	0.45	0.00017	1217.2	1180.6	1237.8	1716.8	1651.7	1619.1
TGME49_220600	0.45	0.0002	1285.9	1325.8	1394	1807.9	1786.9	1890.8
TGME49_265455	0.45	0.00039	1441.2	1445	1581.4	2012.5	1973.5	2109.5
TGME49_313540	0.45	0.0011	1345.7	1515	1430.4	2059.9	1926.3	1874.6
TGME49_300250	0.45	0.0016	969.7	1079.5	1010.9	1441	1392.5	1356.4
TGME49_203980	0.45	0.042	1761.4	1920.6	1586.6	2346.8	2635.2	2195.6
TGME49_241820	0.46	3e-07	3212.3	3418.7	3264.8	4469.1	4498.7	4661.1
TGME49_239910	0.46	6.8e-06	3541.5	3528.9	3538.6	5218.9	4814	4582.2
TGME49_221620	0.46	0.00011	4681.8	5331.6	4837.8	6496.5	6598.5	7268.2
TGME49_320140	0.46	0.00012	1826.1	1728.8	1953	2587.6	2429	2557.8
TGME49_258950	0.46	0.00031	1454.1	1605.7	1611.6	2036.2	2211.4	2161.5
TGME49_250870	0.46	0.0016	990.7	1000.5	996.3	1434.8	1278.5	1396.8
TGME49_315360	0.46	0.011	1005.3	1153.4	1108.7	1398.6	1599.5	1470.3
TGME49_315300	0.46	0.03	602.5	618.2	588.2	844.7	777.3	871.4
TGME49_251790	0.46	0.041	558.8	565	563.2	813.5	732.5	773.7
TGME49_210408	0.47	2.7e-07	9218.8	9267.4	8649.1	12456.6	11950.3	13253.4
TGME49_218270	0.47	0.00013	1567.3	1629	1472.1	2073.6	2109.6	2262.8
TGME49_254720	0.47	0.0022	2796.6	2712.4	2869.2	4365.5	3506.2	3717.9
TGME49_320480	0.47	0.0022	875.1	962.9	939	1202.7	1333.1	1300.9
TGME49_288820	0.47	0.028	583.9	623.4	657.9	818.5	848.2	919.8
TGME49_248640	0.47	0.043	930.9	1018.6	875.5	1169.1	1421.1	1304.5
TGME49_221210	0.48	1e-05	7624.8	6942.4	7095.8	10792.2	9251.6	10259.9
TGME49_244390	0.48	4.2e-05	1163	1135.3	1115	1563.3	1558	1629.9
TGME49_306030	0.48	0.00044	1174.3	1270	1239.9	1831.6	1675.3	1615.5
TGME49_270750	0.48	0.00055	1387.8	1283	1419	2003.7	1943.4	1753.6
TGME49_202540	0.48	0.0012	1453.3	1585	1516.8	2052.4	2350.8	1960.7
TGME49_275310	0.49	0.00076	794.2	813.9	826.6	1069.2	1146.5	1208.5
TGME49_251620	0.49	0.0071	580.7	649.3	605.9	894.6	822.2	860.7
TGME49_227930	0.49	0.0088	509.5	505.4	523.7	723.6	730.9	705.6
TGME49_218220	0.49	0.011	2397.1	2700.8	2593.3	3030.6	3876.1	3897.2
TGME49_233470	0.49	0.015	1311	1109.3	1339.8	1955.1	1719.3	1622.7
TGME49_309160	0.49	0.035	796.6	997.9	836	1137.9	1319.2	1234.5
TGME49_248880	0.5	3.6e-08	2278.2	2295.1	2376.7	3311.3	3182.7	3314.5
TGME49_267430	0.5	2e-07	1774.4	1745.7	1847.9	2611.3	2471.4	2537.2
TGME49_500361	0.5	3.3e-06	1747.7	1737.9	1822.9	2531.5	2602.6	2350.7
TGME49_309960	0.5	0.0012	694.7	737.4	715.2	1020.6	1054.4	953
TGME49_220870	0.5	0.036	456.1	440.6	454.9	661.3	593.2	656.3
TGME49_249270	0.51	6.8e-09	3570.6	3269.7	3381.4	4940.7	4739.9	4901.3
TGME49_257510	0.51	2.4e-05	1360.3	1531.8	1326.3	1940.1	2014.3	2050.4
TGME49_207450	0.51	0.0014	625.2	695.9	622.6	943.2	897.1	923.4
TGME49_228130	0.51	0.0022	862.9	955.1	897.4	1366.2	1334.7	1154.7
TGME49_259830	0.51	0.024	562.9	706.3	621.5	915.8	907.7	853.5
TGME49_246550	0.52	3.7e-10	3469.5	3329.3	3579.2	4974.4	4918.3	4991.9
TGME49_217480	0.52	0.0024	641.3	714.1	616.3	942	999	889.4
TGME49_216780	0.52	0.0061	483.6	456.2	458.1	647.5	657.6	705.6
TGME49_237200	0.53	2.8e-08	1445.2	1389.3	1419	2079.8	2033	2046.8
TGME49_209945	0.53	2.2e-05	1764.7	1642	1620.9	2660	2293.7	2303.2
TGME49_312570	0.53	5e-05	1612.6	1784.5	1661.5	2198.4	2630.3	2439.5
TGME49_213590	0.53	9.3e-05	744	705	700.6	1071.7	987.6	1059.7
TGME49_288260	0.53	0.0003	656.7	610.4	647.5	898.3	902.8	972.7
TGME49_305040	0.53	0.0016	591.2	596.1	562.2	832.2	902	790.7
TGME49_293200	0.53	0.0023	606.6	587.1	571.5	925.8	786.3	848.1
TGME49_500251	0.53	0.041	824.1	826.8	831.8	1428.6	1114.7	1049.8
TGME49_310360	0.54	1.9e-06	1505.9	1461.8	1578.2	2378	2093.3	2140
TGME49_289370	0.54	0.00035	1304.5	1456.7	1192	2092.3	1781.2	1889
TGME49_246600	0.54	0.0005	728.7	756.8	727.7	1029.3	1177.4	1003.2
TGME49_293060	0.54	0.00081	594.4	593.5	588.2	813.5	924.8	834.7
TGME49_309190	0.54	0.0034	507.1	522.3	479.9	742.4	765.9	679.6
TGME49_500146	0.54	0.049	619.5	753	621.5	857.1	1086.2	939.6
TGME49_276170	0.55	1.4e-06	2366.4	2709.8	2366.3	3604.5	3873.7	3414.9
TGME49_217160	0.55	6.1e-06	731.1	756.8	728.7	1107.9	1091.9	1054.3
TGME49_278770	0.55	1.1e-05	1181.6	1264.9	1228.4	1864	1883.1	1624.5
TGME49_259040	0.55	2.9e-05	752.9	763.3	737.1	1038	1161.9	1092.9
TGME49_226640	0.55	4e-05	702.8	664.8	649.6	990.6	985.1	971.8
TGME49_320260	0.55	7.1e-05	638.1	662.2	668.4	996.9	918.3	958.4
TGME49_320020	0.55	0.0033	5937.8	7672.1	6177.6	11038	8968.8	8951
TGME49_271170	0.55	0.0036	486.1	473	482	722.4	641.3	748.6
TGME49_313550	0.55	0.0039	445.6	482.1	485.1	728.6	700.8	637.4
TGME49_224235	0.55	0.013	431.9	427.7	486.2	655	709.7	606.1
TGME49_232640	0.55	0.015	556.4	513.2	489.3	860.9	729.3	700.2
TGME49_311690	0.56	1.3e-06	870.2	874.8	855.7	1267.6	1328.2	1232.7
TGME49_204370	0.56	6.2e-06	1008.5	922.7	947.4	1490.9	1323.3	1440.7
TGME49_268850	0.56	1.6e-05	8370.5	8010.3	8064	13870.2	11388.9	10751.2
TGME49_209150	0.56	3.6e-05	925.2	1034.2	994.2	1315	1496	1540.2
TGME49_293040	0.56	0.0019	571	627.2	645.5	823.5	892.2	995.1
TGME49_215060	0.56	0.0059	854.8	965.5	883.9	1142.9	1305.4	1535.8
TGME49_262610	0.56	0.023	456.9	478.2	470.6	608.9	669.8	791.6
TGME49_220350	0.57	6.1e-06	757	736.1	691.3	1111.7	1101.7	1040.9
TGME49_253640	0.57	6.4e-05	607.4	576.7	655.9	893.3	928.9	905.5
TGME49_300020	0.57	0.00052	477.2	545.6	503.9	746.1	725.2	794.3
TGME49_305190	0.57	0.0016	456.1	491.2	415.4	651.3	675.5	693.9
TGME49_216580	0.57	0.011	418.9	430.3	415.4	542.7	672.2	662.5
TGME49_271625	0.57	0.031	313.8	364.2	385.2	514	544.3	510.1
TGME49_309560	0.58	6.1e-12	5082.1	4990.7	5038.7	7025.5	7643.1	7843.7
TGME49_217020	0.58	6.6e-10	1289.9	1318	1315.9	1950.1	2008.6	1916.8
TGME49_214385	0.58	0.00053	688.2	631.1	652.7	863.4	1016.9	1063.3
TGME49_262550	0.58	0.0042	394.7	451	397.7	582.7	670.6	602.5
TGME49_213710	0.59	1.1e-06	710.9	741.3	710	1088	1135.9	1038.2
TGME49_214290	0.59	1.5e-05	1658.7	1600.5	1772.9	2887.1	2323.1	2373.1
TGME49_213388	0.59	0.0032	456.1	556	490.3	675	783.9	793.4
TGME49_315640	0.59	0.0065	343.7	334.4	387.3	527.8	507.6	572.9
TGME49_240810	0.6	3.2e-08	1594	1776.8	1629.3	2724.9	2394	2455.6
TGME49_320760	0.6	1.8e-05	511.9	533.9	496.6	783.5	771.6	776.4
TGME49_207910	0.6	0.0011	355	347.3	332.1	517.8	519.9	532.5
TGME49_215680	0.61	0.011	271.7	251.4	293.6	419.2	413.1	417.8
TGME49_216440	0.61	0.011	288.7	325.3	297.7	450.4	433.5	507.4
TGME49_229280	0.62	7e-05	487.7	501.5	451.8	683.7	746.4	785.4
TGME49_226060	0.62	8.1e-05	720.6	646.7	725.6	947	1087	1174.5
TGME49_228180	0.62	0.0036	519.2	449.7	608	874.6	782.2	766.5
TGME49_256760	0.63	6.4e-10	4098.7	4678.4	4426.6	7428.5	6625.4	6377
TGME49_211250	0.63	3.7e-07	875.1	799.6	880.7	1391.1	1216.5	1343.9
TGME49_205170	0.63	4.9e-05	1864.1	1757.3	1830.2	3359.9	2660.4	2444.8
TGME49_243910	0.63	0.00024	571.8	579.3	483.1	925.8	801.8	801.5
TGME49_285710	0.63	0.00085	559.6	488.6	592.4	970.7	786.3	797.9
TGME49_278510	0.63	0.0084	2101.9	2160.4	2248.7	2502.8	3619.5	3958.2
TGME49_500322	0.65	4e-09	1040	1207.8	1116	1666.9	1778.8	1830.7
TGME49_313020	0.65	3.3e-08	940.6	992.7	966.1	1399.9	1659	1485.6
TGME49_238150	0.65	7.2e-07	1083.7	1222.1	1093.1	1600.7	1739.7	1966.1
TGME49_233450	0.65	1.4e-05	1636.9	1570.7	1526.2	2907	2412.7	2121.2
TGME49_203300	0.65	1.8e-05	558	574.1	648.6	882.1	886.5	1015.8
TGME49_249730	0.65	0.0003	496.6	576.7	511.2	714.9	853.1	916.3
TGME49_222050	0.66	5.6e-08	1138.7	1280.4	1289.9	1826.6	2154.4	1867.5
TGME49_316400	0.66	0.00032	34144.2	30142.6	37152.2	43165.1	52671.4	64936.6
TGME49_204070	0.67	1.1e-06	561.3	572.8	623.6	884.6	894.7	1010.4
TGME49_251490	0.67	0.018	224.8	209.9	228	331.9	330	393.6
TGME49_270920	0.68	1.9e-09	706	658.3	721.5	1130.4	1082.9	1127.8
TGME49_242010	0.68	1.3e-05	349.4	359	340.4	552.7	570.4	551.4
TGME49_223020	0.68	1.5e-05	630	603.9	644.4	1155.3	994.1	877.7
TGME49_242720	0.68	0.025	325.9	364.2	376.9	445.4	599.7	657.2
TGME49_200250	0.69	7.3e-13	1543.1	1601.8	1495	2673.7	2490.1	2341.7
TGME49_247020	0.69	6.9e-10	746.5	772.4	737.1	1152.8	1192.1	1280.2
TGME49_287040	0.69	7.2e-06	491.7	614.3	510.1	835.9	843.3	917.2
TGME49_240550	0.69	0.0056	394.7	326.6	294.6	615.1	488.9	548.7
TGME49_297640	0.69	0.013	300	348.6	385.2	455.4	615.2	587.2
TGME49_285670	0.69	0.018	186	212.5	219.7	309.4	359.3	321.9
TGME49_263100	0.7	1.6e-11	1526.9	1724.9	1459.6	2416.7	2605	2610.7
TGME49_287200	0.7	3.7e-05	391.4	412.1	362.3	560.2	659.2	664.3
TGME49_315710	0.7	0.032	243.4	252.7	272.8	329.4	442.5	472.5
TGME49_313680	0.71	2.7e-10	1039.2	983.6	1017.1	1488.5	1767.4	1715.1
TGME49_274150	0.72	2.8e-08	462.6	464	444.5	766.1	764.3	721.7
TGME49_297980	0.72	0.022	186.8	251.4	271.7	378	385.4	395.4
TGME49_213115	0.73	0.0042	198.9	239.8	225.9	369.3	326.7	403.4
TGME49_226540	0.74	0.024	164.2	212.5	162.4	323.1	274.6	301.2
TGME49_269260	0.78	7e-12	655.9	677.8	681.9	1227.7	1161.9	1065.1
TGME49_214850	0.78	4e-06	252.3	261.8	290.5	464.1	445.7	472.5
TGME49_318320	0.78	0.00047	227.3	197	251.9	354.3	385.4	421.4
TGME49_248140	0.78	0.0027	212.7	225.5	238.4	464.1	336.5	363.1
TGME49_270760	0.78	0.034	198.1	202.2	159.3	354.3	348.7	257.3
TGME49_310780	0.79	2.5e-13	9636.9	9003	9503.8	18793.4	14774.5	15102
TGME49_314000	0.8	7.4e-10	451.3	539.1	479.9	844.7	822.2	877.7
TGME49_249800	0.82	9.8e-06	241.8	257.9	212.4	388	431	434.8
TGME49_299190	0.82	1.1e-05	224.8	213.8	238.4	363.1	411.5	418.7
TGME49_247300	0.83	1.4e-15	1433.9	1713.3	1583.4	2703.7	3020.6	2673.5
TGME49_294970	0.83	1.6e-15	1500.2	1839	1804.2	2938.2	3088.2	3084.1
TGME49_248300	0.83	0.0069	119.7	114	126	217.1	212.7	209.8
TGME49_205300	0.84	5.4e-13	617.1	619.5	629.8	1170.3	1164.4	1005
TGME49_216920	0.85	2.7e-11	394.7	364.2	402.9	685	693.4	719
TGME49_270980	0.86	0.00019	151.2	152.9	187.4	296.9	297.4	295
TGME49_226870	0.87	5.1e-16	749.7	860.5	863	1492.2	1436.5	1576.1
TGME49_204050	0.87	2.9e-12	5140.4	6491.4	6169.3	12308.1	10578.1	9531.9
TGME49_269270	0.88	0.0014	170.6	130.9	189.5	336.9	268.9	307.5
TGME49_219650	0.91	0.0061	138.3	149	126	205.9	253.4	314.7
TGME49_251550	0.95	4.9e-07	188.4	181.4	212.4	416.7	354.5	354.1
TGME49_251530	0.95	8e-07	190.9	172.4	174.9	390.5	328.4	329
TGME49_232350	0.96	8.3e-29	6658.4	7608.6	7321.8	15109.1	13245.1	13667.6
TGME49_500250	0.96	4.1e-05	198.1	182.7	168.7	434.2	302.3	339.8
TGME49_267680	0.97	7.5e-15	967.3	1179.3	998.4	1990	2319.8	1836.1
TGME49_251520	0.98	2.4e-05	184.4	181.4	189.5	451.7	308.8	337.1
TGME49_237270	0.98	0.023	72.8	79.1	69.8	129.8	143.4	162.3
TGME49_237120	1.01	0.0011	101.1	80.3	95.8	205.9	184.2	172.1
TGME49_292600	1.01	0.0037	84.1	80.3	72.9	174.7	150.7	154.2
TGME49_256020	1.04	5.4e-06	148	211.2	195.7	320.6	377.3	429.4
TGME49_289690	1.07	2.9e-54	14416.6	14521.2	14448.8	30918.1	28641.3	31526.5
TGME49_500267	1.08	0.00016	84.1	76.5	81.2	165.9	170.3	176.6
TGME49_290000	1.08	0.0024	67.1	102.4	78.1	193.4	165.4	159.6
TGME49_500069	1.08	0.0025	77.6	59.6	68.7	139.7	143.4	156.9
TGME49_277230	1.09	4.4e-07	122.9	178.8	153	318.2	297.4	345.2
TGME49_309185	1.1	0.0012	78.4	70	60.4	154.7	154	142.5
TGME49_256025	1.11	6.5e-12	222.4	268.3	219.7	467.9	489.7	567.5
TGME49_205330	1.18	6.3e-30	1196.1	1290.8	1029.6	2475.3	2700.3	2794.5
TGME49_245428	1.18	1.3e-14	327.5	327.9	294.6	855.9	634.8	669.7
TGME49_265360	1.21	1.4e-14	263.6	296.8	284.2	774.8	601.3	577.4
TGME49_320630	1.25	1.6e-39	1182.4	1250.6	1331.5	3273.8	2922	2779.2
TGME49_237130	1.25	3e-07	101.9	79.1	79.1	197.1	215.9	210.7
TGME49_243940	1.36	1.9e-06	81.7	127	71.8	220.8	212.7	277
TGME49_217530	1.38	1.5e-34	610.6	715.4	732.9	1985	1719.3	1651.4
TGME49_265340	1.41	1.9e-17	160.1	212.5	172.8	520.3	428.6	488.6
TGME49_251857	1.59	7.2e-10	56.6	48	59.3	172.2	158.9	165.9
TGME49_286460	1.63	8.2e-08	50.1	58.3	56.2	213.3	129.6	166.8
TGME49_500052	1.64	1.7e-13	76.8	86.8	78.1	208.4	289.3	247.4
TGME49_232400	1.85	1.3e-29	112.4	151.6	133.3	429.2	512.5	477
TGME49_319630	2.16	5e-16	30.7	48	43.7	162.2	176	199.9

## Sheet: All Data
name	baseMean	baseMeanA	baseMeanB	foldChange	log2FoldChange	lfcSE	stat	PValue	PAdj	FDR	falsePos	C_1	C_2	C_3	E_1	E_2	E_3
TGME49_208740	818.1	1538	98.1	0.064	-3.97	0.7	-5.64	1.7e-08	0.00014	0	0	2655.9	549.5	1408.6	61.1	87.2	146.1
TGME49_208730	840.1	1545.8	134.4	0.087	-3.52	0.48	-7.27	3.6e-13	3e-09	0	0	2380.1	727	1530.4	132.3	123.9	147
TGME49_253330	120.7	221.3	20.1	0.09	-3.47	0.58	-5.98	2.3e-09	1.9e-05	0	0	364.7	97.2	202	23.7	17.9	18.8
TGME49_253790	509.5	931.2	87.7	0.094	-3.41	0.39	-8.72	2.8e-18	2.3e-14	0	0	1185.6	527.5	1080.6	69.9	92.9	100.4
TGME49_500296	765.9	1380.5	151.3	0.11	-3.19	0.51	-6.23	4.7e-10	3.9e-06	0	0	2086.5	598.7	1456.4	129.8	158.1	165.9
TGME49_290970	1209.9	2174	246	0.113	-3.14	0.82	-3.83	0.00013	0.96	0.001	1	3572.2	615.6	2334.1	99.8	289.3	348.8
TGME49_264660	4087.6	7328.8	846.5	0.116	-3.11	0.25	-12.22	2.4e-34	2e-30	0	0	9202.7	5226.6	7557	708.7	920.8	910
TGME49_204440	118	211.2	24.8	0.118	-3.09	0.26	-12.09	1.1e-33	9.6e-30	0	0	249.9	172.4	211.3	22.5	27.7	24.2
TGME49_216140	342.1	610.5	73.8	0.121	-3.05	0.68	-4.49	7.1e-06	0.056	0.0001	0	1060.3	194.4	576.7	56.1	85.6	79.8
TGME49_283450	192.6	340.3	44.9	0.133	-2.92	0.23	-12.9	4.3e-38	3.7e-34	0	0	367.2	254	399.8	37.4	39.1	58.3
TGME49_257568	245.5	432.6	58.4	0.135	-2.89	0.79	-3.64	0.00027	1	0.0019	2	730.3	164.6	402.9	25	103.5	46.6
TGME49_320190	281.5	493.8	69.2	0.14	-2.83	0.9	-3.15	0.0016	1	0.0086	13	857.3	108.9	515.3	27.4	98.6	81.6
TGME49_280580	151	264.7	37.3	0.141	-2.82	0.83	-3.41	0.00065	1	0.004	5	496.6	72.6	224.9	23.7	59.5	28.7
TGME49_257572	153.2	267.4	39	0.146	-2.77	0.68	-4.09	4.3e-05	0.33	0.0004	0	456.9	108.9	236.3	29.9	60.3	26.9
TGME49_318610	153.1	264.5	41.7	0.154	-2.69	0.21	-12.81	1.4e-37	1.2e-33	0	0	283.9	251.4	258.2	52.4	34.2	38.6
TGME49_500108	815.2	1392.3	238	0.171	-2.55	0.73	-3.5	0.00047	1	0.003	4	2093.8	429	1654.2	121	290.1	303
TGME49_207150	131.4	223.8	39.1	0.175	-2.51	0.3	-8.45	3e-17	2.5e-13	0	0	312.2	127	232.2	28.7	37.5	51.1
TGME49_257000	152.7	258.2	47.3	0.184	-2.44	0.24	-10.38	3.1e-25	2.6e-21	0	0	304.1	200.9	269.6	34.9	43.2	63.7
TGME49_260190	135.9	222.2	49.6	0.22	-2.18	0.29	-7.45	9.3e-14	7.7e-10	0	0	321.9	127	217.6	59.9	53	35.9
TGME49_202010	533.7	873.5	193.9	0.221	-2.18	0.13	-16.36	3.9e-60	3.3e-56	0	0	982.6	763.3	874.5	212.1	194.7	174.8
TGME49_311380	228.5	374.4	82.6	0.222	-2.17	0.43	-5.03	4.8e-07	0.0038	0	0	345.3	308.4	469.5	61.1	131.2	55.6
TGME49_210320	107.1	175	39.3	0.225	-2.15	0.61	-3.51	0.00044	1	0.0029	3	233.7	72.6	218.6	21.2	45.6	51.1
TGME49_206290	174.1	284.5	63.7	0.225	-2.15	0.19	-11.54	8.6e-31	7.3e-27	0	0	309.7	267	276.9	54.9	72.5	63.7
TGME49_224630	202.4	328.3	76.4	0.236	-2.08	0.18	-11.35	7.3e-30	6.2e-26	0	0	323.5	313.6	347.7	58.6	95.3	75.3
TGME49_500258	335.4	542.4	128.5	0.237	-2.08	0.19	-10.82	2.7e-27	2.2e-23	0	0	676.1	378.4	572.6	109.8	138.5	137.2
TGME49_227430	948.7	1531.1	366.3	0.239	-2.06	0.27	-7.69	1.5e-14	1.3e-10	0	0	1705.6	1153.4	1734.4	277	378.9	442.9
TGME49_288685	471.5	756.5	186.6	0.246	-2.03	0.12	-16.34	5.2e-60	4.4e-56	0	0	754.6	751.7	763.1	199.6	163	197.2
TGME49_292375	157.3	252.1	62.5	0.249	-2.01	0.58	-3.48	0.00049	1	0.0032	4	328.3	106.3	321.7	37.4	76.6	73.5
TGME49_225790	162.1	258.2	66	0.252	-1.99	0.22	-8.98	2.8e-19	2.3e-15	0	0	313	193.1	268.6	76.1	52.1	69.9
TGME49_309885	142.5	226.8	58.3	0.259	-1.95	0.2	-9.72	2.5e-22	2.1e-18	0	0	224	219	237.4	48.7	55.4	70.8
TGME49_301350	191.4	302.4	80.5	0.267	-1.9	0.17	-10.89	1.2e-27	1e-23	0	0	322.7	277.3	307.1	71.1	79.9	90.5
TGME49_247400	770.4	1209.6	331.3	0.272	-1.88	0.13	-14.1	3.8e-45	3.2e-41	0	0	1247.1	1121	1260.7	400.5	261.6	331.7
TGME49_286000	134.5	210.1	58.9	0.282	-1.83	0.2	-9.14	6.5e-20	5.5e-16	0	0	220.8	213.8	195.7	52.4	57	67.2
TGME49_213460	133.9	208.1	59.8	0.284	-1.82	0.24	-7.7	1.3e-14	1.1e-10	0	0	256.4	150.3	217.6	69.9	61.1	48.4
TGME49_209985	268.2	416	120.4	0.286	-1.8	0.16	-11.03	2.6e-28	2.2e-24	0	0	448	431.6	368.5	146	106.7	108.5
TGME49_246995	104.3	161.7	47	0.291	-1.78	0.73	-2.44	0.015	1	0.0519	112	244.2	66.1	174.9	17.5	66	57.4
TGME49_208850	211.2	323.9	98.6	0.299	-1.74	0.2	-8.83	1.1e-18	9.2e-15	0	0	334	309.7	327.9	132.3	68.4	95
TGME49_239010	752.1	1156.4	347.8	0.301	-1.73	0.11	-15.46	6.2e-54	5.3e-50	0	0	1156.5	1061.4	1251.4	343.1	319.4	381
TGME49_273970	199.7	304.1	95.3	0.315	-1.66	0.17	-9.55	1.3e-21	1.1e-17	0	0	334.8	278.6	298.8	78.6	105.1	102.2
TGME49_250220	104.4	158.4	50.4	0.317	-1.66	0.31	-5.3	1.2e-07	0.00093	0	0	228.9	82.9	163.4	49.9	62.7	38.6
TGME49_500056	115.5	174.7	56.3	0.319	-1.65	0.22	-7.62	2.5e-14	2.1e-10	0	0	201.4	152.9	169.7	61.1	53	54.7
TGME49_267160	104.2	157.2	51.1	0.321	-1.64	0.22	-7.31	2.7e-13	2.3e-09	0	0	168.2	145.1	158.2	59.9	42.4	51.1
TGME49_201180	313.2	469.1	157.4	0.336	-1.58	0.14	-11.25	2.2e-29	1.9e-25	0	0	452.9	511.9	442.4	164.7	162.2	145.2
TGME49_236070	317.9	475.4	160.4	0.337	-1.57	0.15	-10.78	4.2e-27	3.6e-23	0	0	525.7	434.1	466.4	153.5	147.5	180.2
TGME49_207140	123.1	183.2	62.9	0.339	-1.56	0.21	-7.34	2.2e-13	1.8e-09	0	0	194.1	162	193.6	73.6	50.5	64.6
TGME49_254890	492.1	733.4	250.9	0.34	-1.56	0.12	-12.57	3e-36	2.6e-32	0	0	750.5	701.1	748.5	288.2	223.3	241.2
TGME49_225680	144.7	215.1	74.4	0.346	-1.53	0.48	-3.16	0.0016	1	0.0083	12	310.6	97.2	237.4	64.9	75.8	82.5
TGME49_310177	259.2	384.6	133.7	0.349	-1.52	0.2	-7.59	3.3e-14	2.7e-10	0	0	425.4	268.3	460.1	107.3	154	139.9
TGME49_329800	190.3	281.4	99.1	0.352	-1.51	0.69	-2.19	0.029	1	0.088	220	140.7	242.3	461.2	88.6	46.4	162.3
TGME49_217400	478.7	705.8	251.7	0.354	-1.5	0.18	-8.43	3.4e-17	2.8e-13	0	0	722.2	742.6	652.7	339.4	245.3	170.3
TGME49_214430	120.5	177.6	63.3	0.356	-1.49	0.21	-7.27	3.6e-13	3e-09	0	0	164.2	169.8	198.8	66.1	61.1	62.8
TGME49_202900	1261.8	1856.3	667.2	0.358	-1.48	0.1	-14.23	5.6e-46	4.8e-42	0	0	1831	1850.6	1887.4	762.3	576.9	662.5
TGME49_305120	252	370.9	133.3	0.359	-1.48	0.15	-9.61	7.4e-22	6.2e-18	0	0	368	329.2	415.4	132.3	131.2	136.3
TGME49_236860	378.2	555.6	200.8	0.359	-1.48	0.18	-8.12	4.8e-16	4e-12	0	0	594.4	550.8	521.6	265.8	202.9	133.6
TGME49_278740	141.3	207.2	75.4	0.363	-1.46	0.19	-7.56	4e-14	3.4e-10	0	0	218.4	181.4	221.7	71.1	72.5	82.5
TGME49_220330	480.9	702.1	259.7	0.37	-1.43	0.12	-12.46	1.2e-35	1.1e-31	0	0	716.5	730.9	659	262	261.6	255.5
TGME49_320180	778.4	1135.6	421.3	0.37	-1.44	0.11	-13.51	1.4e-41	1.1e-37	0	0	1150	1099	1157.7	450.4	371.6	442
TGME49_252210	2805.4	4093.7	1517.1	0.37	-1.43	0.1	-14.93	2.1e-50	1.8e-46	0	0	4559.7	3545.7	4175.7	1547.1	1512.3	1491.8
TGME49_267140	204.7	296.1	113.3	0.379	-1.4	0.18	-7.84	4.5e-15	3.7e-11	0	0	328.3	300.7	259.2	137.2	97	105.8
TGME49_309930	522.2	755.7	288.7	0.382	-1.39	0.75	-1.85	0.064	1	0.1633	490	1120.1	279.9	867.2	109.8	369.1	387.3
TGME49_222060	111.3	160.2	62.4	0.384	-1.38	0.22	-6.26	3.9e-10	3.2e-06	0	0	177.1	146.4	157.2	77.4	57.9	52
TGME49_250950	103.9	150	57.7	0.386	-1.37	0.22	-6.38	1.8e-10	1.5e-06	0	0	157.7	152.9	139.5	54.9	63.6	54.7
TGME49_315410	122.4	175.7	69	0.386	-1.37	0.22	-6.19	6e-10	4.9e-06	0	0	206.2	155.5	165.5	87.3	58.7	61
TGME49_233870	865	1247.1	482.9	0.386	-1.37	0.1	-13.34	1.3e-40	1.1e-36	0	0	1275.4	1220.8	1245.1	532.7	484.8	431.2
TGME49_213480	130.9	188.6	73.2	0.389	-1.36	0.25	-5.35	8.6e-08	0.00069	0	0	244.2	137.4	184.3	61.1	99.4	59.2
TGME49_203740	268.5	384.9	152.1	0.391	-1.36	0.2	-6.82	9.3e-12	7.7e-08	0	0	442.4	291.6	420.6	197.1	115.7	143.4
TGME49_261390	234.4	335.3	133.5	0.396	-1.34	0.16	-8.4	4.5e-17	3.8e-13	0	0	349.4	289	367.5	139.7	125.5	135.4
TGME49_283810	198.9	285.4	112.5	0.398	-1.33	0.18	-7.42	1.2e-13	1e-09	0	0	294.4	278.6	283.2	84.8	136.1	116.5
TGME49_229720	240.6	343.2	138.1	0.401	-1.32	0.18	-7.36	1.8e-13	1.5e-09	0	0	414.1	276	339.4	128.5	127.1	158.7
TGME49_254340	133.9	190.9	76.8	0.402	-1.31	0.2	-6.57	4.9e-11	4e-07	0	0	188.4	186.6	197.8	73.6	64.4	92.3
TGME49_320620	176.7	252	101.3	0.405	-1.3	0.19	-6.94	3.9e-12	3.2e-08	0	0	246.7	224.2	285.2	79.8	105.9	118.3
TGME49_293180	1786.6	2540.2	1032.9	0.406	-1.3	0.12	-10.65	1.7e-26	1.5e-22	0	0	2860.5	2013.9	2746.3	1065.5	940.3	1092.9
TGME49_278110	264	375	152.9	0.409	-1.29	0.23	-5.68	1.3e-08	0.00011	0	0	460.2	241	423.7	106.1	183.3	169.4
TGME49_318660	1116.5	1583.6	649.4	0.409	-1.29	0.11	-12.28	1.2e-34	1e-30	0	0	1701.6	1460.5	1588.7	729.9	627.4	590.8
TGME49_219660	152.4	215.9	88.8	0.414	-1.27	0.21	-5.97	2.3e-09	1.9e-05	0	0	240.2	177.5	230.1	62.4	102.7	101.3
TGME49_248445	858.4	1210.6	506.2	0.416	-1.26	0.12	-10.99	4.4e-28	3.8e-24	0	0	1246.3	1187.1	1198.3	588.9	429.4	500.3
TGME49_240450	354.8	500.4	209.1	0.417	-1.26	0.14	-9.34	9.9e-21	8.3e-17	0	0	519.2	536.5	445.6	214.6	193.9	218.8
TGME49_276930	454	636.2	271.8	0.424	-1.24	0.15	-8.46	2.8e-17	2.3e-13	0	0	659.1	557.3	692.3	333.1	233	249.2
TGME49_294990	718.1	1008.1	428	0.424	-1.24	0.1	-12.08	1.4e-33	1.2e-29	0	0	1039.2	947.3	1037.9	414.2	418	451.9
TGME49_257760	466.2	654.1	278.2	0.425	-1.23	0.12	-10.46	1.3e-25	1.1e-21	0	0	673.7	602.6	686.1	265.8	281.1	287.8
TGME49_307030	173.5	242.5	104.5	0.428	-1.23	0.22	-5.6	2.2e-08	0.00017	0	0	264.5	162	300.9	114.8	92.1	106.7
TGME49_278600	529.9	741.2	318.7	0.429	-1.22	0.13	-9.65	4.9e-22	4.2e-18	0	0	748.1	705	770.4	351.8	340.6	263.6
TGME49_276980	185.1	257.7	112.5	0.432	-1.21	0.21	-5.85	5.1e-09	4.1e-05	0	0	277.4	265.7	230.1	143.5	75.8	118.3
TGME49_220630	3092.4	4310.4	1874.4	0.435	-1.2	0.09	-14.07	5.6e-45	4.7e-41	0	0	3991.1	4284.4	4655.6	1890.2	1763.3	1969.7
TGME49_226990	205.9	286.6	125.2	0.437	-1.19	0.17	-7.2	6.2e-13	5.2e-09	0	0	260.4	290.3	309.2	124.8	110.8	139.9
TGME49_226420	873.4	1214.9	532	0.437	-1.2	0.1	-12.07	1.6e-33	1.3e-29	0	0	1218.8	1154.7	1271.1	573.9	499.5	522.7
TGME49_313890	318.2	443.6	192.7	0.438	-1.19	0.17	-6.82	9.4e-12	7.7e-08	0	0	423	423.8	484.1	134.7	200.4	243
TGME49_220890	766.5	1064.5	468.5	0.439	-1.19	0.11	-10.78	4.3e-27	3.6e-23	0	0	1150	957.7	1085.8	489.1	427.8	488.6
TGME49_295100	2131.4	2962.9	1299.9	0.44	-1.19	0.09	-12.57	3e-36	2.6e-32	0	0	3065.9	2985.9	2836.9	1129.1	1366.5	1404
TGME49_285425	329	456.4	201.6	0.441	-1.18	0.17	-7.16	8.1e-13	6.7e-09	0	0	482	498.9	388.3	225.8	224.9	154.2
TGME49_257530	5874.1	8150.6	3597.7	0.441	-1.18	0.09	-13.01	1.1e-38	9.7e-35	0	0	8902.6	7309.2	8240	3907.7	3362	3523.4
TGME49_291930	4472.9	6198.6	2747.2	0.443	-1.18	0.1	-11.71	1.2e-31	9.7e-28	0	0	6309.8	6084.5	6201.6	3248.9	2450.2	2542.6
TGME49_225900	582.1	805.7	358.5	0.444	-1.17	0.11	-10.67	1.4e-26	1.2e-22	0	0	837.9	798.3	780.8	361.8	330.8	382.8
TGME49_210815	206.9	285.6	128.3	0.447	-1.16	0.16	-7.14	9.4e-13	7.8e-09	0	0	320.3	261.8	274.8	129.8	121.4	133.6
TGME49_287470	160.6	221.7	99.5	0.449	-1.16	0.24	-4.84	1.3e-06	0.01	0	0	265.3	137.4	262.3	79.8	107.6	111.2
TGME49_500233	520.3	717.4	323.2	0.449	-1.16	0.12	-10.04	1e-23	8.5e-20	0	0	756.2	666.1	729.8	340.6	299.9	329
TGME49_252070	111.5	153.9	69.1	0.45	-1.15	0.67	-1.72	0.085	1	0.2044	658	241.8	70	149.9	34.9	114.1	58.3
TGME49_293780	473.6	653	294.2	0.451	-1.15	0.41	-2.82	0.0048	1	0.021	37	858.1	351.2	749.6	232.1	324.3	326.3
TGME49_240900	502.8	692.2	313.3	0.452	-1.14	0.11	-10.39	2.7e-25	2.3e-21	0	0	706.8	666.1	703.8	309.4	320.2	310.2
TGME49_307480	160	220.3	99.7	0.453	-1.14	0.19	-6.07	1.3e-09	1.1e-05	0	0	234.5	209.9	216.5	98.6	119	81.6
TGME49_215910	1530.2	2104.2	956.2	0.454	-1.14	0.11	-10.22	1.6e-24	1.3e-20	0	0	2370.4	1857.1	2085.2	990.6	1040.5	837.4
TGME49_250955	650.1	893.2	407	0.455	-1.14	0.13	-8.54	1.3e-17	1.1e-13	0	0	926	876.1	877.6	449.2	456.3	315.6
TGME49_323010	207.5	284.5	130.5	0.456	-1.13	0.17	-6.48	9.1e-11	7.5e-07	0	0	287.1	238.5	327.9	144.7	132.8	113.9
TGME49_241880	1790.3	2457.6	1123	0.457	-1.13	0.08	-13.44	3.6e-41	3.1e-37	0	0	2540.3	2301.6	2530.8	1076.7	1172.5	1119.8
TGME49_242625	773.2	1060.2	486.2	0.459	-1.12	0.14	-8.03	9.6e-16	8.1e-12	0	0	1006.9	1180.6	993.2	532.7	555.7	370.3
TGME49_203290	880.5	1206.1	554.8	0.459	-1.12	0.33	-3.43	0.00061	1	0.0038	5	1544.7	883.8	1189.9	736.1	479.1	449.2
TGME49_289600	664.9	909.3	420.5	0.46	-1.12	0.12	-9.48	2.6e-21	2.2e-17	0	0	953.5	859.2	915.1	485.3	367.5	408.8
TGME49_293510	947.7	1296.4	599.1	0.462	-1.11	0.11	-10.07	7.8e-24	6.6e-20	0	0	1407.2	1122.3	1359.6	560.2	592.4	644.6
TGME49_265330	1463.7	2001.2	926.1	0.462	-1.11	0.27	-4.17	3e-05	0.23	0.0003	0	2338.9	1388	2276.8	1029.3	976.2	772.8
TGME49_500107	397.7	543.2	252.1	0.466	-1.1	0.12	-8.85	8.6e-19	7.2e-15	0	0	538.6	545.6	545.5	223.3	263.2	269.9
TGME49_294980	541.9	737.7	346	0.469	-1.09	0.11	-9.96	2.3e-23	1.9e-19	0	0	752.9	771.1	689.2	354.3	342.2	341.6
TGME49_500125	439.6	598.3	281	0.472	-1.08	0.13	-8.2	2.3e-16	2e-12	0	0	600.1	664.8	529.9	249.5	305.6	287.8
TGME49_263750	660.2	896.5	424	0.472	-1.08	0.11	-9.7	2.9e-22	2.4e-18	0	0	971.3	800.9	917.2	415.5	409.9	446.5
TGME49_261400	2013	2731.2	1294.9	0.473	-1.08	0.1	-10.67	1.4e-26	1.2e-22	0	0	2669.7	2604.9	2919.1	1401.1	1107.4	1376.2
TGME49_291890	7471.5	10136.6	4806.4	0.474	-1.08	0.23	-4.72	2.4e-06	0.019	0	0	10216	9851.9	10341.9	6319.4	3973.9	4125.8
TGME49_272440	111.4	151	71.8	0.475	-1.07	0.27	-3.98	7e-05	0.53	0.0006	1	200.6	102.4	149.9	63.6	95.3	56.5
TGME49_230970	438.3	592.9	283.8	0.475	-1.07	0.13	-8.02	1e-15	8.8e-12	0	0	639.7	583.2	555.9	334.4	254.2	262.7
TGME49_260440	3660.4	4962.5	2358.3	0.475	-1.07	0.08	-13.32	1.8e-40	1.6e-36	0	0	4902.6	4907.8	5077.2	2457.9	2138.1	2478.9
TGME49_210810	1270.3	1719.4	821.2	0.476	-1.07	0.11	-9.48	2.4e-21	2.1e-17	0	0	1903.8	1566.8	1687.6	883.3	699.1	881.3
TGME49_239600	110.8	150	71.6	0.477	-1.07	0.28	-3.87	0.00011	0.83	0.0009	1	203	90.7	156.2	53.6	83.1	78
TGME49_208030	6562	8885	4239	0.477	-1.07	0.11	-9.96	2.4e-23	2e-19	0	0	8986.7	8883.8	8784.4	5150.3	3800.4	3766.3
TGME49_277270	1152.3	1554.2	750.5	0.481	-1.06	0.14	-7.71	1.3e-14	1.1e-10	0	0	1747.7	1371.1	1543.9	940.7	635.6	675.1
TGME49_500185	138.9	187	90.9	0.482	-1.05	0.24	-4.3	1.7e-05	0.13	0.0002	0	158.5	199.6	203	114.8	53.8	104
TGME49_318690	176.7	238.6	114.8	0.482	-1.05	0.17	-6.06	1.4e-09	1.1e-05	0	0	237	269.6	209.3	116	118.2	110.3
TGME49_223570	426.4	575	277.9	0.485	-1.04	0.16	-6.68	2.4e-11	1.9e-07	0	0	619.5	480.8	624.6	214.6	299	320.1
TGME49_500429	399	537.1	261	0.486	-1.04	0.39	-2.68	0.0074	1	0.0303	57	649.4	343.4	618.4	178.4	346.3	258.2
TGME49_500351	321.2	430.7	211.8	0.487	-1.04	0.16	-6.52	7.3e-11	6e-07	0	0	468.3	397.9	425.8	264.5	198	173
TGME49_234380	1952	2621.5	1282.6	0.488	-1.03	0.11	-9.3	1.4e-20	1.2e-16	0	0	2798.2	2369	2697.4	1483.5	1090.2	1274
TGME49_263450	122.7	164.4	81	0.489	-1.03	0.21	-4.95	7.4e-07	0.0059	0	0	165.8	145.1	182.2	87.3	66	89.7
TGME49_271090	166	222.9	109	0.489	-1.03	0.18	-5.7	1.2e-08	9.8e-05	0	0	231.3	244.9	192.6	111	118.2	97.7
TGME49_279450	404.6	542.3	266.8	0.489	-1.03	0.13	-7.87	3.6e-15	3e-11	0	0	552.4	519.7	554.9	310.7	237.9	251.9
TGME49_314310	551.5	740.3	362.7	0.489	-1.03	0.18	-5.76	8.6e-09	7e-05	0	0	929.2	480.8	811	344.4	361.8	381.9
TGME49_500174	507.7	681.4	333.9	0.49	-1.03	0.12	-8.67	4.3e-18	3.6e-14	0	0	679.3	636.3	728.7	319.4	313.7	368.5
TGME49_260480	121.5	163.2	79.7	0.492	-1.02	0.24	-4.23	2.4e-05	0.18	0.0002	0	180.3	128.3	181.1	51.2	92.9	95
TGME49_292110	131.3	175.4	87.1	0.492	-1.02	0.21	-4.93	8.1e-07	0.0065	0	0	161.7	185.3	179.1	111	73.3	77.1
TGME49_268240	225.2	302.6	147.8	0.492	-1.02	0.16	-6.45	1.1e-10	9.2e-07	0	0	292.8	326.6	288.4	126	153.2	164.1
TGME49_307045	103.2	138.7	67.8	0.493	-1.02	0.23	-4.46	8.2e-06	0.064	0.0001	0	147.2	145.1	123.9	54.9	85.6	62.8
TGME49_257990	516.3	691.1	341.4	0.493	-1.02	0.12	-8.69	3.6e-18	3e-14	0	0	756.2	631.1	686.1	330.6	334.1	359.5
TGME49_213752	145.1	194	96.3	0.495	-1.01	0.18	-5.61	2e-08	0.00016	0	0	199.8	190.5	191.6	99.8	100.2	88.8
TGME49_226480	225.7	300.8	150.7	0.5	-1	0.15	-6.46	1.1e-10	8.8e-07	0	0	290.3	295.5	316.5	162.2	158.1	131.8
TGME49_311100	1865.9	2482.8	1249	0.502	-0.99	0.11	-9.23	2.8e-20	2.4e-16	0	0	2805.5	2327.5	2315.3	1397.4	1245.9	1103.6
TGME49_272520	671.6	892.2	451	0.503	-0.99	0.13	-7.78	7.1e-15	5.9e-11	0	0	857.3	891.6	927.6	542.7	378.1	432.1
TGME49_500309	112.6	149.8	75.4	0.509	-0.97	0.22	-4.53	6e-06	0.047	0.0001	0	148	167.2	134.3	61.1	88	77.1
TGME49_223668	281	371.6	190.5	0.51	-0.97	0.14	-7.01	2.4e-12	2e-08	0	0	376.1	357.7	381	203.4	175.2	192.8
TGME49_230980	1270.8	1684.2	857.4	0.51	-0.97	0.09	-10.49	1e-25	8.5e-22	0	0	1761.4	1686	1605.3	817.2	933.8	821.2
TGME49_219640	168	221.7	114.4	0.512	-0.97	0.18	-5.45	4.9e-08	0.0004	0	0	233.7	229.4	202	131	102.7	109.4
TGME49_275470	1304.7	1722.7	886.7	0.514	-0.96	0.1	-9.37	7.6e-21	6.4e-17	0	0	1619.9	1864.9	1683.4	943.2	779	937.8
TGME49_231800	199	263.4	134.7	0.515	-0.96	0.19	-4.93	8.2e-07	0.0065	0	0	289.5	279.9	220.7	108.5	172.7	122.8
TGME49_234950	407.5	536.6	278.4	0.516	-0.95	0.14	-6.68	2.3e-11	1.9e-07	0	0	532.2	454.9	622.6	309.4	253.4	272.5
TGME49_291800	794.6	1048.7	540.4	0.516	-0.95	0.1	-9.27	1.9e-20	1.6e-16	0	0	981.8	1048.4	1116	511.5	528	581.8
TGME49_500300	200.4	262.8	137.9	0.518	-0.95	0.19	-4.9	9.5e-07	0.0075	0	0	270.1	264.4	254	185.9	107.6	120.1
TGME49_305030	344.8	453.1	236.5	0.518	-0.95	0.14	-6.8	1.1e-11	8.8e-08	0	0	486.1	406.9	466.4	263.3	207.8	238.5
TGME49_295440	122.6	160.9	84.3	0.519	-0.95	0.2	-4.7	2.6e-06	0.021	0	0	178.7	149	155.1	96.1	81.5	75.3
TGME49_248900	152.8	200.8	104.7	0.519	-0.95	0.22	-4.3	1.7e-05	0.13	0.0002	0	263.6	145.1	193.6	97.3	100.2	116.5
TGME49_244940	154.9	204.8	105.1	0.519	-0.95	0.2	-4.71	2.5e-06	0.02	0	0	169.8	206.1	238.4	83.6	111.6	120.1
TGME49_292920	2238.6	2943.5	1533.8	0.52	-0.94	0.1	-9.21	3.4e-20	2.8e-16	0	0	3183.2	2739.6	2907.7	1769.2	1430	1402.2
TGME49_270240	12431.7	16341.1	8522.4	0.521	-0.94	0.1	-9.68	3.6e-22	3e-18	0	0	18636.6	14356.6	16030.2	8981.9	7821.6	8763.6
TGME49_301160	210.7	276.4	145.1	0.522	-0.94	0.16	-5.87	4.4e-09	3.5e-05	0	0	307.3	265.7	256.1	154.7	144.2	136.3
TGME49_295035	117.1	153.6	80.6	0.523	-0.93	0.2	-4.57	5e-06	0.039	0.0001	0	173.9	146.4	140.5	77.4	76.6	87.9
TGME49_237560	3122	4098.7	2145.3	0.523	-0.94	0.1	-9.2	3.5e-20	2.9e-16	0	0	4339.7	3760.9	4195.5	2422.9	1848.8	2164.2
TGME49_221400	3177.1	4173.8	2180.4	0.523	-0.94	0.1	-9.83	8.3e-23	7e-19	0	0	4373.7	4173	3974.8	2067.4	2492.6	1981.3
TGME49_225120	3898	5118.5	2677.6	0.523	-0.94	0.11	-8.42	3.8e-17	3.2e-13	0	0	4594.5	5169.6	5591.5	3081.7	2240.8	2710.2
TGME49_215260	1246	1629.2	862.9	0.529	-0.92	0.09	-10.46	1.3e-25	1.1e-21	0	0	1594.8	1704.2	1588.7	900.8	871.1	816.7
TGME49_213610	2122.4	2772.8	1471.9	0.53	-0.92	0.1	-8.78	1.7e-18	1.4e-14	0	0	2721.4	2997.5	2599.5	1711.8	1351	1352.9
TGME49_200385	3828.8	5003.6	2654.1	0.53	-0.91	0.08	-11.39	4.7e-30	4e-26	0	0	5108.8	4967.4	4934.6	2686.2	2852.7	2423.3
TGME49_253820	1643.9	2143.2	1144.6	0.533	-0.91	0.1	-8.94	4e-19	3.4e-15	0	0	2232.9	2001	2195.6	1300.1	1011.2	1122.5
TGME49_213067	821.7	1070.2	573.2	0.534	-0.91	0.12	-7.25	4e-13	3.4e-09	0	0	1188	983.6	1039	660	581.8	477.9
TGME49_226860	1632	2125.1	1138.9	0.534	-0.9	0.11	-8.14	3.9e-16	3.3e-12	0	0	2282.3	1956.9	2136.2	1345	1021.8	1049.8
TGME49_500168	299.5	389.9	209.3	0.537	-0.9	0.56	-1.61	0.11	1	0.2442	835	504.7	199.6	465.4	106.1	278.7	243
TGME49_225360	203.3	264.5	142.1	0.538	-0.89	0.18	-5.11	3.2e-07	0.0026	0	0	245.9	281.2	266.5	138.5	116.5	171.2
TGME49_285860	307	400	214	0.539	-0.89	0.15	-6.08	1.2e-09	1e-05	0	0	374.4	434.1	391.4	179.7	218.4	243.9
TGME49_225560	2990	3882.4	2097.6	0.54	-0.89	0.08	-11.46	2e-30	1.7e-26	0	0	3814.8	4152.2	3680.1	2136	2060.7	2096.1
TGME49_247390	366.3	475.3	257.2	0.542	-0.88	0.13	-6.66	2.8e-11	2.3e-07	0	0	467.5	501.5	457	254.5	288.4	228.6
TGME49_288950	520.4	675.5	365.4	0.542	-0.88	0.14	-6.54	6.3e-11	5.2e-07	0	0	622.7	684.3	719.4	368.1	427	301.2
TGME49_260030	155.3	201.4	109.2	0.543	-0.88	0.18	-4.92	8.8e-07	0.007	0	0	218.4	203.5	182.2	103.6	118.2	105.8
TGME49_301480	535.8	694.9	376.7	0.544	-0.88	0.13	-6.52	6.8e-11	5.6e-07	0	0	642.1	808.7	634	364.3	428.6	337.1
TGME49_285800	351.2	455.2	247.2	0.545	-0.88	0.13	-6.8	1.1e-11	8.8e-08	0	0	416.5	474.3	474.7	242	258.3	241.2
TGME49_280770	1101.8	1424.4	779.3	0.548	-0.87	0.09	-9.41	4.8e-21	4e-17	0	0	1422.6	1482.6	1367.9	773.5	831.9	732.5
TGME49_295360	2179.7	2814.5	1545	0.548	-0.87	0.09	-9.79	1.3e-22	1.1e-18	0	0	2991.5	2572.5	2879.6	1559.6	1446.3	1629
TGME49_205210	265.7	341.9	189.4	0.55	-0.86	0.15	-5.58	2.4e-08	0.00019	0	0	324.3	348.6	352.9	227.1	164.6	176.6
TGME49_271260	1335.1	1723.2	947.1	0.55	-0.86	0.08	-10.22	1.6e-24	1.4e-20	0	0	1689.5	1793.6	1686.5	932	924	985.3
TGME49_249540	425	548.1	301.9	0.552	-0.86	0.13	-6.55	5.9e-11	4.9e-07	0	0	500.6	532.6	611.1	300.7	331.6	273.4
TGME49_206590	1266.1	1631.9	900.3	0.552	-0.86	0.09	-9.4	5.4e-21	4.5e-17	0	0	1562.5	1739.2	1593.9	945.7	914.2	840.9
TGME49_267380	379.7	488.2	271.2	0.554	-0.85	0.15	-5.76	8.3e-09	6.7e-05	0	0	513.5	399.2	551.8	275.7	240.4	297.6
TGME49_309890	512.4	659.8	365	0.555	-0.85	0.13	-6.56	5.3e-11	4.4e-07	0	0	713.3	651.9	614.2	314.4	422.9	357.7
TGME49_239790	1221.2	1569.4	872.9	0.555	-0.85	0.09	-9.42	4.5e-21	3.8e-17	0	0	1505.1	1592.7	1610.5	940.7	834.4	843.6
TGME49_269240	154.5	199	110	0.556	-0.85	0.18	-4.6	4.3e-06	0.033	0	0	198.9	187.9	210.3	89.8	117.3	122.8
TGME49_313660	576.2	739.9	412.5	0.556	-0.85	0.11	-7.67	1.7e-14	1.4e-10	0	0	715.7	738.7	765.2	440.4	374	423.2
TGME49_280500	411.3	528.3	294.3	0.557	-0.84	1.61	-0.53	0.6	1	0.7641	4849	781.2	16.8	787	11.2	390.3	481.4
TGME49_268880	509.7	653.5	366	0.558	-0.84	0.12	-7.1	1.3e-12	1.1e-08	0	0	697.9	654.5	608	401.7	361.8	334.4
TGME49_500406	287.3	367.5	207.1	0.56	-0.84	0.14	-5.89	3.9e-09	3.2e-05	0	0	395.5	360.3	346.7	230.8	191.5	199
TGME49_236620	283.3	362.6	204.1	0.562	-0.83	0.15	-5.65	1.6e-08	0.00013	0	0	359.1	359	369.6	208.4	172.7	231.3
TGME49_238995	545.3	699	391.6	0.562	-0.83	0.12	-6.81	9.8e-12	8.2e-08	0	0	709.3	756.8	630.9	358.1	438.4	378.3
TGME49_232940	1623.8	2077	1170.6	0.562	-0.83	0.1	-7.92	2.3e-15	1.9e-11	0	0	2128.6	2099.4	2003	1358.7	1015.3	1137.7
TGME49_306190	2703.2	3458.9	1947.4	0.563	-0.83	0.08	-10.52	7.2e-26	6.1e-22	0	0	3476.8	3355.2	3544.8	2018.7	1807.3	2016.3
TGME49_242090	5510.1	7050.7	3969.5	0.563	-0.83	0.07	-12.12	8.6e-34	7.3e-30	0	0	6846.8	7077.2	7228.1	3840.3	3977.2	4090.9
TGME49_210412	131.6	167.8	95.3	0.564	-0.83	0.19	-4.31	1.7e-05	0.13	0.0002	0	166.6	167.2	169.7	111	88.8	86.1
TGME49_291150	483.3	618.2	348.3	0.564	-0.83	0.11	-7.25	4.1e-13	3.4e-09	0	0	576.6	628.5	649.6	345.6	339	360.4
TGME49_240410	735.3	941.7	528.9	0.564	-0.83	0.11	-7.25	4.2e-13	3.5e-09	0	0	925.2	947.3	952.6	445.4	589.1	552.3
TGME49_205360	945.8	1210.4	681.1	0.564	-0.83	0.11	-7.38	1.6e-13	1.4e-09	0	0	1160.5	1346.5	1124.3	652.5	767.6	623.1
TGME49_203600	2714.1	3470.9	1957.3	0.564	-0.83	0.08	-10.94	7.2e-28	6.1e-24	0	0	3640.9	3422.6	3349.1	1968.8	1897.7	2005.5
TGME49_218750	212.9	272	153.7	0.565	-0.82	1.5	-0.55	0.58	1	0.7528	4715	692.3	36.3	87.4	33.7	395.2	32.3
TGME49_225830	736.9	941.6	532.3	0.565	-0.82	0.1	-8.1	5.4e-16	4.5e-12	0	0	883.1	995.3	946.3	561.4	510.9	524.5
TGME49_262380	1179.4	1505.9	852.9	0.565	-0.82	0.1	-8.64	5.5e-18	4.6e-14	0	0	1491.3	1487.8	1538.7	937	770.8	850.8
TGME49_206690	1419.7	1813.1	1026.4	0.565	-0.82	0.09	-9.14	6.3e-20	5.3e-16	0	0	1888.4	1835.1	1715.7	1104.2	958.2	1016.7
TGME49_284310	277.3	354	200.5	0.567	-0.82	0.16	-5.07	3.9e-07	0.0031	0	0	387.4	339.5	335.2	194.6	242	165
TGME49_239890	731.1	932.2	530.1	0.567	-0.82	0.11	-7.55	4.5e-14	3.8e-10	0	0	951.1	839.8	1005.7	556.5	492.2	541.5
TGME49_294380	283.6	362.2	204.9	0.568	-0.82	0.14	-5.68	1.4e-08	0.00011	0	0	350.2	335.7	400.8	184.7	217.6	212.5
TGME49_259140	107.8	136.9	78.6	0.57	-0.81	0.22	-3.66	0.00026	1	0.0018	2	169	112.7	129.1	78.6	77.4	79.8
TGME49_287180	894.8	1138.3	651.4	0.57	-0.81	0.11	-7.7	1.4e-14	1.1e-10	0	0	1131.4	1108	1175.4	742.4	612.8	598.9
TGME49_215400	360.1	457	263.1	0.571	-0.81	0.16	-4.9	9.5e-07	0.0075	0	0	487.7	447.1	436.2	345.6	215.1	228.6
TGME49_212770	2848	3625.3	2070.8	0.571	-0.81	0.09	-9.44	3.6e-21	3e-17	0	0	3654.7	3738.8	3482.3	2240.8	2101.4	1870.2
TGME49_500148	259.8	330.8	188.8	0.572	-0.81	0.23	-3.55	0.00038	1	0.0025	3	382.5	204.8	405	139.7	232.2	194.5
TGME49_294390	172.8	219.9	125.7	0.574	-0.8	0.21	-3.81	0.00014	1	0.0011	1	205.4	186.6	267.6	102.3	110.8	164.1
TGME49_300220	1369.7	1742	997.4	0.574	-0.8	0.12	-6.83	8.3e-12	6.9e-08	0	0	1781.7	1765.1	1679.2	808.5	1172.5	1011.3
TGME49_232280	1250	1585.6	914.3	0.575	-0.8	0.1	-8.2	2.3e-16	2e-12	0	0	1592.4	1538.3	1626.1	1004.4	811.6	927
TGME49_201240	238.6	303.3	173.8	0.576	-0.8	0.15	-5.17	2.3e-07	0.0019	0	0	296.8	285.1	327.9	149.7	181.7	190.1
TGME49_220060	779.1	988.8	569.4	0.576	-0.8	0.3	-2.64	0.0083	1	0.0332	64	1277.8	863.1	825.6	497.8	751.3	459
TGME49_254510	137.2	173.4	101.1	0.578	-0.79	0.22	-3.66	0.00025	1	0.0018	2	149.6	173.7	196.8	132.3	82.3	88.8
TGME49_500195	179.5	227.5	131.6	0.579	-0.79	0.26	-2.98	0.0029	1	0.014	22	305.7	190.5	186.3	103.6	198.8	92.3
TGME49_311650	388	491	284.9	0.58	-0.79	0.12	-6.48	9e-11	7.4e-07	0	0	512.7	457.5	502.8	279.5	289.3	286
TGME49_301170	224.2	282.7	165.7	0.581	-0.78	0.18	-4.44	8.9e-06	0.069	0.0001	0	342.1	238.5	267.6	189.6	160.5	147
TGME49_254920	225.4	284.7	166.1	0.581	-0.78	0.15	-5.17	2.4e-07	0.0019	0	0	297.6	256.6	299.8	172.2	163	163.2
TGME49_204530	8595.3	10870.2	6320.4	0.581	-0.78	0.11	-6.83	8.8e-12	7.3e-08	0	0	11431.5	10310.6	10868.6	7746.7	5267.9	5946.7
TGME49_319560	8842.5	11185.7	6499.4	0.581	-0.78	0.1	-8.18	2.9e-16	2.4e-12	0	0	11404	11116.7	11036.3	7553.3	5691.6	6253.3
TGME49_252190	291.9	368.6	215.1	0.582	-0.78	0.14	-5.59	2.2e-08	0.00018	0	0	387.4	339.5	378.9	220.8	229	195.4
TGME49_250880	1034.5	1306.3	762.6	0.582	-0.78	0.12	-6.29	3.2e-10	2.6e-06	0	0	1389.4	1189.7	1339.8	893.3	620.9	773.7
TGME49_314700	1822.2	2303.6	1340.8	0.582	-0.78	0.09	-9.04	1.5e-19	1.3e-15	0	0	2288.7	2359.9	2262.2	1439.8	1361.6	1221.1
TGME49_297650	1623.4	2046.6	1200.1	0.585	-0.77	0.09	-8.38	5.3e-17	4.4e-13	0	0	1992.7	1982.8	2164.4	1308.8	1091.9	1199.6
TGME49_275650	1647.2	2076.4	1217.9	0.585	-0.77	0.11	-6.99	2.7e-12	2.3e-08	0	0	2117.3	2147.4	1964.5	1438.5	1172.5	1042.7
TGME49_270550	626.1	789.3	463	0.586	-0.77	0.11	-7.16	8e-13	6.6e-09	0	0	807.1	753	807.9	480.3	488.1	420.5
TGME49_277240	1227.3	1545.7	909	0.586	-0.77	0.13	-5.98	2.2e-09	1.8e-05	0	0	1673.3	1417.8	1546	1112.9	873.5	740.5
TGME49_306480	124	156.6	91.3	0.587	-0.77	0.21	-3.58	0.00034	1	0.0023	3	153.7	178.8	137.4	86.1	112.4	75.3
TGME49_237820	402.8	507.3	298.4	0.587	-0.77	0.14	-5.39	7e-08	0.00056	0	0	507.1	511.9	502.8	334.4	326.7	234
TGME49_253400	730.2	918.9	541.4	0.588	-0.77	0.1	-7.87	3.6e-15	3e-11	0	0	927.6	883.8	945.3	561.4	532.9	529.8
TGME49_217555	826.9	1039.6	614.2	0.588	-0.77	0.12	-6.63	3.3e-11	2.8e-07	0	0	1162.2	918.8	1037.9	682.5	589.1	571.1
TGME49_232530	372.5	468.2	276.8	0.59	-0.76	0.13	-6.06	1.3e-09	1.1e-05	0	0	506.3	434.1	464.3	277	285.2	268.1
TGME49_248740	2349.6	2949.8	1749.4	0.592	-0.76	0.12	-6.45	1.1e-10	9e-07	0	0	2887.2	3229.5	2732.8	2083.6	1710.3	1454.2
TGME49_267855	471.8	592.1	351.5	0.595	-0.75	0.12	-6.15	7.6e-10	6.3e-06	0	0	597.7	646.7	532	338.1	376.5	339.8
TGME49_219070	937.9	1176	699.8	0.596	-0.75	0.1	-7.23	4.8e-13	4e-09	0	0	1144.4	1226	1157.7	707.4	770.8	621.3
TGME49_264050	277.6	346.4	208.8	0.598	-0.74	0.15	-5.02	5.2e-07	0.0042	0	0	365.6	312.3	361.2	238.3	198	190.1
TGME49_500222	434.6	542.7	326.6	0.598	-0.74	0.13	-5.8	6.7e-09	5.5e-05	0	0	588	487.3	552.8	361.8	318.6	299.4
TGME49_236010	1207.3	1509.6	905	0.598	-0.74	0.13	-5.82	5.8e-09	4.7e-05	0	0	1810	1215.6	1503.3	973.2	896.3	845.4
TGME49_252620	147.9	184.7	111.1	0.599	-0.74	0.26	-2.81	0.005	1	0.0218	38	264.5	186.6	103.1	109.8	114.9	108.5
TGME49_224520	1069.7	1337.7	801.8	0.601	-0.73	0.11	-6.92	4.5e-12	3.7e-08	0	0	1255.2	1355.6	1402.3	706.2	793.6	905.5
TGME49_311830	129.7	162.7	96.7	0.602	-0.73	0.22	-3.41	0.00065	1	0.004	5	157.7	181.4	148.9	69.9	101	119.2
TGME49_208830	4228.1	5275.8	3180.5	0.602	-0.73	0.09	-7.75	9.5e-15	8e-11	0	0	5170.3	5318.6	5338.5	3680.6	2876.3	2984.5
TGME49_258670	419.2	523.2	315.2	0.603	-0.73	0.33	-2.22	0.026	1	0.0831	203	621.1	377.1	571.5	229.6	422.9	293.2
TGME49_285850	576.8	720	433.6	0.603	-0.73	0.11	-6.48	9.3e-11	7.6e-07	0	0	757	750.4	652.7	404.2	447.3	449.2
TGME49_213050	1658.7	2067.6	1249.8	0.603	-0.73	0.12	-6.13	8.6e-10	7.1e-06	0	0	2169.8	1841.6	2191.4	1493.4	1068.2	1187.9
TGME49_212420	104.6	130.5	78.6	0.604	-0.73	0.22	-3.25	0.0011	1	0.0064	9	124.5	155.5	111.4	84.8	84.7	66.3
TGME49_307090	140.1	174.9	105.3	0.604	-0.73	0.49	-1.5	0.13	1	0.2834	1035	207	176.2	141.6	46.2	145.9	123.7
TGME49_202430	186.3	232.5	140.1	0.604	-0.73	0.23	-3.2	0.0014	1	0.0075	11	279	164.6	254	94.8	161.3	164.1
TGME49_236040	3089.1	3850.8	2327.5	0.604	-0.73	0.09	-7.87	3.5e-15	3e-11	0	0	4095.5	3444.6	4012.2	2365.6	2131.6	2485.2
TGME49_222360	569.6	709.3	429.8	0.605	-0.72	0.11	-6.7	2.1e-11	1.8e-07	0	0	716.5	740	671.5	440.4	403.3	445.6
TGME49_316900	825.9	1028.2	623.5	0.605	-0.73	0.1	-7.11	1.1e-12	9.5e-09	0	0	1071.6	1025.1	988	667.5	563	640.1
TGME49_240060	1623.3	2020.2	1226.3	0.606	-0.72	0.09	-7.79	6.9e-15	5.8e-11	0	0	1984.6	2118.9	1957.2	1353.7	1210	1115.3
TGME49_301890	818.5	1018.9	618.2	0.607	-0.72	0.46	-1.56	0.12	1	0.2611	920	1365.2	570.2	1121.2	390.5	794.5	669.7
TGME49_278780	389.5	484.5	294.5	0.608	-0.72	0.13	-5.72	1.1e-08	8.7e-05	0	0	444.8	518.4	490.3	306.9	275.4	301.2
TGME49_241140	209.3	260.1	158.5	0.609	-0.72	0.17	-4.34	1.5e-05	0.11	0.0001	0	294.4	225.5	260.3	144.7	171.1	159.6
TGME49_254070	946.7	1176.2	717.2	0.61	-0.71	0.11	-6.59	4.5e-11	3.7e-07	0	0	1289.1	1058.8	1180.6	658.8	704	788.9
TGME49_244920	155.9	193.4	118.5	0.612	-0.71	0.21	-3.35	0.0008	1	0.0047	6	194.1	226.8	159.3	132.3	136.1	87
TGME49_313480	374.1	464.3	283.9	0.612	-0.71	0.12	-5.77	7.8e-09	6.3e-05	0	0	471.5	487.3	434.1	278.2	288.4	285.1
TGME49_319370	380.1	472.3	287.9	0.612	-0.71	0.13	-5.43	5.5e-08	0.00044	0	0	489.3	492.5	435.2	262	321	280.6
TGME49_283890	119.2	147.3	91	0.613	-0.71	0.2	-3.5	0.00046	1	0.003	4	147.2	137.4	157.2	103.6	79	90.5
TGME49_265650	193.8	240.6	147.1	0.613	-0.71	0.16	-4.38	1.2e-05	0.093	0.0001	0	248.3	252.7	220.7	143.5	158.9	139
TGME49_212410	263.9	326.9	200.8	0.613	-0.71	0.2	-3.45	0.00057	1	0.0035	4	311.4	386.2	283.2	250.8	221.6	130
TGME49_232520	333.4	412.8	254	0.613	-0.71	0.14	-5.19	2.1e-07	0.0017	0	0	410	400.5	427.9	283.2	259.1	219.6
TGME49_500425	918.3	1137.7	698.8	0.613	-0.71	0.1	-7.07	1.6e-12	1.3e-08	0	0	1228.5	1071.8	1112.9	726.1	647.8	722.6
TGME49_268950	945.7	1170.7	720.7	0.613	-0.71	0.12	-5.72	1e-08	8.5e-05	0	0	1252.7	1144.3	1115	869.6	611.9	680.5
TGME49_224935	447.5	555	340	0.614	-0.7	0.12	-5.89	3.8e-09	3.1e-05	0	0	549.1	533.9	582	308.2	366.7	345.2
TGME49_269320	385.6	477.8	293.3	0.615	-0.7	0.12	-5.73	1e-08	8.4e-05	0	0	453.7	487.3	492.4	296.9	308.8	274.3
TGME49_225540	1464.2	1812.1	1116.3	0.615	-0.7	0.1	-7.32	2.4e-13	2e-09	0	0	1949.9	1820.8	1665.7	1216.5	1051.1	1081.2
TGME49_311230	3979.9	4928.6	3031.3	0.615	-0.7	0.13	-5.24	1.6e-07	0.0013	0	0	4742.5	5860.3	4183	3135.4	3547.8	2410.8
TGME49_240400	108.4	134	82.8	0.616	-0.7	0.22	-3.17	0.0015	1	0.008	12	132.6	152.9	116.6	97.3	83.9	67.2
TGME49_310410	166.5	205.7	127.3	0.616	-0.7	0.18	-3.89	0.0001	0.75	0.0008	1	212.7	208.6	195.7	143.5	134.4	104
TGME49_313830	629.9	779	480.8	0.616	-0.7	0.11	-6.51	7.4e-11	6.1e-07	0	0	819.3	798.3	719.4	501.6	487.3	453.6
TGME49_255190	2310.7	2859.7	1761.7	0.616	-0.7	0.09	-7.67	1.7e-14	1.4e-10	0	0	2785.3	3093.4	2700.5	1930.1	1724.2	1630.8
TGME49_271080	344.4	425.6	263.3	0.617	-0.7	0.14	-4.82	1.4e-06	0.011	0	0	444.8	355.1	476.8	264.5	241.2	284.2
TGME49_206430	1340	1658.5	1021.6	0.617	-0.7	0.12	-5.67	1.5e-08	0.00012	0	0	1794.6	1780.6	1400.2	922	1197	945.8
TGME49_263220	324.3	400.8	247.6	0.618	-0.69	0.14	-4.9	9.5e-07	0.0075	0	0	354.2	412.1	436.2	268.2	254.2	220.5
TGME49_293810	354.1	436.5	271.6	0.618	-0.69	0.14	-5.01	5.6e-07	0.0044	0	0	447.2	397.9	464.3	306.9	235.5	272.5
TGME49_271610	575.2	709.6	440.9	0.618	-0.69	0.14	-5.13	2.9e-07	0.0023	0	0	799	589.7	740.2	491.6	385.4	445.6
TGME49_311430	1672.5	2066.6	1278.4	0.618	-0.7	0.12	-6.01	1.9e-09	1.6e-05	0	0	1996.8	2108.5	2094.6	1484.7	1029.1	1321.5
TGME49_313990	381	470.6	291.5	0.619	-0.69	0.12	-5.8	6.6e-09	5.4e-05	0	0	487.7	458.8	465.4	292	288.4	294.1
TGME49_201260	2222.4	2746.2	1698.6	0.619	-0.69	0.1	-6.87	6.2e-12	5.2e-08	0	0	2872.6	2383.3	2982.6	1548.3	1736.4	1811
TGME49_232250	3834.2	4727.6	2940.8	0.621	-0.69	0.09	-7.66	1.8e-14	1.5e-10	0	0	4859.7	4601.9	4721.2	3338.7	2739.5	2744.3
TGME49_204500	143.3	175.7	110.8	0.622	-0.68	0.21	-3.26	0.0011	1	0.0063	9	192.5	150.3	184.3	143.5	90.4	98.6
TGME49_209240	309.1	380.4	237.7	0.623	-0.68	0.14	-4.9	9.4e-07	0.0075	0	0	429.4	364.2	347.7	238.3	243.6	231.3
TGME49_289890	335.7	412.8	258.7	0.623	-0.68	0.14	-4.94	8e-07	0.0063	0	0	422.2	386.2	430	284.5	221.6	269.9
TGME49_221540	171.5	210.9	132	0.625	-0.68	0.17	-4.03	5.6e-05	0.43	0.0005	0	207.8	197	228	129.8	126.3	139.9
TGME49_221180	1237.4	1523.3	951.6	0.625	-0.68	0.09	-7.86	4e-15	3.3e-11	0	0	1489.7	1469.6	1610.5	928.3	958.2	968.3
TGME49_275670	1458.5	1795.4	1121.7	0.625	-0.68	0.09	-7.89	3.1e-15	2.6e-11	0	0	1865	1827.3	1693.8	1064.2	1158.7	1142.2
TGME49_312270	1480	1822.5	1137.5	0.625	-0.68	0.09	-7.85	4.1e-15	3.4e-11	0	0	1803.5	1791	1872.9	1049.3	1161.9	1201.4
TGME49_239620	219.5	270.3	168.7	0.626	-0.68	0.15	-4.55	5.3e-06	0.042	0.0001	0	262	277.3	271.7	162.2	172.7	171.2
TGME49_255170	365.9	449.6	282.3	0.626	-0.68	0.13	-5.28	1.3e-07	0.001	0	0	448.9	473	426.8	311.9	272.2	262.7
TGME49_318620	702.5	862.7	542.3	0.626	-0.67	0.11	-6.06	1.4e-09	1.1e-05	0	0	897.7	882.5	807.9	612.6	496.2	518.2
TGME49_250760	1570	1931.3	1208.7	0.626	-0.68	0.08	-8.65	5.1e-18	4.3e-14	0	0	1975.8	1919.3	1898.9	1207.7	1211.7	1206.7
TGME49_266680	581.8	714	449.5	0.627	-0.67	0.12	-5.81	6.3e-09	5.2e-05	0	0	703.6	723.1	715.2	516.5	419.6	412.4
TGME49_207990	614.6	755.5	473.5	0.627	-0.67	0.1	-6.67	2.6e-11	2.1e-07	0	0	740	769.8	756.8	487.8	469.3	463.5
TGME49_286630	1561.8	1917.4	1206.2	0.627	-0.67	0.1	-6.48	9e-11	7.4e-07	0	0	2092.2	1670.5	1989.5	1321.3	1149.7	1147.6
TGME49_263330	263.7	324.2	203.2	0.628	-0.67	0.15	-4.51	6.5e-06	0.051	0.0001	0	338.1	298.1	336.3	179.7	199.6	230.4
TGME49_310060	364.6	447.3	282	0.629	-0.67	0.13	-5.23	1.7e-07	0.0014	0	0	449.7	444.5	447.7	298.2	249.3	298.5
TGME49_289070	791.2	971.1	611.3	0.629	-0.67	0.1	-6.46	1e-10	8.6e-07	0	0	1041.7	956.4	915.1	613.8	652.7	567.5
TGME49_213660	6211.7	7626.3	4797.2	0.629	-0.67	0.08	-8.59	8.9e-18	7.5e-14	0	0	7826.2	7192.6	7860	4576.4	5167.7	4647.6
TGME49_318632	111.2	135.7	86.7	0.631	-0.66	0.23	-2.83	0.0047	1	0.0206	36	151.2	130.9	124.9	113.5	84.7	61.9
TGME49_500010	858.4	1052.9	663.9	0.631	-0.66	0.28	-2.37	0.018	1	0.0611	137	1132.2	850.1	1176.4	475.4	651	865.2
TGME49_270910	111	136.5	85.4	0.632	-0.66	0.22	-3	0.0027	1	0.0133	21	135.1	146.4	128.1	64.9	84.7	106.7
TGME49_295010	132.1	161.6	102.6	0.634	-0.66	0.19	-3.54	0.0004	1	0.0026	3	160.1	163.3	161.4	108.5	105.1	94.1
TGME49_226470	1219.6	1492.7	946.4	0.634	-0.66	0.11	-6.1	1.1e-09	8.6e-06	0	0	1469.5	1608.3	1400.2	980.7	1044.6	814
TGME49_271070	180.1	219.9	140.4	0.635	-0.66	0.18	-3.64	0.00028	1	0.0019	2	245	181.4	233.2	146	152.4	122.8
TGME49_239130	212.8	260.3	165.3	0.636	-0.65	0.16	-4.07	4.8e-05	0.36	0.0004	0	272.5	267	241.5	165.9	185.8	144.3
TGME49_286932	281.4	343.8	219	0.636	-0.65	0.16	-4.12	3.8e-05	0.29	0.0003	0	395.5	285.1	350.8	208.4	246.9	201.7
TGME49_263440	403.5	493.2	313.9	0.636	-0.65	0.12	-5.59	2.3e-08	0.00018	0	0	494.9	491.2	493.5	313.2	303.9	324.5
TGME49_218570	505.8	617.2	394.5	0.636	-0.65	0.13	-4.98	6.2e-07	0.005	0	0	628.4	618.2	604.9	475.4	342.2	365.8
TGME49_201670	321.1	393.1	249	0.637	-0.65	0.14	-4.82	1.5e-06	0.012	0	0	355	412.1	412.3	232.1	264.8	250.1
TGME49_205750	520.1	634.9	405.3	0.638	-0.65	0.11	-5.89	3.8e-09	3.1e-05	0	0	662.4	651.9	590.3	414.2	400.9	400.7
TGME49_211720	5412.7	6609	4216.3	0.638	-0.65	0.1	-6.46	1e-10	8.4e-07	0	0	6213.5	7355.8	6257.8	4064.9	4795.3	3788.7
TGME49_298960	294.9	359.9	229.9	0.639	-0.65	0.49	-1.31	0.19	1	0.3643	1491	407.6	215.1	457	121	265.6	303
TGME49_268210	326.7	398.2	255.2	0.639	-0.65	0.13	-4.95	7.5e-07	0.0059	0	0	388.2	405.6	400.8	279.5	249.3	236.7
TGME49_222000	521.9	635.8	408	0.639	-0.65	0.12	-5.44	5.4e-08	0.00044	0	0	640.5	655.8	611.1	465.4	374	384.6
TGME49_241160	886.4	1081.7	691.2	0.639	-0.65	0.09	-7.07	1.5e-12	1.3e-08	0	0	1097.5	1057.5	1090	685	670.6	718.1
TGME49_289910	1493.9	1822.3	1165.4	0.639	-0.65	0.09	-7.54	4.8e-14	4e-10	0	0	1807.5	1848	1811.4	1246.4	1167.7	1082.1
TGME49_259220	518	631.3	404.7	0.64	-0.64	0.11	-5.78	7.6e-09	6.2e-05	0	0	620.3	648	625.7	439.2	398.5	376.5
TGME49_318390	672.2	821.2	523.1	0.64	-0.64	0.11	-5.73	1e-08	8.2e-05	0	0	818.4	859.2	786	455.4	576.9	537
TGME49_266900	1432.8	1745.2	1120.4	0.64	-0.64	0.11	-5.74	9.2e-09	7.5e-05	0	0	1971.7	1472.2	1791.7	1220.2	1088.6	1052.5
TGME49_291650	113.3	137.8	88.9	0.641	-0.64	0.2	-3.2	0.0014	1	0.0074	11	145.6	128.3	139.5	96.1	88	82.5
TGME49_295320	274.9	334.8	215	0.641	-0.64	0.15	-4.42	9.9e-06	0.077	0.0001	0	305.7	339.5	359.2	229.6	192.3	223.2
TGME49_320100	3717.3	4529.5	2905.1	0.642	-0.64	0.09	-7.24	4.6e-13	3.8e-09	0	0	4334	4560.5	4694.1	2563.9	3136.3	3015
TGME49_299130	212.5	258.9	166.3	0.643	-0.64	0.15	-4.22	2.4e-05	0.18	0.0002	0	254.8	270.9	250.9	169.7	169.5	159.6
TGME49_264980	244.6	297.7	191.4	0.643	-0.64	0.15	-4.29	1.8e-05	0.14	0.0002	0	281.4	331.8	280	200.9	185	188.3
TGME49_297150	537.2	653.6	420.9	0.643	-0.64	0.11	-6.04	1.5e-09	1.2e-05	0	0	655.1	651.9	653.8	432.9	407.4	422.3
TGME49_203830	861.8	1049.3	674.3	0.643	-0.64	0.09	-6.72	1.8e-11	1.5e-07	0	0	1040	1073.1	1034.8	688.7	704.8	629.4
TGME49_221630	401.3	489.4	313.3	0.644	-0.63	0.14	-4.47	7.7e-06	0.06	0.0001	0	449.7	572.8	445.6	283.2	353.6	303
TGME49_500330	144.9	176.3	113.6	0.647	-0.63	0.18	-3.47	0.00053	1	0.0033	4	160.9	193.1	174.9	112.3	118.2	110.3
TGME49_209860	237.6	288.4	186.7	0.647	-0.63	0.17	-3.67	0.00024	1	0.0017	2	269.3	325.3	270.7	198.4	147.5	214.3
TGME49_290920	574.5	697	452	0.647	-0.63	0.1	-6.01	1.8e-09	1.5e-05	0	0	686.6	698.5	705.8	475.4	435.9	444.7
TGME49_311030	750.4	911.4	589.5	0.647	-0.63	0.11	-5.99	2.1e-09	1.7e-05	0	0	917.1	933.1	883.9	615.1	629	524.5
TGME49_296121	1109.4	1346.8	871.9	0.647	-0.63	0.09	-6.74	1.6e-11	1.3e-07	0	0	1345.7	1368.5	1326.3	932	892.2	791.6
TGME49_295935	2794.4	3390.7	2198.1	0.647	-0.63	0.1	-6.51	7.3e-11	6.1e-07	0	0	3560.9	3083.1	3528.1	2477.8	2069.7	2046.8
TGME49_209770	185.5	225.2	145.8	0.648	-0.63	0.17	-3.77	0.00016	1	0.0012	1	199.8	233.3	242.6	153.5	145	139
TGME49_319658	305.9	370.5	241.3	0.648	-0.63	0.14	-4.33	1.5e-05	0.12	0.0002	0	380.9	321.4	409.1	267	234.7	222.3
TGME49_270160	331.6	403	260.3	0.648	-0.63	0.13	-4.74	2.2e-06	0.017	0	0	400.3	395.3	413.3	237.1	253.4	290.5
TGME49_500328	461.1	559.2	363	0.648	-0.63	0.14	-4.6	4.1e-06	0.032	0	0	590.4	510.6	576.7	346.8	313.7	428.5
TGME49_250840	485.3	589.6	381	0.648	-0.63	0.14	-4.59	4.5e-06	0.035	0.0001	0	611.4	565	592.4	308.2	383	451.9
TGME49_320090	715.1	866.7	563.4	0.648	-0.63	0.11	-5.69	1.3e-08	0.0001	0	0	855.6	808.7	935.9	615.1	509.3	565.7
TGME49_309770	2010.3	2438	1582.6	0.648	-0.63	0.1	-6.41	1.5e-10	1.2e-06	0	0	2510.3	2155.2	2648.5	1622	1452.8	1672.9
TGME49_298050	380.5	460.5	300.6	0.649	-0.62	0.13	-4.83	1.3e-06	0.011	0	0	486.1	423.8	471.6	334.4	279.5	287.8
TGME49_278205	1867.5	2266.6	1468.6	0.649	-0.62	0.12	-5.4	6.8e-08	0.00054	0	0	2257.2	2441.6	2100.9	1367.4	1762.5	1275.8
TGME49_305910	329.7	399.3	260.1	0.65	-0.62	0.13	-4.66	3.2e-06	0.025	0	0	404.4	365.5	427.9	257	243.6	279.7
TGME49_311425	790.1	956.3	624	0.65	-0.62	0.12	-5.24	1.6e-07	0.0013	0	0	943	914.9	1010.9	701.2	519.9	650.9
TGME49_203030	1195	1447.3	942.7	0.65	-0.62	0.09	-6.87	6.5e-12	5.4e-08	0	0	1462.2	1382.8	1497	1015.6	906.9	905.5
TGME49_288530	461.8	558.8	364.8	0.651	-0.62	0.11	-5.4	6.6e-08	0.00053	0	0	562.9	565	548.6	394.3	341.4	358.6
TGME49_219485	560.6	678.8	442.4	0.651	-0.62	0.1	-5.91	3.4e-09	2.7e-05	0	0	664.8	670	701.7	456.6	438.4	432.1
TGME49_237500	663.8	803.7	524	0.651	-0.62	0.1	-6.08	1.2e-09	1e-05	0	0	799.8	819	792.2	561.4	517.4	493.1
TGME49_243545	2097.8	2540.1	1655.5	0.651	-0.62	0.09	-6.63	3.3e-11	2.7e-07	0	0	2690.7	2493.4	2436.1	1857.8	1523.7	1585.1
TGME49_258870	9759.3	11822.7	7695.9	0.651	-0.62	0.07	-8.78	1.6e-18	1.4e-14	0	0	11798.7	11543.1	12126.2	8202.1	7477.7	7408
TGME49_211650	385.1	467.2	303.1	0.652	-0.62	0.13	-4.92	8.8e-07	0.007	0	0	429.4	496.4	475.8	280.7	312.9	315.6
TGME49_225320	624.2	755	493.5	0.652	-0.62	0.12	-5.26	1.4e-07	0.0011	0	0	761.8	756.8	746.4	560.2	497.9	422.3
TGME49_267740	904.2	1092.7	715.8	0.652	-0.62	0.13	-4.67	3e-06	0.024	0	0	1189.7	957.7	1130.6	875.9	633.1	638.3
TGME49_314750	397.7	480.4	315.1	0.653	-0.62	0.13	-4.69	2.7e-06	0.021	0	0	510.3	461.4	469.5	339.4	270.5	335.3
TGME49_221370	294.5	356.2	232.8	0.654	-0.61	0.14	-4.42	9.8e-06	0.077	0.0001	0	379.3	329.2	360.2	210.9	242	245.6
TGME49_239310	495.3	597.8	392.7	0.654	-0.61	0.12	-5.17	2.4e-07	0.0019	0	0	629.2	531.3	633	415.5	379.7	382.8
TGME49_247220	1595.3	1926.4	1264.1	0.654	-0.61	0.1	-6.2	5.7e-10	4.7e-06	0	0	2046.9	1794.9	1937.4	1426.1	1186.4	1179.8
TGME49_285810	160	192.9	127.1	0.655	-0.61	0.18	-3.47	0.00053	1	0.0033	4	215.1	186.6	177	134.7	124.7	121.9
TGME49_261740	10364.1	12527.5	8200.7	0.655	-0.61	0.09	-6.97	3.2e-12	2.6e-08	0	0	12970.6	11852.8	12759.2	7391.1	8017.9	9193
TGME49_206300	304.3	366.7	242	0.656	-0.61	0.14	-4.33	1.5e-05	0.12	0.0002	0	379.3	371.9	348.8	278.2	220	227.7
TGME49_271280	335.3	404.6	266.1	0.656	-0.61	0.13	-4.66	3.2e-06	0.025	0	0	425.4	371.9	416.4	265.8	251	281.5
TGME49_212900	805.5	974.1	636.8	0.656	-0.61	0.1	-5.85	5e-09	4.1e-05	0	0	993.9	965.5	963	560.2	687.7	662.5
TGME49_318380	457.5	552.8	362.1	0.657	-0.61	0.12	-5.02	5e-07	0.004	0	0	528.9	545.6	584	324.4	367.5	394.5
TGME49_254880	1520.3	1836.8	1203.9	0.657	-0.61	0.1	-6.14	8.3e-10	6.8e-06	0	0	1837.5	1899.9	1772.9	1069.2	1360	1182.5
TGME49_223550	132.5	159.7	105.3	0.658	-0.6	0.19	-3.16	0.0016	1	0.0085	12	161.7	163.3	154.1	109.8	89.6	116.5
TGME49_297647	172.8	208.1	137.5	0.659	-0.6	0.17	-3.56	0.00038	1	0.0025	3	208.7	186.6	229	139.7	140.2	132.7
TGME49_231460	241.1	290.8	191.4	0.659	-0.6	0.16	-3.67	0.00024	1	0.0017	2	281.4	268.3	322.7	175.9	168.7	229.5
TGME49_237015	2118	2550.7	1685.3	0.659	-0.6	0.11	-5.33	9.8e-08	0.00078	0	0	2782.9	2429.9	2439.2	2016.2	1515.6	1524.1
TGME49_268182	104.5	125.9	83.2	0.66	-0.6	0.26	-2.3	0.021	1	0.0702	164	117.3	149	111.4	102.3	97	50.2
TGME49_207200	212.8	256.1	169.5	0.66	-0.6	0.15	-3.96	7.5e-05	0.57	0.0006	1	266.9	242.3	259.2	170.9	174.4	163.2
TGME49_311390	249.5	300.1	198.9	0.66	-0.6	0.14	-4.15	3.3e-05	0.26	0.0003	0	323.5	276	300.9	203.4	191.5	201.7
TGME49_289170	681.5	819.7	543.4	0.66	-0.6	0.12	-5	5.8e-07	0.0046	0	0	906.6	699.8	852.6	587.6	537.8	504.7
TGME49_251410	696.8	840.3	553.3	0.66	-0.6	0.1	-6.03	1.6e-09	1.3e-05	0	0	829.8	880	811	541.5	576.9	541.5
TGME49_320040	229.3	275.3	183.3	0.662	-0.59	0.15	-3.93	8.6e-05	0.65	0.0007	1	293.6	265.7	266.5	197.1	165.4	187.4
TGME49_300120	861.5	1036.9	686.1	0.662	-0.6	0.11	-5.61	2.1e-08	0.00017	0	0	1074.8	961.6	1074.4	641.3	648.6	768.3
TGME49_500254	1330.7	1598.4	1062.9	0.663	-0.59	0.1	-5.79	7e-09	5.7e-05	0	0	1671.7	1425.6	1698	1176.5	1006.3	1005.9
TGME49_205290	500.5	601.6	399.4	0.664	-0.59	0.11	-5.49	4e-08	0.00032	0	0	592.8	605.2	606.9	408	388.7	401.6
TGME49_226910	719.6	866	573.2	0.664	-0.59	0.11	-5.29	1.2e-07	0.00096	0	0	845.1	946	806.8	516.5	626.6	576.5
TGME49_266435	1084.2	1304.4	864	0.664	-0.59	0.13	-4.49	7e-06	0.055	0.0001	0	1295.6	1473.5	1144.1	779.8	1051.1	761.2
TGME49_230480	1543.1	1854.7	1231.5	0.664	-0.59	0.1	-6.19	5.9e-10	4.8e-06	0	0	1970.9	1706.8	1886.4	1137.9	1210	1346.6
TGME49_228395	127.2	152.9	101.6	0.665	-0.59	0.26	-2.23	0.026	1	0.0809	196	157.7	185.3	115.6	116	128.7	60.1
TGME49_271888	672.1	807.2	537	0.665	-0.59	0.11	-5.43	5.8e-08	0.00047	0	0	845.9	743.9	831.8	501.6	524.8	584.5
TGME49_258410	3034.4	3643.7	2425.1	0.665	-0.59	0.1	-5.9	3.5e-09	2.9e-05	0	0	3810.8	3431.7	3688.5	2820.9	2230.2	2224.3
TGME49_297330	237.1	284.7	189.5	0.666	-0.59	0.15	-3.88	0.0001	0.77	0.0008	1	272.5	273.4	308.2	192.1	205.3	171.2
TGME49_219180	295.3	354.2	236.4	0.666	-0.59	0.13	-4.45	8.6e-06	0.067	0.0001	0	367.2	348.6	346.7	244.5	229	235.8
TGME49_312520	140.5	168.4	112.6	0.667	-0.58	0.2	-2.86	0.0043	1	0.0192	33	157.7	136.1	211.3	114.8	117.3	105.8
TGME49_215500	155.3	186.1	124.4	0.667	-0.59	0.21	-2.74	0.0061	1	0.0259	47	211.1	129.6	217.6	111	119.8	142.5
TGME49_294812	260.8	312.5	209.1	0.667	-0.58	0.14	-4.2	2.7e-05	0.21	0.0003	0	318.6	299.4	319.6	219.6	207	200.8
TGME49_286640	222.7	266.5	179	0.668	-0.58	0.16	-3.71	0.00021	1	0.0015	2	266.1	239.8	293.6	194.6	162.2	180.2
TGME49_237020	438.9	525.6	352.3	0.668	-0.58	0.13	-4.51	6.4e-06	0.05	0.0001	0	497.4	554.7	524.7	406.7	338.2	312
TGME49_224810	142.2	170.2	114.3	0.669	-0.58	0.21	-2.78	0.0055	1	0.0236	42	190.9	142.6	177	117.3	136.9	88.8
TGME49_305490	127.7	152.7	102.6	0.67	-0.58	0.19	-3.06	0.0022	1	0.0112	17	148.8	154.2	155.1	111	93.7	103.1
TGME49_200450	268	321.3	214.7	0.67	-0.58	0.14	-4.22	2.5e-05	0.19	0.0002	0	305.7	329.2	329	209.6	219.2	215.2
TGME49_232390	271.6	325.3	217.8	0.67	-0.58	0.14	-4.06	4.8e-05	0.37	0.0004	0	338.9	348.6	288.4	217.1	216.7	219.6
TGME49_500327	530.3	636.4	424.2	0.67	-0.58	0.16	-3.7	0.00022	1	0.0016	2	509.5	802.2	597.6	369.3	433.5	469.8
TGME49_314480	628.5	751.7	505.2	0.67	-0.58	0.11	-5.03	4.9e-07	0.0039	0	0	789.3	767.2	698.5	563.9	451.4	500.3
TGME49_208570	1429.9	1709.7	1150.2	0.671	-0.58	0.11	-5.05	4.4e-07	0.0035	0	0	1733.1	1508.5	1887.4	1313.8	1132.6	1004.1
TGME49_321600	498.6	595.9	401.3	0.672	-0.57	0.13	-4.37	1.2e-05	0.095	0.0001	0	598.5	653.2	536.1	449.2	413.1	341.6
TGME49_253100	829.3	993.1	665.6	0.672	-0.57	0.1	-5.59	2.3e-08	0.00019	0	0	940.6	986.2	1052.5	605.1	713.8	677.8
TGME49_320080	2404.3	2876.6	1932	0.672	-0.57	0.09	-6.18	6.3e-10	5.2e-06	0	0	2962.4	2847.2	2820.2	1906.4	2166.6	1723.1
TGME49_297850	250.8	299.2	202.4	0.673	-0.57	0.16	-3.67	0.00024	1	0.0017	2	313	267	317.5	218.3	171.9	217
TGME49_261680	755	902.8	607.2	0.673	-0.57	0.1	-5.61	2e-08	0.00016	0	0	884	934.4	890.1	602.6	656.8	562.1
TGME49_301400	4425.2	5289.9	3560.5	0.673	-0.57	0.09	-6.56	5.5e-11	4.5e-07	0	0	5171.9	5557.1	5140.7	3505.9	3946.2	3229.3
TGME49_270650	324.7	387.6	261.9	0.674	-0.57	0.15	-3.91	9.2e-05	0.7	0.0007	1	435.1	333.1	394.6	245.8	247.7	292.3
TGME49_312100	1325.4	1583.9	1066.9	0.674	-0.57	0.1	-5.87	4.3e-09	3.5e-05	0	0	1520.4	1708.1	1523.1	1069.2	1157.9	973.6
TGME49_254300	917.1	1094.8	739.4	0.675	-0.57	0.09	-6.15	7.7e-10	6.3e-06	0	0	1075.6	1099	1109.8	759.8	762.7	695.7
TGME49_290605	199.5	237.4	161.7	0.676	-0.56	0.17	-3.34	0.00084	1	0.0049	6	243.4	202.2	266.5	179.7	147.5	157.8
TGME49_258780	282	336.5	227.5	0.676	-0.57	0.14	-4.08	4.6e-05	0.35	0.0004	0	326.7	364.2	318.6	244.5	217.6	220.5
TGME49_224620	337.1	401.9	272.3	0.676	-0.56	0.13	-4.22	2.5e-05	0.19	0.0002	0	435.1	371.9	398.7	263.3	255	298.5
TGME49_289100	737.3	880.6	594.1	0.676	-0.56	0.1	-5.58	2.4e-08	0.00019	0	0	824.9	948.6	868.2	586.4	582.6	613.2
TGME49_215210	271.4	323.9	218.8	0.677	-0.56	0.14	-4.01	6.2e-05	0.47	0.0005	0	313	348.6	310.2	212.1	209.4	234.9
TGME49_309570	418.3	498.6	338	0.677	-0.56	0.13	-4.48	7.4e-06	0.057	0.0001	0	506.3	541.7	447.7	360.6	315.3	338
TGME49_219738	627.4	748.3	506.5	0.677	-0.56	0.11	-5.1	3.4e-07	0.0027	0	0	792.6	777.6	674.6	496.6	536.2	486.8
TGME49_286750	1879.5	2241.3	1517.6	0.677	-0.56	0.08	-6.7	2e-11	1.7e-07	0	0	2305.7	2117.6	2300.7	1505.9	1435.7	1611.1
TGME49_211470	109.9	130.4	89.5	0.678	-0.56	0.23	-2.44	0.014	1	0.0518	111	144	129.6	117.6	114.8	86.4	67.2
TGME49_254830	131.4	156.6	106.3	0.678	-0.56	0.19	-2.94	0.0033	1	0.0156	26	153.7	146.4	169.7	103.6	97	118.3
TGME49_271840	148.9	177.2	120.6	0.678	-0.56	0.18	-3.05	0.0023	1	0.0115	18	198.1	160.7	172.8	117.3	110.8	133.6
TGME49_289880	883.8	1054.4	713.2	0.678	-0.56	0.09	-5.91	3.3e-09	2.7e-05	0	0	1028.7	1113.2	1021.3	676.2	739.1	724.4
TGME49_222400	991.5	1180.8	802.1	0.678	-0.56	0.09	-5.9	3.6e-09	2.9e-05	0	0	1146	1174.1	1222.2	873.4	760.2	772.8
TGME49_294200	3298	3927.8	2668.2	0.678	-0.56	0.11	-5.04	4.7e-07	0.0038	0	0	3935.3	3703.8	4144.4	3222.7	2326.3	2455.6
TGME49_203930	1429.8	1704.2	1155.5	0.679	-0.56	0.12	-4.78	1.7e-06	0.014	0	0	1883.6	1670.5	1558.5	980.7	1344.5	1141.3
TGME49_235905	190.9	227	154.9	0.681	-0.55	0.16	-3.54	0.0004	1	0.0026	3	228.9	224.2	228	158.5	156.4	149.7
TGME49_243298	292.5	349.1	235.9	0.681	-0.55	0.15	-3.67	0.00024	1	0.0017	2	302.5	373.2	371.7	202.1	258.3	247.4
TGME49_255310	466.2	555.4	377.1	0.681	-0.55	0.13	-4.13	3.6e-05	0.28	0.0003	0	544.3	591	530.9	353.1	448.2	329.9
TGME49_291050	787.2	937.4	636.9	0.681	-0.55	0.11	-5.24	1.6e-07	0.0013	0	0	943.8	1014.7	853.7	588.9	666.5	655.4
TGME49_296231	1203.7	1430.7	976.7	0.682	-0.55	0.09	-6.42	1.4e-10	1.1e-06	0	0	1484.8	1353	1454.4	976.9	988.4	964.7
TGME49_298070	2006.4	2385.4	1627.5	0.682	-0.55	0.84	-0.66	0.51	1	0.6969	4083	2948.7	754.2	3453.2	520.3	1961.3	2400.9
TGME49_244280	2701.5	3212.1	2190.9	0.682	-0.55	0.07	-7.59	3.2e-14	2.7e-10	0	0	3271.4	3133.6	3231.4	2248.3	2114.5	2209.9
TGME49_235370	3849	4576.8	3121.1	0.682	-0.55	0.09	-5.89	3.9e-09	3.2e-05	0	0	4492.5	4835.2	4402.6	3408.6	3254.4	2700.3
TGME49_260310	255.1	303.1	207.2	0.683	-0.55	0.14	-3.91	9.3e-05	0.7	0.0007	1	315.4	282.5	311.3	204.6	212.7	204.4
TGME49_277740	1943.4	2310.7	1576.2	0.683	-0.55	0.09	-6.27	3.5e-10	2.9e-06	0	0	2232.9	2540.1	2159.2	1520.9	1610.9	1596.7
TGME49_214840	4484.1	5328.4	3639.9	0.683	-0.55	0.08	-6.47	9.7e-11	8e-07	0	0	5415.3	5541.5	5028.3	3609.5	3981.3	3328.8
TGME49_202580	109.4	129.6	89.2	0.684	-0.55	0.32	-1.73	0.084	1	0.2009	644	202.2	86.8	99.9	83.6	124.7	59.2
TGME49_227952	900.4	1068.9	731.9	0.684	-0.55	0.1	-5.67	1.4e-08	0.00011	0	0	1078.9	1121	1006.7	779.8	720.3	695.7
TGME49_225530	1472	1747.4	1196.6	0.684	-0.55	0.08	-6.48	9e-11	7.4e-07	0	0	1782.5	1700.3	1759.4	1275.1	1180.7	1134.1
TGME49_229290	208.7	247.6	169.8	0.685	-0.55	0.16	-3.44	0.00057	1	0.0036	4	268.5	256.6	217.6	173.4	173.6	162.3
TGME49_227390	331	392.1	269.9	0.685	-0.55	0.14	-3.77	0.00016	1	0.0012	1	460.2	370.6	345.6	287	267.3	255.5
TGME49_241155	706.9	838.7	575.1	0.685	-0.55	0.11	-4.92	8.5e-07	0.0067	0	0	914.7	773.7	827.6	573.9	624.2	527.2
TGME49_230180	2420.6	2871	1970.2	0.685	-0.55	0.11	-5.09	3.7e-07	0.0029	0	0	2727.1	2914.6	2971.2	2345.6	1748.6	1816.4
TGME49_255260	14391.5	17084	11698.9	0.685	-0.55	0.08	-6.58	4.6e-11	3.8e-07	0	0	17007.8	16967.9	17276.3	13164	11067.8	10865
TGME49_258920	203.2	241.3	165.1	0.686	-0.54	0.17	-3.23	0.0013	1	0.0069	10	231.3	270.9	221.7	158.5	146.7	190.1
TGME49_272530	306.1	362.7	249.6	0.686	-0.54	0.14	-3.94	8.3e-05	0.63	0.0007	1	399.5	320.1	368.5	250.8	256.7	241.2
TGME49_309850	438.9	520.2	357.5	0.686	-0.54	0.12	-4.59	4.4e-06	0.034	0.0001	0	503	539.1	518.4	391.8	336.5	344.3
TGME49_214140	1444.4	1714.9	1173.9	0.686	-0.54	0.09	-5.83	5.5e-09	4.5e-05	0	0	1636.1	1875.2	1633.4	1162.8	1250.8	1108.1
TGME49_266080	8137	9644.6	6629.4	0.687	-0.54	0.1	-5.5	3.8e-08	0.00031	0	0	10033.2	9168.9	9731.8	7754.2	6255.4	5878.5
TGME49_235560	182.9	216.7	149.2	0.688	-0.54	0.16	-3.34	0.00083	1	0.0049	6	212.7	212.5	224.9	154.7	154.8	138.1
TGME49_304500	1109.4	1313.2	905.6	0.688	-0.54	0.11	-5.11	3.3e-07	0.0026	0	0	1437.9	1153.4	1348.2	968.2	836	912.7
TGME49_239830	1755	2080.2	1429.8	0.688	-0.54	0.12	-4.61	4e-06	0.032	0	0	1999.2	2376.8	1864.5	1346.2	1665.5	1277.6
TGME49_205380	1802.9	2134.7	1471.2	0.688	-0.54	0.09	-6.16	7.4e-10	6.1e-06	0	0	2254	1991.9	2158.1	1569.5	1382	1462.2
TGME49_214540	849.2	1003.8	694.6	0.689	-0.54	0.12	-4.57	4.8e-06	0.038	0.0001	0	985.9	929.2	1096.2	807.2	619.3	657.2
TGME49_315230	127.5	150.1	104.9	0.69	-0.54	0.22	-2.48	0.013	1	0.0484	102	162.6	124.4	163.4	131	100.2	83.4
TGME49_318750	197	232.9	161.2	0.69	-0.53	0.18	-2.95	0.0032	1	0.0152	25	250.7	181.4	266.5	148.5	154	181.1
TGME49_315760	743.6	880.8	606.4	0.69	-0.54	0.13	-4.17	3.1e-05	0.24	0.0003	0	825.7	1022.5	794.3	626.3	674.7	518.2
TGME49_216120	777.1	918	636.2	0.69	-0.54	0.11	-4.75	2.1e-06	0.016	0	0	969.7	872.2	912	724.9	560.6	623.1
TGME49_311770	793.2	939.5	646.9	0.691	-0.53	0.12	-4.56	5.1e-06	0.04	0.0001	0	879.9	1032.9	905.7	611.4	743.9	585.4
TGME49_279420	2978.9	3526	2431.8	0.691	-0.53	0.09	-5.68	1.4e-08	0.00011	0	0	3387	3871	3319.9	2170.9	2512.1	2612.5
TGME49_305790	232.4	274.6	190.3	0.692	-0.53	0.15	-3.47	0.00051	1	0.0033	4	264.5	281.2	278	207.1	199.6	164.1
TGME49_203490	367.6	434	301.2	0.692	-0.53	0.14	-3.93	8.4e-05	0.63	0.0007	1	449.7	369.3	483.1	303.2	289.3	311.1
TGME49_267370	463.8	549	378.5	0.692	-0.53	0.14	-3.69	0.00023	1	0.0016	2	524.1	633.7	489.3	361.8	446.5	327.2
TGME49_214835	735.1	868.7	601.5	0.692	-0.53	0.3	-1.77	0.076	1	0.1874	585	996.4	900.7	709	678.7	727.6	398.1
TGME49_243580	781.5	922.2	640.9	0.692	-0.53	0.11	-4.83	1.3e-06	0.011	0	0	1006.9	826.8	932.8	694.9	595.6	632.1
TGME49_234370	149.4	176.1	122.7	0.693	-0.53	0.19	-2.8	0.0051	1	0.0225	39	170.6	151.6	206.1	134.7	121.4	112.1
TGME49_295680	484.1	571.8	396.5	0.693	-0.53	0.11	-4.77	1.8e-06	0.014	0	0	547.5	587.1	580.9	414.2	387.9	387.3
TGME49_247710	678.3	802	554.7	0.693	-0.53	0.1	-5.11	3.3e-07	0.0026	0	0	765.9	806.1	833.9	515.3	559	589.9
TGME49_266890	1049.4	1239.9	859	0.693	-0.53	0.1	-5.11	3.2e-07	0.0026	0	0	1162.2	1315.4	1242	869.6	765.1	942.3
TGME49_288680	1121.1	1323.2	919	0.693	-0.53	0.1	-5.48	4.3e-08	0.00034	0	0	1351.4	1285.6	1332.6	1025.6	874.3	857.1
TGME49_500312	1649	1946.3	1351.7	0.693	-0.53	0.12	-4.37	1.2e-05	0.095	0.0001	0	2090.6	1791	1957.2	1655.6	1213.3	1186.1
TGME49_248990	1997	2357.1	1636.8	0.693	-0.53	0.1	-5.15	2.6e-07	0.0021	0	0	2526.5	2041.1	2503.7	1801.6	1533.5	1575.2
TGME49_230520	1422.9	1678.3	1167.5	0.694	-0.53	0.11	-4.8	1.6e-06	0.013	0	0	1780.8	1639.4	1614.7	1301.3	972.9	1228.2
TGME49_210450	181.2	213.1	149.4	0.695	-0.52	0.18	-2.92	0.0035	1	0.0162	27	201.4	199.6	238.4	179.7	131.2	137.2
TGME49_223725	501.5	591.6	411.3	0.695	-0.52	0.51	-1.03	0.3	1	0.4981	2367	750.5	666.1	358.1	432.9	585.9	215.2
TGME49_202170	112.9	133.4	92.4	0.696	-0.52	0.23	-2.31	0.021	1	0.0695	162	101.9	129.6	168.7	89.8	88.8	98.6
TGME49_225450	207.6	244.5	170.8	0.696	-0.52	0.16	-3.34	0.00085	1	0.005	7	237.8	255.3	240.5	190.9	156.4	165
TGME49_228110	364.5	429.8	299.3	0.696	-0.52	0.13	-3.9	9.8e-05	0.74	0.0008	1	381.7	427.7	479.9	314.4	278.7	304.8
TGME49_206680	376.7	443.7	309.6	0.697	-0.52	0.13	-4.17	3e-05	0.23	0.0003	0	427.8	438	465.4	331.9	314.5	282.4
TGME49_315250	564.5	664.2	464.9	0.697	-0.52	0.12	-4.44	9e-06	0.07	0.0001	0	706.8	619.5	666.3	512.8	468.5	413.3
TGME49_245560	1109.6	1309.1	910.1	0.697	-0.52	0.11	-4.96	7.1e-07	0.0056	0	0	1313.4	1390.6	1223.2	844.7	1034	851.7
TGME49_305480	243.9	287.1	200.7	0.698	-0.52	0.14	-3.58	0.00034	1	0.0023	3	279	303.3	279	217.1	193.1	191.9
TGME49_219120	1876	2209	1543	0.698	-0.52	0.08	-6.68	2.4e-11	2e-07	0	0	2206.2	2135.7	2285.1	1547.1	1576.7	1505.3
TGME49_254470	4462.4	5254.9	3669.9	0.698	-0.52	0.07	-6.98	2.9e-12	2.4e-08	0	0	5210.7	5133.3	5420.8	3918.9	3520.9	3570
TGME49_281675	171.7	202.7	140.6	0.699	-0.52	0.18	-2.82	0.0048	1	0.0213	37	179.5	242.3	186.3	127.3	137.7	156.9
TGME49_270620	261.2	307.2	215.1	0.699	-0.52	0.14	-3.74	0.00018	1	0.0014	1	308.9	294.2	318.6	219.6	216.7	208.9
TGME49_230705	412	484.1	339.9	0.699	-0.52	0.16	-3.28	0.001	1	0.0059	8	583.1	359	510.1	340.6	345.5	333.5
TGME49_311765	698.5	822.6	574.5	0.699	-0.52	0.1	-5.17	2.3e-07	0.0018	0	0	784.5	856.6	826.6	588.9	586.7	547.8
TGME49_309200	967	1139.6	794.3	0.699	-0.52	0.1	-5.13	2.8e-07	0.0023	0	0	1073.2	1254.5	1091	749.8	843.3	789.8
TGME49_224950	981.3	1156.1	806.4	0.699	-0.52	0.09	-5.72	1.1e-08	8.7e-05	0	0	1109.6	1194.9	1163.9	772.3	823	823.9
TGME49_268870	1468.7	1728.8	1208.6	0.7	-0.51	0.1	-5.01	5.5e-07	0.0044	0	0	1750.9	1884.3	1551.2	1145.3	1342.8	1137.7
TGME49_217720	150.7	177.5	123.9	0.701	-0.51	0.19	-2.68	0.0074	1	0.0303	57	162.6	165.9	204	117.3	145	109.4
TGME49_270660	237.9	279.5	196.3	0.701	-0.51	0.17	-2.94	0.0033	1	0.0156	25	313.8	243.6	281.1	174.7	171.1	243
TGME49_247370	374	441	307.1	0.701	-0.51	0.14	-3.75	0.00018	1	0.0013	1	412.5	447.1	463.3	259.5	347.9	313.8
TGME49_216210	714.5	840.2	588.8	0.701	-0.51	0.13	-3.87	0.00011	0.81	0.0008	1	800.7	959	761	633.8	650.2	482.3
TGME49_268980	1361.8	1599.6	1124	0.701	-0.51	0.1	-5.38	7.5e-08	0.00061	0	0	1621.5	1572	1605.3	1228.9	997.4	1145.8
TGME49_233030	3206.7	3770.7	2642.7	0.701	-0.51	0.09	-5.79	7e-09	5.7e-05	0	0	3650.7	4193.7	3467.8	2742.3	2680.8	2504.9
TGME49_253300	157.3	184.4	130.3	0.702	-0.51	0.2	-2.57	0.01	1	0.0391	78	168.2	194.4	190.5	168.4	114.9	107.6
TGME49_260610	273.9	321.1	226.8	0.702	-0.51	0.15	-3.52	0.00043	1	0.0028	3	321.9	302	339.4	257	203.7	219.6
TGME49_255890	597.6	702.6	492.7	0.702	-0.51	0.1	-4.89	1e-06	0.0079	0	0	706.8	707.6	693.3	479.1	471.8	527.2
TGME49_213300	365.9	430.2	301.7	0.703	-0.51	0.16	-3.26	0.0011	1	0.0062	8	421.4	496.4	372.7	308.2	350.4	246.5
TGME49_241130	392.4	460.7	324	0.703	-0.51	0.2	-2.6	0.0094	1	0.0369	72	571	308.4	502.8	267	399.3	305.7
TGME49_248720	1010.2	1186.4	834.1	0.703	-0.51	0.11	-4.85	1.2e-06	0.0098	0	0	1259.2	1218.2	1081.7	868.4	890.6	743.2
TGME49_288920	1343.5	1578.4	1108.6	0.703	-0.51	0.09	-5.91	3.3e-09	2.7e-05	0	0	1501	1660.1	1574.1	1142.9	1119.6	1063.3
TGME49_201780	7682.5	9022.6	6342.3	0.703	-0.51	0.1	-5.06	4.1e-07	0.0033	0	0	8707.7	9400.9	8959.3	7493.4	5905.9	5627.5
TGME49_254500	112.2	131.9	92.5	0.704	-0.51	0.21	-2.42	0.016	1	0.0552	121	120.5	128.3	146.8	83.6	86.4	107.6
TGME49_202310	293.1	343.6	242.6	0.704	-0.51	0.14	-3.71	0.00021	1	0.0015	2	371.2	342.1	317.5	249.5	246.1	232.2
TGME49_220490	618	724.7	511.4	0.704	-0.51	0.12	-4.33	1.5e-05	0.12	0.0002	0	732.7	775	666.3	578.9	469.3	485.9
TGME49_247470	2558	3002.2	2113.8	0.704	-0.51	0.08	-6.74	1.6e-11	1.4e-07	0	0	2986.7	3062.3	2957.6	2223.3	2090.9	2027.1
TGME49_305840	147.6	172.7	122.6	0.705	-0.5	0.2	-2.47	0.013	1	0.0485	102	167.4	142.6	208.2	141	126.3	100.4
TGME49_244660	269.6	317.1	222.2	0.705	-0.5	0.15	-3.29	0.00099	1	0.0057	8	283.9	360.3	307.1	208.4	251	207.1
TGME49_239560	200.3	235.1	165.6	0.706	-0.5	0.17	-2.96	0.0031	1	0.0148	24	241.8	228.1	235.3	157.2	198	141.7
TGME49_255390	297.7	349.7	245.9	0.706	-0.5	0.14	-3.5	0.00047	1	0.003	4	320.3	381	347.7	245.8	273	218.8
TGME49_273770	1011.2	1183.5	838.9	0.706	-0.5	0.11	-4.73	2.3e-06	0.018	0	0	1215.5	1127.5	1207.6	963.2	761.9	791.6
TGME49_214270	2665.1	3123.1	2207	0.706	-0.5	0.08	-6.69	2.2e-11	1.8e-07	0	0	3091.8	3144	3133.6	2330.6	2113.7	2176.8
TGME49_321660	245.9	287.8	203.9	0.708	-0.5	0.14	-3.51	0.00045	1	0.0029	3	304.1	277.3	282.1	199.6	209.4	202.6
TGME49_309950	270.7	316.7	224.7	0.708	-0.5	0.16	-3.15	0.0016	1	0.0085	12	287.9	360.3	301.9	265.8	202.1	206.2
TGME49_239630	295.6	345.8	245.3	0.708	-0.5	0.13	-3.76	0.00017	1	0.0013	1	346.1	349.9	341.5	259.5	246.1	230.4
TGME49_230710	304.4	356	252.7	0.708	-0.5	0.13	-3.76	0.00017	1	0.0012	1	351	353.8	363.3	274.5	246.9	236.7
TGME49_238410	443	519.7	366.3	0.708	-0.5	0.16	-3.04	0.0024	1	0.0119	18	441.6	680.4	437.2	356.8	404.2	338
TGME49_227140	129.7	152.1	107.2	0.709	-0.5	0.2	-2.51	0.012	1	0.0443	91	135.1	156.8	164.5	96.1	101.9	123.7
TGME49_309420	303.2	355.5	250.9	0.709	-0.5	0.14	-3.65	0.00026	1	0.0018	2	351	361.6	354	220.8	264.8	267.2
TGME49_215570	717	840	594	0.709	-0.5	0.11	-4.55	5.4e-06	0.043	0.0001	0	828.1	868.3	823.5	544	670.6	567.5
TGME49_264140	1392.8	1629.8	1155.8	0.709	-0.5	0.09	-5.76	8.4e-09	6.8e-05	0	0	1640.9	1626.4	1622	1142.9	1236.9	1087.5
TGME49_239510	110.2	128.9	91.6	0.71	-0.49	1.22	-0.4	0.69	1	0.823	5595	287.1	29.8	69.8	22.5	211.9	40.3
TGME49_270805	209	244.4	173.5	0.71	-0.49	0.17	-2.85	0.0044	1	0.0198	34	258	246.2	229	179.7	203.7	137.2
TGME49_230000	455.3	533.7	377	0.71	-0.49	0.15	-3.27	0.0011	1	0.0062	8	534.6	605.2	461.2	321.9	462	347
TGME49_269420	955.2	1117.1	793.3	0.71	-0.49	0.15	-3.32	0.0009	1	0.0052	7	1185.6	1156	1009.8	784.8	1000.6	594.4
TGME49_281960	1554.2	1819	1289.4	0.71	-0.49	0.1	-5	5.8e-07	0.0046	0	0	1795.4	1938.7	1723	1236.4	1452	1179.8
TGME49_269010	3001.2	3509.8	2492.7	0.71	-0.49	0.07	-6.59	4.3e-11	3.5e-07	0	0	3607	3527.6	3394.9	2578.9	2535.8	2363.3
TGME49_278365	430.5	503.1	358	0.711	-0.49	0.15	-3.34	0.00083	1	0.0049	6	598.5	486	424.8	344.4	405	324.5
TGME49_271960	1580.3	1846.9	1313.7	0.711	-0.49	0.08	-5.96	2.5e-09	2e-05	0	0	1893.3	1861	1786.5	1320	1247.5	1373.5
TGME49_218280	1889.1	2206.2	1572	0.711	-0.49	0.1	-4.86	1.2e-06	0.0093	0	0	2261.2	2115	2242.4	1827.8	1435.7	1452.4
TGME49_223130	211	246.4	175.7	0.712	-0.49	0.15	-3.2	0.0014	1	0.0075	11	268.5	233.3	237.4	172.2	180.1	174.8
TGME49_202730	316	370	262.1	0.712	-0.49	0.14	-3.39	0.00069	1	0.0042	5	355.8	430.3	323.8	243.3	273	269.9
TGME49_219520	1462.4	1707.4	1217.4	0.712	-0.49	0.09	-5.39	7.2e-08	0.00058	0	0	1685.4	1653.6	1783.3	1283.8	1102.5	1265.9
TGME49_246780	252.7	294.7	210.7	0.713	-0.49	0.14	-3.42	0.00063	1	0.0039	5	292.8	302	289.4	224.6	192.3	215.2
TGME49_210800	327.9	382.7	273.1	0.713	-0.49	0.13	-3.69	0.00022	1	0.0016	2	392.2	360.3	395.6	265.8	254.2	299.4
TGME49_313600	508.5	593	424	0.714	-0.49	0.11	-4.25	2.1e-05	0.16	0.0002	0	632.4	584.5	562.2	432.9	446.5	392.7
TGME49_318580	593.4	690.9	495.9	0.714	-0.49	0.14	-3.59	0.00034	1	0.0023	3	757	602.6	713.1	595.1	449.8	442.9
TGME49_265150	605.6	706.8	504.4	0.714	-0.49	0.58	-0.83	0.4	1	0.6039	3200	748.9	378.4	993.2	247	515.8	750.4
TGME49_284420	768.3	897.1	639.5	0.714	-0.49	0.12	-4.14	3.4e-05	0.26	0.0003	0	867	828.1	996.3	565.2	631.5	721.7
TGME49_271270	1192.7	1391.7	993.7	0.714	-0.49	0.08	-5.87	4.3e-09	3.5e-05	0	0	1382.1	1402.2	1390.9	1004.4	974.5	1002.3
TGME49_280810	302.4	352.3	252.5	0.715	-0.48	0.14	-3.53	0.00041	1	0.0027	3	384.2	344.7	327.9	264.5	259.9	233.1
TGME49_270800	462.5	539.8	385.3	0.715	-0.48	0.12	-4.02	5.7e-05	0.44	0.0005	0	527.3	571.5	520.5	375.5	353.6	426.7
TGME49_262920	1544.4	1802	1286.8	0.715	-0.48	0.11	-4.28	1.9e-05	0.14	0.0002	0	1848	1835.1	1723	1044.3	1360	1456
TGME49_313980	114.4	133.1	95.7	0.716	-0.48	0.21	-2.34	0.019	1	0.0646	147	125.4	121.8	152	101.1	85.6	100.4
TGME49_500365	141.5	164.7	118.3	0.716	-0.48	0.18	-2.64	0.0083	1	0.0332	64	158.5	155.5	180.1	124.8	119.8	110.3
TGME49_209790	180.4	210.4	150.3	0.716	-0.48	0.16	-2.93	0.0034	1	0.0159	26	219.2	211.2	200.9	142.2	165.4	143.4
TGME49_312310	250.5	292.3	208.7	0.716	-0.48	0.18	-2.67	0.0076	1	0.031	59	325.9	270.9	280	158.5	201.3	266.3
TGME49_321540	1038.9	1211	866.8	0.716	-0.48	0.1	-4.79	1.6e-06	0.013	0	0	1264.9	1115.8	1252.4	791	866.2	943.1
TGME49_220212	101.5	118.2	84.8	0.717	-0.48	0.22	-2.19	0.029	1	0.088	220	116.5	136.1	102	96.1	83.1	75.3
TGME49_282090	646.5	753.4	539.6	0.717	-0.48	0.1	-4.81	1.5e-06	0.012	0	0	747.3	768.5	744.4	524	533.7	561.2
TGME49_223985	671.9	783.4	560.4	0.717	-0.48	0.12	-4.03	5.5e-05	0.42	0.0005	0	728.7	845	776.6	546.5	638.8	495.8
TGME49_272010	1137.7	1324.7	950.7	0.717	-0.48	0.11	-4.48	7.3e-06	0.057	0.0001	0	1262.4	1369.8	1341.9	1044.3	808.3	999.6
TGME49_211630	2155.3	2508.6	1801.9	0.717	-0.48	0.09	-5.08	3.8e-07	0.003	0	0	2604.1	2442.9	2478.8	2021.2	1598.7	1785.9
TGME49_269650	2753.8	3206.9	2300.7	0.717	-0.48	0.07	-6.59	4.5e-11	3.7e-07	0	0	3246.3	3229.5	3145	2398	2262	2242.2
TGME49_289490	441.4	514.6	368.3	0.718	-0.48	0.12	-4.11	3.9e-05	0.3	0.0004	0	497.4	535.2	511.2	343.1	387.9	373.9
TGME49_214410	464.3	540	388.7	0.718	-0.48	0.14	-3.38	0.00072	1	0.0043	6	581.5	462.7	575.7	381.8	332.5	451.9
TGME49_280600	1549	1802.2	1295.9	0.718	-0.48	0.1	-4.76	1.9e-06	0.015	0	0	1874.7	1881.7	1650.1	1453.5	1259.7	1174.5
TGME49_235960	256.6	297.8	215.4	0.719	-0.48	0.16	-3.07	0.0022	1	0.0109	17	304.1	254	335.2	234.6	194.7	217
TGME49_246970	333.7	387.7	279.6	0.719	-0.48	0.14	-3.48	0.0005	1	0.0032	4	393	412.1	358.1	315.7	271.3	251.9
TGME49_228100	998.1	1160.1	836	0.719	-0.48	0.09	-5.07	3.9e-07	0.0031	0	0	1188.8	1180.6	1110.8	897.1	787.1	823.9
TGME49_214880	1957.9	2278.2	1637.5	0.719	-0.48	0.08	-5.95	2.6e-09	2.1e-05	0	0	2260.4	2418.3	2156	1629.4	1645.1	1638
TGME49_271750	360.9	419	302.7	0.72	-0.47	0.14	-3.5	0.00047	1	0.003	4	443.2	364.2	449.7	298.2	281.9	328.1
TGME49_246920	455.5	528.2	382.9	0.72	-0.47	0.15	-3.24	0.0012	1	0.0067	9	575	464	545.5	467.9	355.3	325.4
TGME49_248270	1245.2	1448.5	1042	0.72	-0.47	0.13	-3.7	0.00022	1	0.0016	2	1430.7	1581.1	1333.6	1029.3	1254	842.7
TGME49_285170	143.5	166.8	120.1	0.721	-0.47	0.18	-2.62	0.0088	1	0.0349	68	152	172.4	175.9	124.8	117.3	118.3
TGME49_306270	273.2	317	229.4	0.721	-0.47	0.16	-2.88	0.0039	1	0.018	30	276.6	326.6	347.7	273.2	189	225.9
TGME49_225940	1004.8	1166	843.7	0.721	-0.47	0.11	-4.37	1.2e-05	0.095	0.0001	0	1243.8	1075.6	1178.5	950.7	752.9	827.5
TGME49_268790	2026.2	2352.8	1699.6	0.721	-0.47	0.11	-4.15	3.3e-05	0.25	0.0003	0	2636.5	2008.7	2413.2	1925.1	1511.5	1662.2
TGME49_221190	244.4	283.7	205.2	0.722	-0.47	0.17	-2.85	0.0044	1	0.0198	34	265.3	321.4	264.4	233.3	167	215.2
TGME49_216460	562.7	652.4	473	0.722	-0.47	0.13	-3.48	0.0005	1	0.0032	4	675.3	694.6	587.2	568.9	444.9	405.2
TGME49_237860	207.5	240.9	174	0.723	-0.47	0.18	-2.55	0.011	1	0.041	82	245.9	222.9	254	170.9	216.7	134.5
TGME49_229930	512.5	593.8	431.2	0.723	-0.47	0.13	-3.69	0.00022	1	0.0016	2	597.7	603.9	579.9	504.1	369.1	420.5
TGME49_304910	297.7	345.2	250.4	0.724	-0.47	0.14	-3.44	0.00058	1	0.0036	4	356.7	312.3	366.5	253.3	257.5	240.3
TGME49_201380	3136.2	3637.2	2635.3	0.724	-0.47	0.09	-5.18	2.2e-07	0.0018	0	0	3880.3	3434.3	3596.9	2938.2	2484.4	2483.4
TGME49_213720	153.8	177.5	130.1	0.725	-0.46	0.19	-2.41	0.016	1	0.0556	122	203	146.4	183.2	148.5	127.9	113.9
TGME49_268300	281.1	325	237.2	0.725	-0.46	0.15	-3.07	0.0022	1	0.0109	17	358.3	282.5	334.2	257	206.2	248.3
TGME49_240850	181.8	210.4	153.1	0.726	-0.46	0.17	-2.69	0.0071	1	0.0294	55	206.2	213.8	211.3	160.9	127.1	171.2
TGME49_253180	352.3	407.1	297.4	0.726	-0.46	0.17	-2.72	0.0065	1	0.0275	50	425.4	335.7	460.1	360.6	303.1	228.6
TGME49_241150	543.7	629.9	457.6	0.726	-0.46	0.11	-4.21	2.6e-05	0.2	0.0002	0	653.5	615.6	620.5	452.9	427.8	492.2
TGME49_232450	571.6	663	480.2	0.726	-0.46	0.11	-4.16	3.2e-05	0.24	0.0003	0	604.9	690.7	693.3	461.6	472.6	506.5
TGME49_239800	614.9	713.3	516.4	0.726	-0.46	0.12	-3.99	6.5e-05	0.49	0.0005	0	721.4	728.3	690.2	462.9	494.6	591.7
TGME49_500058	727.2	842.7	611.7	0.726	-0.46	0.11	-4.35	1.4e-05	0.11	0.0001	0	881.5	813.9	832.8	585.1	677.9	572
TGME49_304630	1073.6	1244.7	902.4	0.726	-0.46	0.14	-3.21	0.0013	1	0.0072	10	1272.1	1364.6	1097.3	889.6	1122	695.7
TGME49_313130	431.7	499.8	363.7	0.727	-0.46	0.12	-3.7	0.00021	1	0.0015	2	490.9	543	465.4	400.5	355.3	335.3
TGME49_261970	552.7	639.5	466	0.727	-0.46	0.12	-3.9	9.7e-05	0.73	0.0008	1	723.8	584.5	610.1	454.1	457.1	486.8
TGME49_207370	2282.1	2642.9	1921.4	0.727	-0.46	0.08	-5.55	2.9e-08	0.00023	0	0	2767.5	2406.6	2754.6	1892.7	1948.3	1923.1
TGME49_253430	5724.9	6629.1	4820.6	0.727	-0.46	0.08	-5.62	1.9e-08	0.00015	0	0	6681.8	6202.4	7003.2	5187.7	4466.9	4807.2
TGME49_246010	154.1	178.2	130.1	0.728	-0.46	0.17	-2.64	0.0082	1	0.0331	63	172.3	175	187.4	138.5	127.1	124.6
TGME49_312618	385.2	445	325.4	0.728	-0.46	0.13	-3.63	0.00029	1	0.002	2	457.7	405.6	471.6	353.1	312.1	311.1
TGME49_277685	442.3	511.7	372.9	0.728	-0.46	0.13	-3.45	0.00057	1	0.0035	4	576.6	448.4	510.1	344.4	414.7	359.5
TGME49_306300	803.9	930.4	677.5	0.728	-0.46	0.11	-4.1	4.2e-05	0.32	0.0004	0	935.7	912.4	943.2	696.2	757	579.2
TGME49_243460	7273.6	8420.7	6126.5	0.728	-0.46	0.08	-5.48	4.2e-08	0.00034	0	0	8477.2	8833.2	7951.6	5776.6	6772.9	5830.1
TGME49_309860	170.2	196	144.3	0.729	-0.46	0.18	-2.5	0.013	1	0.0461	96	224	162	202	160.9	139.3	132.7
TGME49_215890	446.6	516.8	376.5	0.73	-0.45	0.12	-3.94	8.3e-05	0.62	0.0007	1	514.4	535.2	500.7	353.1	377.3	399
TGME49_215450	372.9	430.5	315.2	0.731	-0.45	0.12	-3.67	0.00024	1	0.0017	2	426.2	408.2	457	323.1	299	323.6
TGME49_318470	1149.1	1329.1	969	0.731	-0.45	0.11	-4.09	4.4e-05	0.34	0.0004	0	1315.8	1487.8	1183.7	920.8	1086.2	900.1
TGME49_260540	1638.7	1891.7	1385.7	0.731	-0.45	0.11	-4.21	2.6e-05	0.2	0.0002	0	1830.2	1997.1	1847.9	1625.7	1311.1	1220.2
TGME49_218490	256.6	297	216.2	0.732	-0.45	0.15	-3.08	0.0021	1	0.0105	16	280.6	313.6	296.7	198.4	241.2	208.9
TGME49_232380	538	620.8	455.2	0.732	-0.45	0.11	-4.21	2.5e-05	0.2	0.0002	0	636.5	627.2	598.6	477.9	446.5	441.1
TGME49_277860	127.8	147.5	108.1	0.733	-0.45	0.19	-2.4	0.016	1	0.0573	127	147.2	146.4	148.9	106.1	114.1	104
TGME49_205625	130.7	151.4	110	0.733	-0.45	0.2	-2.28	0.023	1	0.0738	175	135.9	156.8	161.4	92.3	114.1	123.7
TGME49_309780	317	365.6	268.4	0.733	-0.45	0.13	-3.49	0.00049	1	0.0031	4	372	349.9	374.8	265.8	261.6	277.9
TGME49_227010	335.9	386.9	284.9	0.733	-0.45	0.14	-3.22	0.0013	1	0.007	10	373.6	360.3	426.8	313.2	250.2	291.4
TGME49_267480	516.9	595.3	438.5	0.734	-0.45	0.11	-4.08	4.5e-05	0.34	0.0004	0	617.9	571.5	596.5	462.9	428.6	424.1
TGME49_238240	1395.7	1609.3	1182.1	0.734	-0.45	0.1	-4.65	3.4e-06	0.027	0	0	1575.4	1499.4	1753.1	1237.7	1080.5	1228.2
TGME49_242610	189.5	218	161	0.735	-0.44	0.17	-2.57	0.01	1	0.0389	78	207.8	203.5	242.6	174.7	135.3	173
TGME49_301460	211.6	244.4	178.8	0.735	-0.44	0.16	-2.78	0.0055	1	0.0236	42	243.4	234.6	255.1	152.2	183.3	200.8
TGME49_247720	339.3	391.8	286.8	0.735	-0.45	0.16	-2.86	0.0043	1	0.0193	33	378.5	361.6	435.2	234.6	276.2	349.6
TGME49_227570	980.9	1128.6	833.1	0.735	-0.44	0.11	-3.92	8.8e-05	0.66	0.0007	1	1188.8	1034.2	1162.9	969.4	765.1	764.7
TGME49_254630	1373.4	1581.9	1164.9	0.735	-0.44	0.09	-5.18	2.2e-07	0.0018	0	0	1632	1513.7	1600.1	1189	1100.8	1204.9
TGME49_259880	904.7	1041.1	768.3	0.736	-0.44	0.1	-4.47	7.8e-06	0.061	0.0001	0	1028.7	984.9	1109.8	828.4	752.9	723.5
TGME49_234505	1204.1	1385.5	1022.7	0.736	-0.44	0.11	-4.03	5.7e-05	0.43	0.0005	0	1549.5	1303.7	1303.4	1162.8	955	950.3
TGME49_214210	2298.4	2646.8	1950	0.736	-0.44	0.08	-5.21	1.9e-07	0.0015	0	0	2545.9	2756.5	2638	2131	1866.8	1852.2
TGME49_305630	129.7	149.6	109.8	0.737	-0.44	0.19	-2.36	0.018	1	0.0627	142	144	158.1	146.8	107.3	117.3	104.9
TGME49_232100	175.9	202	149.9	0.737	-0.44	0.18	-2.51	0.012	1	0.0444	92	198.1	211.2	196.8	178.4	130.4	140.8
TGME49_270960	348.4	400.6	296.2	0.737	-0.44	0.12	-3.54	0.0004	1	0.0026	3	406	383.6	412.3	308.2	283.6	296.8
TGME49_208820	355.7	410.3	301.1	0.737	-0.44	0.13	-3.42	0.00062	1	0.0038	5	370.4	431.6	428.9	289.5	297.4	316.5
TGME49_220640	814.1	937.3	690.9	0.737	-0.44	0.13	-3.51	0.00045	1	0.0029	3	894.5	867	1050.4	670	594.8	807.8
TGME49_257430	835.2	961.7	708.6	0.737	-0.44	0.13	-3.4	0.00066	1	0.004	5	972.1	1040.7	872.4	767.3	793.6	564.8
TGME49_308950	2001	2302.5	1699.6	0.737	-0.44	0.12	-3.83	0.00013	0.97	0.001	1	2515.2	2191.5	2200.8	1978.8	1716	1404
TGME49_240575	143.3	164.8	121.8	0.738	-0.44	0.19	-2.29	0.022	1	0.0726	171	146.4	171.1	177	129.8	101.9	133.6
TGME49_253740	321	369.1	272.8	0.738	-0.44	0.13	-3.42	0.00064	1	0.0039	5	383.3	346	377.9	270.7	277.9	269.9
TGME49_253140	379.3	437.3	321.3	0.738	-0.44	0.13	-3.32	0.00089	1	0.0052	7	439.1	483.4	389.4	295.7	347.1	321
TGME49_309990	380.2	436.3	324	0.738	-0.44	0.15	-2.85	0.0044	1	0.0197	34	445.6	435.4	427.9	404.2	255.9	312
TGME49_276810	611.4	704.9	517.9	0.738	-0.44	0.15	-2.93	0.0033	1	0.0157	26	716.5	688.2	710	374.3	620.9	558.5
TGME49_500189	1366	1571.8	1160.2	0.738	-0.44	1.4	-0.31	0.75	1	0.8612	6183	866.2	3654.6	194.7	2464.1	906.1	110.3
TGME49_251810	9850	11331.9	8368.2	0.738	-0.44	0.1	-4.54	5.6e-06	0.044	0.0001	0	11814.9	10775.9	11404.8	9528.3	7188.4	8387.9
TGME49_257050	338.5	388.8	288.2	0.739	-0.44	0.13	-3.35	0.00082	1	0.0048	6	396.3	357.7	412.3	294.4	268.1	302.1
TGME49_285290	544.6	627	462.2	0.739	-0.44	0.11	-3.99	6.6e-05	0.5	0.0005	1	626.8	644.1	610.1	431.7	455.5	499.4
TGME49_297870	1040.1	1196.7	883.5	0.739	-0.44	0.1	-4.55	5.4e-06	0.042	0.0001	0	1200.2	1301.1	1088.9	897.1	885.7	867.8
TGME49_244380	1947.7	2238.8	1656.6	0.739	-0.44	0.08	-5.36	8.2e-08	0.00066	0	0	2201.4	2308.1	2207	1770.4	1622.3	1577
TGME49_275460	254.4	291.4	217.5	0.74	-0.43	0.2	-2.17	0.03	1	0.0916	232	288.7	298.1	287.3	309.4	172.7	170.3
TGME49_244450	292.2	335.6	248.8	0.74	-0.43	0.13	-3.22	0.0013	1	0.0071	10	317.8	331.8	357.1	263.3	242.8	240.3
TGME49_268600	362.4	416.6	308.2	0.74	-0.43	0.13	-3.36	0.00079	1	0.0047	6	395.5	390.1	464.3	304.4	296.6	323.6
TGME49_232650	426.1	489	363.1	0.74	-0.44	0.12	-3.62	0.0003	1	0.0021	2	503.8	478.2	485.1	400.5	354.5	334.4
TGME49_284620	463.7	533.1	394.4	0.74	-0.43	0.12	-3.7	0.00022	1	0.0016	2	522.4	531.3	545.5	394.3	429.4	359.5
TGME49_225300	571.8	657.2	486.3	0.74	-0.43	0.11	-3.92	9e-05	0.68	0.0007	1	632.4	658.3	680.9	474.1	452.2	532.5
TGME49_215895	424.8	487.6	362	0.741	-0.43	0.13	-3.46	0.00054	1	0.0034	4	462.6	501.5	498.7	409.2	348.7	328.1
TGME49_264990	2052.6	2356.7	1748.5	0.741	-0.43	0.08	-5.47	4.5e-08	0.00037	0	0	2377.7	2410.5	2282	1815.3	1653.3	1776.9
TGME49_311410	648.7	744.5	552.9	0.742	-0.43	0.1	-4.17	3e-05	0.23	0.0003	0	731.1	778.9	723.5	580.2	518.2	560.3
TGME49_306960	738.9	846.9	630.9	0.742	-0.43	0.11	-3.8	0.00015	1	0.0011	1	860.5	830.7	849.5	727.4	610.3	555
TGME49_249890	138.2	158.4	118	0.743	-0.43	0.19	-2.31	0.021	1	0.0695	162	145.6	162	167.6	129.8	107.6	116.5
TGME49_234530	406.6	465.5	347.7	0.743	-0.43	0.13	-3.17	0.0015	1	0.0081	12	531.3	403	462.2	354.3	320.2	368.5
TGME49_202980	1273.5	1460.6	1086.4	0.743	-0.43	0.09	-5.05	4.5e-07	0.0036	0	0	1517.2	1437.2	1427.3	1125.4	1091.9	1041.8
TGME49_315140	379.9	435.3	324.4	0.744	-0.43	0.13	-3.39	0.00071	1	0.0043	5	420.5	447.1	438.3	354.3	327.6	291.4
TGME49_215370	537.1	615.5	458.6	0.744	-0.43	0.11	-3.82	0.00013	0.99	0.001	1	596.8	648	601.7	486.6	421.3	468
TGME49_213820	949.2	1088.7	809.7	0.744	-0.43	0.1	-4.43	9.2e-06	0.072	0.0001	0	1104.7	1005.7	1155.6	768.6	840.1	820.3
TGME49_300040	1767.9	2028.3	1507.6	0.744	-0.43	0.09	-4.61	4.1e-06	0.032	0	0	1974.1	2025.6	2085.2	1363.7	1676.1	1482.9
TGME49_230122	188.4	216.2	160.7	0.745	-0.43	0.16	-2.62	0.0089	1	0.035	68	224	199.6	224.9	144.7	167	170.3
TGME49_225380	251.4	287.9	214.9	0.745	-0.42	0.14	-3.03	0.0025	1	0.0121	19	284.7	286.4	292.5	223.3	204.5	217
TGME49_270890	298	341.8	254.2	0.745	-0.43	0.14	-2.97	0.003	1	0.0143	23	339.7	347.3	338.3	254.5	289.3	218.8
TGME49_309940	434.7	498	371.4	0.745	-0.42	0.12	-3.67	0.00024	1	0.0017	2	492.5	513.2	488.3	381.8	347.9	384.6
TGME49_227380	5345.8	6127.3	4564.3	0.745	-0.43	0.07	-6.12	9.6e-10	7.9e-06	0	0	6245.1	5896.6	6240.1	4741.1	4523.9	4428
TGME49_244400	133.6	152.7	114.5	0.746	-0.42	0.21	-2.02	0.044	1	0.1227	335	151.2	173.7	133.3	137.2	88.8	117.4
TGME49_248200	400.9	457.9	343.9	0.746	-0.42	0.13	-3.21	0.0013	1	0.0072	10	486.9	412.1	474.7	388	312.9	330.8
TGME49_253020	656	750.4	561.7	0.746	-0.42	0.12	-3.53	0.00042	1	0.0027	3	824.9	629.8	796.4	591.4	554.9	538.8
TGME49_221250	830.3	950.4	710.3	0.746	-0.42	0.1	-4.33	1.5e-05	0.12	0.0002	0	947	931.8	972.3	758.6	717.9	654.5
TGME49_239270	2559	2932.3	2185.7	0.746	-0.42	0.09	-4.6	4.2e-06	0.033	0	0	2820.1	2965.1	3011.8	1938.9	2190.3	2427.8
TGME49_223560	339.3	388.4	290.2	0.747	-0.42	0.15	-2.74	0.0062	1	0.0261	47	400.3	311	453.9	263.3	318.6	288.7
TGME49_289740	436.5	499.7	373.3	0.747	-0.42	0.34	-1.25	0.21	1	0.3927	1657	596.8	357.7	544.5	248.3	427.8	443.8
TGME49_221390	547.4	626.9	468	0.747	-0.42	0.11	-3.96	7.5e-05	0.57	0.0006	1	608.2	663.5	609	471.6	465.3	467.1
TGME49_234280	578	662.3	493.8	0.747	-0.42	0.11	-3.93	8.4e-05	0.64	0.0007	1	664.8	681.7	640.3	459.1	497.9	524.5
TGME49_208910	732.7	839.6	625.8	0.747	-0.42	0.12	-3.43	0.0006	1	0.0037	5	780.4	940.9	797.5	615.1	714.6	547.8
TGME49_307760	766.9	878.7	655.1	0.747	-0.42	0.1	-4.34	1.4e-05	0.11	0.0001	0	869.4	894.2	872.4	616.3	691.8	657.2
TGME49_290200	3702.2	4238.5	3166	0.747	-0.42	0.08	-5.24	1.6e-07	0.0013	0	0	4334.8	4128.9	4251.7	2939.5	3116.7	3441.8
TGME49_315320	3978.3	4551.7	3404.8	0.747	-0.42	0.09	-4.5	6.8e-06	0.053	0.0001	0	4611.4	4371.3	4672.3	3870.2	3017.3	3327
TGME49_224200	176.4	201.4	151.5	0.748	-0.42	0.17	-2.43	0.015	1	0.053	115	210.3	198.3	195.7	172.2	154	128.2
TGME49_240630	776.5	889.3	663.7	0.748	-0.42	0.1	-4.37	1.2e-05	0.096	0.0001	0	881.5	909.8	876.6	625.1	682.8	683.2
TGME49_240570	799.3	913.4	685.2	0.748	-0.42	0.1	-4.2	2.7e-05	0.21	0.0003	0	989.9	847.6	902.6	696.2	677.9	681.4
TGME49_311400	1305.5	1493.7	1117.2	0.748	-0.42	0.1	-4.14	3.4e-05	0.26	0.0003	0	1544.7	1559	1377.3	1147.8	1214.1	989.8
TGME49_253520	256.5	293.2	219.8	0.749	-0.42	0.14	-2.98	0.0028	1	0.0137	22	287.9	304.5	287.3	228.3	207.8	223.2
TGME49_273720	401.6	458.1	345.1	0.749	-0.42	0.13	-3.22	0.0013	1	0.0071	10	485.2	418.6	470.6	375.5	304.7	355
TGME49_254050	486.3	555.7	416.8	0.749	-0.42	0.11	-3.67	0.00024	1	0.0017	2	545.9	540.4	580.9	426.7	385.4	438.4
TGME49_224890	637.3	728.6	545.9	0.749	-0.42	0.11	-3.92	9e-05	0.68	0.0007	1	712.5	763.3	710	571.4	567.9	498.5
TGME49_221530	601.6	688	515.3	0.75	-0.41	0.1	-3.95	7.7e-05	0.59	0.0006	1	694.7	720.6	648.6	494.1	516.6	535.2
TGME49_268560	441.6	504.2	379	0.751	-0.41	0.11	-3.66	0.00025	1	0.0018	2	500.6	502.8	509.1	386.8	386.2	364
TGME49_306290	674.3	770.1	578.5	0.751	-0.41	0.1	-4.25	2.1e-05	0.17	0.0002	0	768.3	763.3	778.7	588.9	563	583.6
TGME49_221990	676.2	772.4	580	0.751	-0.41	0.1	-4.22	2.5e-05	0.19	0.0002	0	781.2	785.3	750.6	588.9	589.1	562.1
TGME49_306890	922.9	1053.9	792	0.751	-0.41	0.1	-4.18	3e-05	0.23	0.0003	0	977.8	1052.3	1131.6	842.2	753.7	780
TGME49_219730	1002.5	1144	861	0.751	-0.41	0.11	-3.78	0.00016	1	0.0012	1	1222	983.6	1226.4	885.8	793.6	903.7
TGME49_204340	4454.9	5088.2	3821.7	0.751	-0.41	0.08	-5.22	1.8e-07	0.0014	0	0	5053.8	5235.7	4975.2	4152.2	3767	3545.8
TGME49_262935	419.3	477.3	361.4	0.752	-0.41	0.13	-3.05	0.0023	1	0.0113	17	514.4	419.9	497.6	414.2	338.2	331.7
TGME49_285650	823.1	940.7	705.5	0.752	-0.41	0.14	-2.95	0.0032	1	0.0151	24	886.4	1108	827.6	703.7	831.9	581
TGME49_249300	2036.1	2323	1749.2	0.752	-0.41	0.1	-4.01	6.1e-05	0.47	0.0005	0	2313	2065.8	2590.2	1930.1	1597.9	1719.5
TGME49_309870	279.5	318.4	240.7	0.753	-0.41	0.15	-2.75	0.006	1	0.0253	46	355	267	333.1	234.6	251.8	235.8
TGME49_233860	296.5	338.1	254.9	0.753	-0.41	0.13	-3.06	0.0022	1	0.0112	17	338.1	314.9	361.2	253.3	246.9	264.5
TGME49_209700	498.2	567.1	429.4	0.753	-0.41	0.13	-3.13	0.0017	1	0.009	13	630	497.6	573.6	486.6	383.8	417.8
TGME49_312480	757.3	862.8	651.7	0.753	-0.41	0.1	-3.94	8.1e-05	0.61	0.0007	1	881.5	834.6	872.4	698.7	585	671.5
TGME49_263520	1871.6	2133.9	1609.2	0.753	-0.41	0.1	-4.28	1.9e-05	0.15	0.0002	0	2126.2	2169.4	2106.1	1831.6	1449.6	1546.5
TGME49_217665	151.8	173	130.6	0.754	-0.41	0.18	-2.31	0.021	1	0.0693	161	174.7	167.2	177	128.5	119.8	143.4
TGME49_289510	235.9	268.8	203.1	0.754	-0.41	0.16	-2.63	0.0087	1	0.0343	66	273.4	279.9	253	224.6	212.7	172.1
TGME49_266372	254.7	290.2	219.2	0.754	-0.41	0.15	-2.79	0.0052	1	0.0227	40	283.9	314.9	271.7	239.5	212.7	205.3
TGME49_219130	685.8	780.1	591.4	0.754	-0.41	0.12	-3.41	0.00066	1	0.004	5	870.2	689.4	780.8	657.5	541	575.6
TGME49_233340	795.7	906.6	684.8	0.754	-0.41	0.1	-4.08	4.6e-05	0.35	0.0004	0	888.8	940.9	890.1	742.4	674.7	637.4
TGME49_310970	1157.1	1320.2	994.1	0.754	-0.41	0.1	-4.02	5.8e-05	0.44	0.0005	0	1356.3	1389.3	1214.9	964.4	1102.5	915.4
TGME49_236910	2100.9	2393.7	1808.1	0.754	-0.41	0.1	-4.24	2.2e-05	0.17	0.0002	0	2521.7	2300.3	2359	2058.6	1679.4	1686.4
TGME49_305050	2105.2	2398.1	1812.4	0.754	-0.41	0.09	-4.44	9.2e-06	0.072	0.0001	0	2593.6	2197.9	2402.8	1945.1	1681	1811
TGME49_258540	4631.1	5280.6	3981.7	0.754	-0.41	0.1	-4.25	2.1e-05	0.16	0.0002	0	5173.5	5676.3	4991.9	4217.1	4294.2	3433.7
TGME49_277080	6105.9	6959.8	5252	0.754	-0.41	0.13	-3.24	0.0012	1	0.0066	9	7186.5	6652.1	7040.7	6714.9	4403.3	4637.7
TGME49_272770	437.7	498.6	376.7	0.755	-0.4	0.11	-3.59	0.00033	1	0.0022	3	508.7	498.9	488.3	378	384.6	367.6
TGME49_311070	666.1	760.1	572.1	0.755	-0.41	0.12	-3.51	0.00045	1	0.0029	3	732.7	754.2	793.3	522.8	659.2	534.3
TGME49_222910	819.4	934.3	704.5	0.755	-0.41	0.09	-4.32	1.5e-05	0.12	0.0002	0	927.6	975.9	899.5	692.4	697.5	723.5
TGME49_212190	2232.9	2543.4	1922.4	0.755	-0.41	0.08	-5.04	4.7e-07	0.0037	0	0	2556.4	2401.4	2672.4	2018.7	1868.4	1880
TGME49_318640	205.7	234.4	177	0.756	-0.4	0.16	-2.48	0.013	1	0.0476	100	249.9	208.6	244.6	154.7	191.5	184.7
TGME49_295030	1280.4	1457.5	1103.3	0.756	-0.4	0.09	-4.48	7.4e-06	0.057	0.0001	0	1446.8	1388	1537.6	1142.9	1027.5	1139.5
TGME49_224460	5509.9	6275.2	4744.6	0.756	-0.4	0.09	-4.47	7.9e-06	0.062	0.0001	0	6643.8	5908.3	6273.4	5295	4689.3	4249.6
TGME49_500214	197.8	224.4	171.2	0.757	-0.4	0.18	-2.29	0.022	1	0.0726	171	219.2	222.9	231.1	212.1	158.9	142.5
TGME49_260550	262.8	299.8	225.8	0.757	-0.4	0.14	-2.8	0.0051	1	0.0222	39	292	292.9	314.4	199.6	242	235.8
TGME49_253030	268.6	305.2	231.9	0.757	-0.4	0.15	-2.68	0.0074	1	0.0304	57	333.2	256.6	325.9	230.8	244.4	220.5
TGME49_224030	457.8	521.7	393.9	0.757	-0.4	0.12	-3.31	0.00092	1	0.0053	7	494.9	530	540.3	361.8	379.7	440.2
TGME49_256060	903.6	1028	779.2	0.757	-0.4	0.11	-3.74	0.00018	1	0.0013	1	968.9	1088.6	1026.5	849.7	682	806
TGME49_207750	1017.1	1157.2	877	0.757	-0.4	0.11	-3.73	0.00019	1	0.0014	1	1201.8	991.4	1278.4	845.9	867.8	917.2
TGME49_234470	418.9	475.7	362	0.758	-0.4	0.13	-2.99	0.0028	1	0.0137	22	533.8	396.6	496.6	356.8	352.8	376.5
TGME49_218840	510.4	581.3	439.5	0.758	-0.4	0.11	-3.62	0.00029	1	0.002	2	546.7	609.1	588.2	435.4	457.1	425.9
TGME49_225480	533.3	607	459.5	0.758	-0.4	0.11	-3.63	0.00028	1	0.0019	2	617.9	628.5	574.7	450.4	489.7	438.4
TGME49_294270	556	632.5	479.6	0.758	-0.4	0.11	-3.7	0.00022	1	0.0016	2	639.7	625.9	631.9	474.1	448.2	516.4
TGME49_234230	1003.3	1142.1	864.6	0.758	-0.4	0.13	-3.13	0.0017	1	0.009	13	1186.4	1257.1	982.8	839.7	1015.3	738.7
TGME49_255420	1101	1251.9	950.1	0.758	-0.4	0.09	-4.22	2.4e-05	0.19	0.0002	0	1331.2	1222.1	1202.4	975.7	875.9	998.7
TGME49_316510	3054.7	3475	2634.3	0.758	-0.4	0.08	-4.95	7.3e-07	0.0058	0	0	3480	3420	3525	2575.2	2864.9	2462.8
TGME49_205390	262.9	298.7	227.2	0.759	-0.4	0.14	-2.76	0.0057	1	0.0246	44	304.1	294.2	297.7	232.1	201.3	248.3
TGME49_500103	290.6	329.7	251.6	0.759	-0.4	0.16	-2.52	0.012	1	0.0439	90	338.9	309.7	340.4	283.2	196.4	275.2
TGME49_269770	472.6	537.2	407.9	0.759	-0.4	0.11	-3.59	0.00033	1	0.0023	3	530.5	548.2	533	418	387	418.7
TGME49_312560	698.3	794.6	602	0.759	-0.4	0.11	-3.54	0.0004	1	0.0027	3	805.5	777.6	800.6	539	687.7	579.2
TGME49_226250	3547.7	4031.9	3063.5	0.759	-0.4	0.09	-4.41	1e-05	0.079	0.0001	0	3987.9	4149.6	3958.1	3457.3	2970.1	2763.1
TGME49_252870	192.2	218.6	165.9	0.76	-0.4	0.16	-2.4	0.016	1	0.0565	124	204.6	239.8	211.3	177.2	173.6	147
TGME49_206490	379.5	431.1	327.9	0.76	-0.4	0.12	-3.31	0.00092	1	0.0053	7	422.2	438	433.1	344.4	321.9	317.4
TGME49_278700	473.7	538.6	408.9	0.76	-0.4	0.12	-3.34	0.00084	1	0.0049	6	558.8	519.7	537.2	373	400.1	453.6
TGME49_223880	884	1004.7	763.3	0.76	-0.4	0.14	-2.85	0.0044	1	0.0198	34	1076.4	1023.8	914	716.2	953.4	620.4
TGME49_218362	982.8	1118.4	847.1	0.76	-0.4	0.11	-3.7	0.00022	1	0.0016	2	1080.5	1153.4	1121.2	748.6	968	824.8
TGME49_269740	246.2	279.8	212.5	0.761	-0.39	0.14	-2.77	0.0056	1	0.024	43	266.9	279.9	292.5	213.3	220.8	203.5
TGME49_267670	404.8	460	349.5	0.761	-0.39	0.12	-3.37	0.00076	1	0.0046	6	455.3	483.4	441.4	348.1	356.1	344.3
TGME49_310430	1888	2143.8	1632.1	0.761	-0.39	0.08	-4.9	9.6e-07	0.0076	0	0	2116.5	2164.2	2150.8	1731.7	1627.2	1537.5
TGME49_248390	7089.8	8052	6127.6	0.761	-0.39	0.09	-4.2	2.6e-05	0.2	0.0002	0	8465.9	7629.3	8060.9	6887.1	5333.1	6162.7
TGME49_261670	261.3	296.3	226.2	0.762	-0.39	0.15	-2.62	0.0088	1	0.0348	68	291.1	318.8	279	247	193.9	237.6
TGME49_500200	1156.6	1314.6	998.6	0.762	-0.39	0.1	-3.79	0.00015	1	0.0011	1	1228.5	1435.9	1279.5	913.3	1109.8	972.7
TGME49_265790	1991.3	2259.5	1723.1	0.762	-0.39	0.08	-4.89	9.8e-07	0.0078	0	0	2253.1	2344.4	2181	1797.9	1632.9	1738.4
TGME49_265170	315.8	358.4	273.3	0.763	-0.39	0.13	-3.06	0.0022	1	0.011	17	350.2	356.4	368.5	273.2	279.5	267.2
TGME49_222900	1304.6	1479.8	1129.4	0.763	-0.39	0.1	-4.11	3.9e-05	0.3	0.0004	0	1547.9	1447.6	1443.9	1162.8	1213.3	1012.2
TGME49_250820	1511.8	1715.2	1308.5	0.763	-0.39	0.09	-4.26	2e-05	0.16	0.0002	0	1727.5	1806.6	1611.6	1295.1	1413.7	1216.6
TGME49_285250	3042.4	3452.4	2632.4	0.763	-0.39	0.07	-5.22	1.8e-07	0.0015	0	0	3342.5	3615.7	3399.1	2575.2	2741.9	2580.2
TGME49_268710	211.3	239.2	183.4	0.764	-0.39	0.16	-2.4	0.017	1	0.0574	127	245.9	200.9	270.7	184.7	180.9	184.7
TGME49_201720	279.3	316.6	242.1	0.764	-0.39	0.14	-2.77	0.0057	1	0.0244	44	292	321.4	336.3	264.5	231.4	230.4
TGME49_259200	927.5	1052.5	802.5	0.764	-0.39	0.1	-3.82	0.00013	0.99	0.001	1	1006.1	1124.9	1026.5	797.3	875.1	735.2
TGME49_276890	961.1	1089.5	832.7	0.764	-0.39	0.09	-4.42	1e-05	0.078	0.0001	0	1084.5	1073.1	1110.8	853.4	818.1	826.6
TGME49_232410	3101.4	3514.4	2688.5	0.764	-0.39	0.11	-3.63	0.00028	1	0.002	2	3673.3	3439.5	3430.3	3187.8	2300.3	2577.5
TGME49_240670	294.1	332.5	255.7	0.765	-0.39	0.15	-2.53	0.011	1	0.0426	87	342.9	305.8	348.8	277	207.8	282.4
TGME49_269690	1202.9	1362.9	1042.8	0.765	-0.39	0.08	-4.65	3.3e-06	0.026	0	0	1353.8	1398.3	1336.7	1051.8	1044.6	1031.9
TGME49_287480	1982	2247	1717.1	0.765	-0.39	0.13	-2.98	0.0029	1	0.0138	22	2300.1	2486.9	1954.1	1676.8	2080.3	1394.1
TGME49_280460	2692.1	3050.5	2333.7	0.765	-0.39	0.07	-5.42	5.8e-08	0.00047	0	0	3048.9	3000.1	3102.4	2359.3	2364.6	2277.2
TGME49_500055	293.5	331.7	255.4	0.766	-0.39	0.14	-2.72	0.0066	1	0.0275	50	334.8	303.3	357.1	280.7	229	256.4
TGME49_216870	427.1	484	370.2	0.766	-0.39	0.12	-3.2	0.0014	1	0.0074	10	501.4	456.2	494.5	346.8	403.3	360.4
TGME49_312990	620.2	701.2	539.1	0.766	-0.39	0.12	-3.11	0.0019	1	0.0096	14	705.2	641.5	756.8	613.8	462	541.5
TGME49_232730	699.9	792.5	607.3	0.766	-0.38	0.1	-3.89	0.0001	0.77	0.0008	1	793.4	781.5	802.7	606.4	575.3	640.1
TGME49_272370	718.5	812.4	624.6	0.766	-0.38	0.13	-3.02	0.0025	1	0.0125	20	840.3	741.3	855.7	711.2	653.5	509.2
TGME49_294340	1461	1655.2	1266.9	0.766	-0.38	0.09	-4.37	1.2e-05	0.096	0.0001	0	1644.2	1658.8	1662.6	1175.3	1249.1	1376.2
TGME49_267490	117.5	133.4	101.6	0.767	-0.38	0.21	-1.85	0.064	1	0.1633	490	122.1	127	151	87.3	100.2	117.4
TGME49_251920	166.6	187.9	145.2	0.767	-0.38	0.18	-2.07	0.038	1	0.1105	293	205.4	159.4	198.8	162.2	151.6	121.9
TGME49_280375	242	273.9	210.1	0.767	-0.38	0.17	-2.27	0.024	1	0.0759	181	279	260.5	282.1	219.6	248.5	162.3
TGME49_258230	249.1	281.7	216.5	0.767	-0.38	0.16	-2.33	0.02	1	0.0668	154	296	320.1	229	238.3	219.2	191.9
TGME49_273380	421.5	477.5	365.4	0.767	-0.38	0.14	-2.75	0.006	1	0.0257	46	468.3	504.1	460.1	363.1	430.2	303
TGME49_246130	1321.1	1494	1148.3	0.767	-0.38	0.11	-3.56	0.00037	1	0.0025	3	1525.3	1530.5	1426.2	1347.5	1052.8	1044.5
TGME49_250720	118	133.8	102.2	0.768	-0.38	0.2	-1.89	0.059	1	0.1539	455	118.9	133.5	148.9	93.6	101	112.1
TGME49_260340	184.9	209.3	160.4	0.768	-0.38	0.17	-2.27	0.023	1	0.0758	180	203	191.8	233.2	148.5	177.6	155.1
TGME49_226430	4016.9	4542.6	3491.2	0.768	-0.38	0.09	-4.13	3.6e-05	0.27	0.0003	0	4795.8	4185.9	4646.2	3876.5	3142.8	3454.3
TGME49_233410	292.4	330.8	254	0.769	-0.38	0.13	-2.82	0.0049	1	0.0214	37	325.1	349.9	317.5	248.3	242.8	270.8
TGME49_203370	1043.6	1179.3	907.9	0.769	-0.38	0.1	-3.72	0.0002	1	0.0014	2	1158.9	1235	1144.1	1024.3	871.9	827.5
TGME49_289630	1128.3	1274.7	982	0.769	-0.38	0.1	-3.84	0.00012	0.93	0.001	1	1231.7	1249.3	1343	1089.2	894.7	962
TGME49_224880	1191.8	1348.7	1035	0.769	-0.38	0.11	-3.45	0.00055	1	0.0034	4	1315	1478.7	1252.4	959.4	1188	957.5
TGME49_246060	239.9	271.4	208.4	0.77	-0.38	0.15	-2.46	0.014	1	0.0497	106	272.5	261.8	280	192.1	241.2	191.9
TGME49_314295	257.4	290.3	224.5	0.77	-0.38	0.17	-2.23	0.026	1	0.0808	196	304.1	224.2	342.5	223.3	206.2	243.9
TGME49_203840	387.4	438.6	336.3	0.77	-0.38	0.13	-2.86	0.0043	1	0.0194	33	421.4	456.2	438.3	304.4	387.9	316.5
TGME49_232560	730.5	826	635.1	0.77	-0.38	0.1	-3.75	0.00018	1	0.0013	1	848.4	816.5	813.1	608.9	687.7	608.7
TGME49_249970	1251.3	1412.1	1090.5	0.77	-0.38	0.1	-3.69	0.00023	1	0.0016	2	1483.2	1346.5	1406.5	1238.9	982.7	1049.8
TGME49_273320	1280.5	1445.3	1115.7	0.77	-0.38	0.09	-4.16	3.2e-05	0.25	0.0003	0	1488.9	1375	1472.1	1191.5	1034	1121.6
TGME49_214800	191.3	216.4	166.3	0.771	-0.38	0.16	-2.37	0.018	1	0.0613	138	216.7	224.2	208.2	157.2	179.3	162.3
TGME49_306220	885.2	999.8	770.5	0.771	-0.38	0.09	-4.01	6.2e-05	0.47	0.0005	0	968.9	1056.2	974.4	804.7	754.5	752.2
TGME49_306610	217.1	244.2	190.1	0.772	-0.37	0.16	-2.35	0.019	1	0.064	146	271.7	220.3	240.5	209.6	176	184.7
TGME49_278630	355.4	400.7	310.1	0.772	-0.37	0.12	-2.99	0.0028	1	0.0134	21	421.4	396.6	384.2	321.9	315.3	293.2
TGME49_204350	560.2	632.6	487.8	0.772	-0.37	0.1	-3.56	0.00037	1	0.0025	3	625.2	627.2	645.5	464.1	505.2	494
TGME49_233400	768.6	866	671.3	0.772	-0.37	0.12	-3	0.0027	1	0.0131	21	900.1	846.3	851.6	812.2	622.5	579.2
TGME49_215150	2247.4	2536.5	1958.3	0.772	-0.37	0.09	-4.04	5.4e-05	0.41	0.0005	0	2659.9	2568.6	2380.9	2010	2120.2	1744.6
TGME49_258470	9408.8	10614.8	8202.7	0.772	-0.37	0.08	-4.47	8e-06	0.062	0.0001	0	10672.9	10731.8	10439.7	9213.9	7628.4	7765.7
TGME49_500272	182	205.3	158.8	0.773	-0.37	0.7	-0.53	0.6	1	0.7612	4816	336.4	92	187.4	78.6	263.2	134.5
TGME49_246190	441.1	498.3	383.9	0.773	-0.37	0.19	-1.92	0.055	1	0.1469	425	486.9	600	408.1	330.6	529.6	291.4
TGME49_219200	685	771.9	598.1	0.773	-0.37	0.1	-3.61	0.0003	1	0.0021	2	807.9	768.5	739.2	637.6	595.6	561.2
TGME49_212270	2077	2341	1813.1	0.773	-0.37	0.1	-3.69	0.00022	1	0.0016	2	2335.6	2278.3	2409	2111	1642.7	1685.5
TGME49_224160	243	274	212	0.774	-0.37	0.17	-2.22	0.027	1	0.0833	204	287.9	259.2	274.8	204.6	257.5	173.9
TGME49_270570	251	282.7	219.4	0.774	-0.37	0.16	-2.28	0.023	1	0.0737	175	283.9	226.8	337.3	219.6	222.4	216.1
TGME49_260400	362.6	408	317.2	0.774	-0.37	0.14	-2.69	0.0072	1	0.0296	55	432.7	344.7	446.6	338.1	318.6	295
TGME49_262940	107.9	121.1	94.7	0.775	-0.37	0.21	-1.73	0.083	1	0.2001	639	134.3	99.8	129.1	102.3	90.4	91.4
TGME49_235360	131.3	147.7	114.8	0.775	-0.37	0.2	-1.87	0.061	1	0.1587	472	160.1	137.4	145.7	109.8	100.2	134.5
TGME49_292310	160.8	181.5	140	0.775	-0.37	0.19	-1.96	0.051	1	0.1377	388	174.7	181.4	188.4	119.8	126.3	173.9
TGME49_252420	220.7	248.2	193.2	0.775	-0.37	0.15	-2.43	0.015	1	0.0529	115	271.7	234.6	238.4	197.1	190.7	191.9
TGME49_273560	1789.3	2016.7	1561.9	0.775	-0.37	0.12	-3.07	0.0021	1	0.0108	16	1962.8	2361.2	1726.1	1629.4	1707.1	1349.3
TGME49_221590	2079.1	2340.6	1817.7	0.775	-0.37	0.1	-3.61	0.00031	1	0.0021	2	2389	2302.9	2329.9	2128.5	1688.3	1636.2
TGME49_314430	4835.3	5448.1	4222.5	0.775	-0.37	0.07	-5.24	1.6e-07	0.0013	0	0	5586.8	5268.1	5489.5	4386.8	4218.4	4062.2
TGME49_290180	122.5	137.4	107.5	0.776	-0.37	0.2	-1.84	0.066	1	0.167	504	144	136.1	132.2	126	95.3	101.3
TGME49_249310	195.3	219.5	171.2	0.776	-0.37	0.16	-2.32	0.02	1	0.0676	156	229.7	216.4	212.4	184.7	162.2	166.8
TGME49_220520	605	681	529	0.776	-0.37	0.16	-2.25	0.024	1	0.078	187	692.3	733.5	617.3	597.6	621.7	367.6
TGME49_228760	2530.2	2848.1	2212.2	0.776	-0.37	0.09	-4.14	3.5e-05	0.27	0.0003	0	2940.6	2655.4	2948.3	2414.2	2191.9	2030.6
TGME49_250710	6554.7	7381	5728.5	0.776	-0.37	0.12	-3.11	0.0019	1	0.0097	15	7654.7	7218.5	7269.7	7046.8	4633.9	5504.7
TGME49_271290	169	189.4	148.6	0.777	-0.36	0.19	-1.97	0.049	1	0.1351	379	219.2	171.1	178	173.4	145	127.3
TGME49_217470	178	199.8	156.2	0.777	-0.36	0.18	-2.01	0.045	1	0.1249	344	197.3	191.8	210.3	185.9	158.9	123.7
TGME49_285950	253.6	285.4	221.9	0.777	-0.36	0.14	-2.53	0.012	1	0.0433	89	279	287.7	289.4	237.1	231.4	197.2
TGME49_207720	452.9	509.2	396.7	0.777	-0.36	0.12	-3.16	0.0016	1	0.0085	12	515.2	484.7	527.8	415.5	404.2	370.3
TGME49_226290	566.4	636.9	495.9	0.777	-0.36	0.11	-3.26	0.0011	1	0.0063	9	628.4	628.5	653.8	525.3	442.5	520
TGME49_299015	573.2	646.1	500.3	0.777	-0.36	0.13	-2.86	0.0043	1	0.0193	33	621.1	641.5	675.6	419.2	495.4	586.3
TGME49_208800	668.5	751.5	585.5	0.777	-0.36	0.1	-3.48	0.0005	1	0.0032	4	782.9	718	753.7	631.3	581.8	543.3
TGME49_257750	781.8	879	684.6	0.777	-0.36	0.1	-3.71	0.0002	1	0.0015	2	917.1	815.2	904.7	703.7	681.2	668.8
TGME49_310290	118.7	134.3	103.2	0.778	-0.36	0.21	-1.7	0.088	1	0.2093	680	114.8	162	126	87.3	109.2	113
TGME49_265175	140.3	158.1	122.5	0.778	-0.36	0.18	-1.99	0.046	1	0.1283	355	142.3	168.5	163.4	123.5	123.9	120.1
TGME49_239350	165.7	186.8	144.6	0.778	-0.36	0.18	-1.96	0.051	1	0.1378	388	190.1	199.6	170.7	132.3	175.2	126.4
TGME49_239748	228.9	257.2	200.6	0.778	-0.36	0.15	-2.4	0.016	1	0.0568	125	256.4	274.7	240.5	220.8	189.9	191
TGME49_228390	380.6	428.8	332.4	0.778	-0.36	0.14	-2.67	0.0075	1	0.0305	57	384.2	426.4	475.8	308.2	370.7	318.3
TGME49_278550	497.2	559.7	434.7	0.778	-0.36	0.12	-3.04	0.0024	1	0.0118	18	567.7	553.4	558	415.5	492.2	396.3
TGME49_293900	1200.9	1351.1	1050.7	0.778	-0.36	0.09	-4.24	2.2e-05	0.17	0.0002	0	1345.7	1412.6	1295.1	1051.8	1067.4	1032.8
TGME49_500229	182.6	204.3	160.9	0.779	-0.36	0.2	-1.84	0.066	1	0.169	511	248.3	159.4	205.1	192.1	149.9	140.8
TGME49_223500	231.2	259.6	202.8	0.779	-0.36	0.15	-2.43	0.015	1	0.0535	116	280.6	251.4	246.7	209.6	208.6	190.1
TGME49_277850	388.8	437	340.6	0.779	-0.36	0.12	-2.93	0.0033	1	0.0156	26	447.2	464	399.8	345.6	329.2	347
TGME49_229640	917.5	1031.8	803.1	0.779	-0.36	0.09	-3.92	8.8e-05	0.67	0.0007	1	1015	1092.5	988	806	809.1	794.3
TGME49_243920	1712.7	1924.7	1500.7	0.779	-0.36	0.09	-4.07	4.7e-05	0.36	0.0004	0	1962	1920.6	1891.6	1638.2	1497.7	1366.3
TGME49_225315	141.1	158.6	123.6	0.781	-0.36	0.18	-1.98	0.047	1	0.1308	363	163.4	159.4	153	116	131.2	123.7
TGME49_297160	265	297.6	232.5	0.781	-0.36	0.14	-2.56	0.011	1	0.0405	81	299.2	296.8	296.7	227.1	218.4	251.9
TGME49_271100	541.1	606.8	475.5	0.781	-0.36	0.12	-2.96	0.0031	1	0.0147	24	600.1	614.3	605.9	545.2	466.1	415.1
TGME49_311260	696	782.4	609.6	0.781	-0.36	0.11	-3.26	0.0011	1	0.0063	9	740.8	804.8	801.6	561.4	584.2	683.2
TGME49_262933	264.3	296.7	231.8	0.782	-0.35	0.14	-2.52	0.012	1	0.0442	91	310.6	283.8	295.7	213.3	233	249.2
TGME49_294440	317.6	355.6	279.6	0.782	-0.35	0.14	-2.54	0.011	1	0.0423	86	357.5	334.4	374.8	315.7	244.4	278.8
TGME49_203350	356	400.9	311.2	0.782	-0.36	0.14	-2.46	0.014	1	0.0502	107	342.1	426.4	434.1	272	347.9	313.8
TGME49_230610	408.7	457.5	359.9	0.782	-0.35	0.13	-2.64	0.0082	1	0.033	63	461.8	406.9	503.9	409.2	330.8	339.8
TGME49_306350	952.1	1069.7	834.4	0.782	-0.35	0.1	-3.61	0.00031	1	0.0021	2	1044.9	1153.4	1010.9	773.5	873.5	856.2
TGME49_212780	1194.7	1341.9	1047.6	0.782	-0.36	0.11	-3.1	0.0019	1	0.0098	15	1337.7	1503.3	1184.7	1019.3	1185.6	937.8
TGME49_320600	9477.7	10635.8	8319.5	0.782	-0.36	0.09	-3.97	7.1e-05	0.54	0.0006	1	11083	10126.6	10697.9	9300	7362	8296.5
TGME49_500297	123	137.4	108.5	0.783	-0.35	0.21	-1.65	0.099	1	0.2277	762	171.5	128.3	112.4	118.5	99.4	107.6
TGME49_253530	136	152.1	120	0.783	-0.35	0.2	-1.79	0.073	1	0.1817	562	152.9	155.5	147.8	144.7	97.8	117.4
TGME49_264120	244.5	274.3	214.6	0.783	-0.35	0.14	-2.48	0.013	1	0.0476	100	276.6	285.1	261.3	212.1	208.6	223.2
TGME49_249010	302.1	338.2	266	0.784	-0.35	0.13	-2.63	0.0085	1	0.0338	65	330	342.1	342.5	290.7	251.8	255.5
TGME49_213790	373.1	419.4	326.8	0.784	-0.35	0.13	-2.63	0.0085	1	0.0338	65	390.6	467.8	399.8	292	331.6	356.8
TGME49_201840	491.7	551.1	432.3	0.784	-0.35	0.34	-1.04	0.3	1	0.4926	2336	723	331.8	598.6	383	487.3	426.7
TGME49_208430	968.1	1084.7	851.4	0.784	-0.35	0.11	-3.13	0.0017	1	0.009	13	1041.7	1027.7	1184.7	900.8	730.1	923.4
TGME49_314530	242.3	271.6	213	0.785	-0.35	0.16	-2.12	0.034	1	0.1003	260	261.2	295.5	258.2	225.8	242.8	170.3
TGME49_313150	337.5	377.5	297.6	0.785	-0.35	0.13	-2.64	0.0083	1	0.0331	63	379.3	346	407.1	324.4	286.8	281.5
TGME49_316350	359.1	401.6	316.6	0.785	-0.35	0.14	-2.57	0.01	1	0.0394	79	409.2	425.1	370.6	359.3	279.5	311.1
TGME49_222192	361.4	405.1	317.8	0.785	-0.35	0.12	-2.84	0.0045	1	0.02	34	393.9	408.2	413.3	318.2	299.9	335.3
TGME49_214200	574.9	643.4	506.6	0.785	-0.35	0.12	-2.91	0.0037	1	0.0169	28	637.3	681.7	611.1	581.4	487.3	451
TGME49_315958	150.3	168.2	132.5	0.786	-0.35	0.18	-1.95	0.051	1	0.1378	389	158.5	165.9	180.1	143.5	132	121.9
TGME49_222155	180.9	202.7	159.2	0.786	-0.35	0.17	-2.04	0.041	1	0.1171	316	185.2	212.5	210.3	173.4	167	137.2
TGME49_235990	269.7	301.7	237.7	0.786	-0.35	0.14	-2.53	0.011	1	0.0424	86	319.5	283.8	301.9	239.5	238.7	234.9
TGME49_208710	273.2	305.5	240.8	0.786	-0.35	0.14	-2.47	0.014	1	0.0495	105	321.9	270.9	323.8	242	233	247.4
TGME49_219260	872.1	977.2	766.9	0.786	-0.35	0.1	-3.37	0.00074	1	0.0044	6	1013.4	1014.7	903.6	739.9	840.9	719.9
TGME49_205280	1228	1375	1081	0.786	-0.35	0.09	-3.92	8.9e-05	0.67	0.0007	1	1337.7	1430.7	1356.5	1157.8	1055.2	1030.1
TGME49_270060	475.3	531.3	419.4	0.787	-0.35	0.11	-3.05	0.0023	1	0.0112	17	552.4	526.2	515.3	449.2	399.3	409.7
TGME49_295850	957.1	1071.7	842.5	0.787	-0.35	0.11	-3.09	0.002	1	0.0102	15	1044.1	1176.7	994.2	850.9	937.9	738.7
TGME49_207640	1782.6	1993.7	1571.5	0.787	-0.34	0.08	-4.21	2.6e-05	0.2	0.0002	0	2040.5	2007.4	1933.2	1666.9	1562	1485.6
TGME49_282070	3031.3	3394	2668.6	0.787	-0.35	0.09	-4.06	4.9e-05	0.37	0.0004	0	3467.9	3543.1	3171.1	2555.2	2908.9	2541.7
TGME49_203710	3198.6	3581	2816.2	0.787	-0.35	0.09	-3.79	0.00015	1	0.0011	1	3565.7	3733.6	3443.8	2852.1	3109.4	2487
TGME49_222880	248.2	277.6	218.8	0.788	-0.34	0.15	-2.29	0.022	1	0.0724	170	271.7	264.4	296.7	210.9	198	247.4
TGME49_289920	1337.3	1494.7	1179.8	0.788	-0.34	0.11	-3.25	0.0011	1	0.0064	9	1446.8	1416.5	1620.9	1351.2	1066.6	1121.6
TGME49_241240	4827.3	5399.4	4255.3	0.788	-0.34	0.07	-4.87	1.1e-06	0.0087	0	0	5159.8	5414.5	5623.8	4153.4	4270.5	4341.9
TGME49_204390	174.3	194.7	153.9	0.789	-0.34	0.17	-2.06	0.039	1	0.1133	303	209.5	194.4	180.1	158.5	158.1	145.2
TGME49_223640	345.5	386.1	304.8	0.789	-0.34	0.13	-2.64	0.0084	1	0.0336	65	418.1	370.6	369.6	288.2	298.2	328.1
TGME49_321340	705.9	789.3	622.5	0.789	-0.34	0.11	-3.19	0.0014	1	0.0076	11	808.7	786.6	772.5	612.6	689.3	565.7
TGME49_255245	839	936.4	741.7	0.789	-0.34	0.11	-3.24	0.0012	1	0.0066	9	991.5	889	928.6	806	662.5	756.7
TGME49_210270	896.6	1003	790.2	0.789	-0.34	0.1	-3.32	0.0009	1	0.0052	7	1047.3	1013.4	948.4	708.7	861.3	800.6
TGME49_297120	1105.1	1236	974.2	0.789	-0.34	0.09	-3.69	0.00022	1	0.0016	2	1152.5	1248	1307.6	932	971.3	1019.4
TGME49_266690	1139.6	1274.4	1004.8	0.789	-0.34	0.09	-3.9	9.7e-05	0.73	0.0008	1	1226	1290.8	1306.5	1030.6	1031.6	952.1
TGME49_223080	4181.1	4676.3	3685.8	0.789	-0.34	0.09	-4.01	6.1e-05	0.46	0.0005	0	4492.5	5014.1	4522.4	3589.5	4033.4	3434.6
TGME49_291960	4424.4	4947.6	3901.1	0.789	-0.34	0.08	-4.52	6.2e-06	0.049	0.0001	0	4933.3	5073.7	4835.7	3649.4	4161.3	3892.7
TGME49_320150	120.4	133.9	107	0.79	-0.34	0.24	-1.45	0.15	1	0.3047	1147	144.8	141.3	115.6	147.2	82.3	91.4
TGME49_244550	207.3	231.3	183.3	0.79	-0.34	0.15	-2.23	0.025	1	0.0807	196	241.8	219	233.2	187.1	174.4	188.3
TGME49_239590	607.4	678.9	535.8	0.79	-0.34	0.1	-3.35	0.00081	1	0.0048	6	658.3	693.3	685	536.5	549.2	521.8
TGME49_231430	963	1074.4	851.6	0.79	-0.34	0.12	-2.93	0.0033	1	0.0157	26	1136.3	939.6	1147.2	940.7	872.7	741.4
TGME49_243200	4170.9	4662.5	3679.2	0.79	-0.34	0.09	-3.83	0.00013	0.94	0.001	1	4577.5	5064.6	4345.4	3619.4	4019.6	3398.7
TGME49_209680	297.8	332.1	263.6	0.791	-0.34	0.14	-2.47	0.014	1	0.0489	104	359.1	317.5	319.6	265.8	244.4	280.6
TGME49_297110	381.8	426.1	337.6	0.791	-0.34	0.13	-2.68	0.0073	1	0.03	56	416.5	438	423.7	369.3	342.2	301.2
TGME49_249870	461.3	515.3	407.4	0.791	-0.34	0.12	-2.71	0.0068	1	0.0282	52	535.4	495.1	515.3	368.1	387	467.1
TGME49_273840	557.4	622.6	492.2	0.791	-0.34	0.11	-3.21	0.0013	1	0.0072	10	634.9	636.3	596.5	484.1	480.7	511.9
TGME49_272460	559	623.4	494.6	0.791	-0.34	0.11	-3.15	0.0016	1	0.0086	13	655.9	610.4	603.8	521.5	488.9	473.4
TGME49_248440	680.8	759.5	602.1	0.791	-0.34	0.13	-2.61	0.0091	1	0.0359	70	721.4	659.6	897.4	620.1	535.3	650.9
TGME49_261370	681.8	763.1	600.6	0.791	-0.34	0.13	-2.69	0.0072	1	0.0295	55	728.7	820.3	740.2	486.6	644.5	670.6
TGME49_298630	1019.7	1137.5	902	0.791	-0.34	0.1	-3.27	0.0011	1	0.0061	8	1267.3	1071.8	1073.3	975.7	875.9	854.4
TGME49_295690	286.9	319.4	254.4	0.792	-0.34	0.15	-2.28	0.023	1	0.0735	174	344.5	289	324.8	269.5	218.4	275.2
TGME49_254480	293.9	327.7	260.1	0.792	-0.34	0.13	-2.56	0.01	1	0.0398	80	339.7	322.7	320.6	267	254.2	259.1
TGME49_200430	306.5	342.4	270.6	0.792	-0.34	0.13	-2.6	0.0094	1	0.0369	73	326.7	359	341.5	272	265.6	274.3
TGME49_315510	405.7	452.6	358.9	0.792	-0.34	0.12	-2.84	0.0046	1	0.0204	35	440.8	438	478.9	373	341.4	362.2
TGME49_290300	932.1	1041.3	822.9	0.792	-0.34	0.11	-2.95	0.0032	1	0.0152	25	1019.8	1043.2	1060.8	726.1	770	972.7
TGME49_294250	536.5	598	474.9	0.793	-0.33	0.11	-3.01	0.0026	1	0.0127	20	573.4	616.9	603.8	517.8	458.7	448.3
TGME49_249980	931.1	1037.6	824.6	0.793	-0.33	0.1	-3.33	0.00087	1	0.0051	7	1014.2	978.4	1120.2	897.1	790.4	786.3
TGME49_294790	2839.3	3167.7	2510.9	0.793	-0.33	0.07	-4.62	3.9e-06	0.03	0	0	3174.3	3155.7	3173.1	2442.9	2464	2625.9
TGME49_219090	161.7	180	143.4	0.794	-0.33	0.17	-1.95	0.051	1	0.1381	390	174.7	185.3	180.1	156	136.1	138.1
TGME49_244510	357.8	398.7	316.9	0.794	-0.33	0.13	-2.63	0.0085	1	0.0338	65	389	387.5	419.5	329.4	330.8	290.5
TGME49_305240	703.3	784.2	622.5	0.794	-0.33	0.1	-3.37	0.00074	1	0.0045	6	798.2	815.2	739.2	630.1	607.9	629.4
TGME49_315810	755.5	842.2	668.8	0.794	-0.33	0.1	-3.43	0.00061	1	0.0037	5	883.1	813.9	829.7	662.5	696.7	647.3
TGME49_254150	132.5	147.2	117.9	0.795	-0.33	0.19	-1.74	0.081	1	0.1971	625	161.7	130.9	148.9	128.5	115.7	109.4
TGME49_203940	215.8	241.1	190.5	0.795	-0.33	0.15	-2.14	0.032	1	0.0965	247	230.5	256.6	236.3	169.7	204.5	197.2
TGME49_279330	298.6	332.2	265.1	0.795	-0.33	0.14	-2.32	0.02	1	0.067	154	357.5	348.6	290.5	288.2	253.4	253.7
TGME49_203750	315.4	352	279	0.795	-0.33	0.14	-2.43	0.015	1	0.0529	115	342.1	336.9	376.9	258.3	310.5	268.1
TGME49_274050	369.6	411.9	327.3	0.795	-0.33	0.13	-2.64	0.0082	1	0.0329	63	431.9	386.2	417.5	301.9	335.7	344.3
TGME49_286500	517.8	578.1	457.4	0.795	-0.33	0.12	-2.67	0.0076	1	0.031	59	585.5	622.1	526.8	401.7	512.5	458.1
TGME49_267450	585.6	652.5	518.6	0.795	-0.33	0.11	-3.05	0.0023	1	0.0115	18	605.7	690.7	661.1	550.2	495.4	510.1
TGME49_201740	130.9	146.1	115.6	0.796	-0.33	0.21	-1.56	0.12	1	0.2615	923	147.2	136.1	155.1	86.1	116.5	144.3
TGME49_227300	133.8	148.8	118.8	0.796	-0.33	0.19	-1.72	0.086	1	0.2052	662	149.6	138.7	158.2	118.5	103.5	134.5
TGME49_208490	328.6	365.4	291.9	0.796	-0.33	0.13	-2.56	0.01	1	0.0398	80	388.2	339.5	368.5	300.7	283.6	291.4
TGME49_258080	379.7	422.9	336.5	0.796	-0.33	0.12	-2.73	0.0064	1	0.0268	49	434.3	421.2	413.3	324.4	355.3	329.9
TGME49_294360	610.1	680.8	539.5	0.796	-0.33	0.11	-2.87	0.0041	1	0.0185	31	628.4	732.2	681.9	504.1	599.7	514.6
TGME49_207760	1271.7	1416.5	1127	0.796	-0.33	0.09	-3.79	0.00015	1	0.0011	1	1396.7	1415.2	1437.7	1085.5	1204.3	1091.1
TGME49_210390	230.1	255.9	204.2	0.797	-0.33	0.15	-2.21	0.027	1	0.0853	211	240.2	257.9	269.6	220.8	196.4	195.4
TGME49_313330	424.6	472.2	377.1	0.797	-0.33	0.12	-2.7	0.007	1	0.0291	54	486.9	423.8	506	365.6	374.8	390.9
TGME49_265110	574.3	638.6	510	0.797	-0.33	0.11	-2.94	0.0033	1	0.0155	25	631.6	659.6	624.6	568.9	481.6	479.6
TGME49_224530	945.6	1053.4	837.8	0.797	-0.33	0.1	-3.2	0.0014	1	0.0075	11	986.7	1019.9	1153.5	773.5	841.7	898.3
TGME49_258480	1395.9	1555.1	1236.6	0.797	-0.33	0.09	-3.58	0.00034	1	0.0023	3	1446.8	1706.8	1511.6	1192.8	1263.8	1253.3
TGME49_265780	269.4	300.6	238.2	0.798	-0.33	0.15	-2.2	0.028	1	0.0861	213	289.5	334.4	278	208.4	253.4	252.8
TGME49_226240	291.3	322.7	259.9	0.798	-0.32	0.16	-2.07	0.038	1	0.1105	293	355.8	276	336.3	306.9	230.6	242.1
TGME49_234610	511.9	569.3	454.6	0.798	-0.33	0.11	-3.01	0.0026	1	0.0126	20	583.1	546.9	577.8	441.7	452.2	469.8
TGME49_266368	587	653.4	520.6	0.798	-0.33	0.15	-2.15	0.031	1	0.0942	240	688.2	698.5	573.6	507.8	646.2	407.9
TGME49_290840	757.7	843.8	671.6	0.798	-0.33	0.1	-3.24	0.0012	1	0.0066	9	776.4	904.6	850.5	661.3	673.9	679.6
TGME49_258210	1252.9	1393.2	1112.6	0.798	-0.33	0.1	-3.39	0.00069	1	0.0042	5	1392.6	1424.3	1362.7	1202.7	1148.9	986.2
TGME49_293390	326.9	363.6	290.2	0.799	-0.32	0.14	-2.25	0.024	1	0.0775	186	354.2	347.3	389.4	268.2	260.7	341.6
TGME49_215530	4290.5	4769	3812.1	0.799	-0.32	0.08	-3.92	8.7e-05	0.66	0.0007	1	5034.4	4572.1	4700.4	4086.1	3483.4	3866.7
TGME49_228380	171.6	190.3	152.8	0.8	-0.32	0.17	-1.95	0.051	1	0.1386	392	202.2	176.2	192.6	156	149.1	153.3
TGME49_240660	247.6	275.1	220.2	0.8	-0.32	0.17	-1.95	0.052	1	0.1396	397	275	267	283.2	213.3	179.3	268.1
TGME49_230080	251.2	280	222.3	0.8	-0.32	0.16	-1.95	0.051	1	0.1383	391	270.9	311	258.2	175.9	254.2	236.7
TGME49_260840	297	330.8	263.2	0.8	-0.32	0.14	-2.23	0.026	1	0.0821	200	284.7	359	348.8	253.3	285.2	251
TGME49_271820	414.4	460.7	368.2	0.8	-0.32	0.12	-2.7	0.007	1	0.029	54	480.4	476.9	424.8	355.6	382.2	366.7
TGME49_222230	435.6	483.3	387.9	0.8	-0.32	0.12	-2.73	0.0063	1	0.0265	48	499.8	464	486.2	411.7	394.4	357.7
TGME49_237550	460.3	511.4	409.3	0.8	-0.32	0.12	-2.77	0.0055	1	0.0239	42	528.9	484.7	520.5	394.3	440.8	392.7
TGME49_232780	666.6	741.3	591.9	0.8	-0.32	0.1	-3.13	0.0017	1	0.009	13	734.3	756.8	732.9	545.2	603	627.6
TGME49_205650	2058.8	2287.6	1830	0.8	-0.32	0.08	-4.21	2.6e-05	0.2	0.0002	0	2330	2222.6	2310.1	1774.2	1898.6	1817.3
TGME49_247195	2325.5	2586.1	2064.8	0.8	-0.32	0.1	-3.08	0.0021	1	0.0105	16	2422.2	2899.1	2437.1	1945.1	2353.2	1896.2
TGME49_500417	178.6	197.6	159.6	0.801	-0.32	0.17	-1.84	0.066	1	0.1687	510	207	182.7	203	189.6	147.5	141.7
TGME49_270610	251.3	278.5	224.1	0.801	-0.32	0.14	-2.22	0.026	1	0.0832	203	283.9	268.3	283.2	240.8	202.9	228.6
TGME49_291030	295.9	328.9	263	0.801	-0.32	0.14	-2.24	0.025	1	0.0803	194	332.4	346	308.2	248.3	239.6	301.2
TGME49_204100	623.4	693.2	553.6	0.801	-0.32	0.12	-2.71	0.0068	1	0.0282	52	667.2	776.3	636.1	549	607.9	503.8
TGME49_261540	421	466.1	375.9	0.802	-0.32	0.13	-2.37	0.018	1	0.0606	135	498.2	426.4	473.7	425.5	320.2	381.9
TGME49_218520	7281.2	8078.7	6483.8	0.802	-0.32	0.1	-3.21	0.0013	1	0.0072	10	7941.8	8085.5	8208.7	7659.4	5822	5970
TGME49_255320	545.9	604.1	487.8	0.803	-0.32	0.14	-2.21	0.027	1	0.0853	211	655.9	549.5	606.9	608.9	437.6	416.9
TGME49_223780	693.6	769.9	617.2	0.803	-0.32	0.11	-2.76	0.0058	1	0.0248	45	795.8	816.5	697.5	597.6	691	563
TGME49_222370	1519.1	1683.6	1354.7	0.803	-0.32	0.09	-3.61	0.00031	1	0.0021	2	1774.4	1540.9	1735.4	1393.6	1317.6	1352.9
TGME49_213570	2003.7	2221.2	1786.1	0.803	-0.32	0.08	-3.82	0.00014	1	0.001	1	2232.1	2179.8	2251.8	1927.6	1667.1	1763.5
TGME49_203540	4150.2	4602.1	3698.3	0.803	-0.32	0.09	-3.43	0.0006	1	0.0037	5	4797.4	4296.1	4712.9	4038.7	3811.8	3244.5
TGME49_279390	5637.3	6251.9	5022.6	0.803	-0.32	0.08	-3.82	0.00014	1	0.001	1	6156.9	6161	6437.9	5593.2	4773.3	4701.4
TGME49_209540	113.4	125.7	101.1	0.804	-0.32	0.2	-1.59	0.11	1	0.2486	857	132.6	121.8	122.8	96.1	107.6	99.5
TGME49_272040	153.9	170.8	137	0.804	-0.31	0.18	-1.77	0.076	1	0.1874	584	167.4	187.9	157.2	136	146.7	128.2
TGME49_269020	208.8	231.9	185.7	0.804	-0.31	0.17	-1.9	0.057	1	0.1505	441	224	233.3	238.4	162.2	173.6	221.4
TGME49_295370	364.1	403	325.1	0.804	-0.31	0.13	-2.41	0.016	1	0.0555	122	431.9	416	361.2	350.6	306.4	318.3
TGME49_259950	1042.7	1156.4	928.9	0.804	-0.31	0.09	-3.53	0.00041	1	0.0027	3	1104.7	1176.7	1187.8	923.3	962.3	901
TGME49_278730	193.1	214.1	172	0.805	-0.31	0.16	-1.99	0.047	1	0.1294	359	215.9	225.5	200.9	165.9	172.7	177.5
TGME49_247250	411.1	454.5	367.6	0.805	-0.31	0.12	-2.52	0.012	1	0.0437	90	481.2	436.7	445.6	406.7	335.7	360.4
TGME49_238420	643	713.8	572.1	0.805	-0.31	0.12	-2.51	0.012	1	0.045	93	685	762	694.4	467.9	620.9	627.6
TGME49_213650	710.9	786.3	635.6	0.805	-0.31	0.11	-2.89	0.0038	1	0.0175	29	811.2	718	829.7	694.9	602.2	609.6
TGME49_307650	867.4	959.9	774.9	0.805	-0.31	0.1	-3.06	0.0022	1	0.011	17	1046.5	856.6	976.5	789.8	768.4	766.5
TGME49_232020	957.6	1062.2	853.1	0.805	-0.31	0.11	-2.94	0.0033	1	0.0156	25	1033.6	1165.1	988	834.7	943.6	780.9
TGME49_232030	2196	2432.2	1959.8	0.805	-0.31	0.09	-3.31	0.00092	1	0.0054	7	2440.8	2414.4	2441.3	2242	1786.1	1851.3
TGME49_269920	2475.3	2743.4	2207.2	0.805	-0.31	0.07	-4.23	2.3e-05	0.18	0.0002	0	2734.3	2641.2	2854.6	2169.7	2228.6	2223.4
TGME49_203120	137.6	152.1	123	0.806	-0.31	0.19	-1.63	0.1	1	0.2353	796	148	159.4	148.9	137.2	101.9	130
TGME49_240780	196.5	216.6	176.4	0.806	-0.31	0.18	-1.7	0.089	1	0.2101	684	249.9	197	203	217.1	149.9	162.3
TGME49_263190	302.3	333.6	270.9	0.806	-0.31	0.15	-2.04	0.041	1	0.1175	318	364.7	276	360.2	306.9	247.7	258.2
TGME49_222970	327.4	362.6	292.2	0.806	-0.31	0.14	-2.18	0.029	1	0.089	223	365.6	347.3	374.8	275.7	257.5	343.4
TGME49_314080	1733.6	1917.6	1549.6	0.806	-0.31	0.1	-3.18	0.0015	1	0.0078	11	1958.8	1859.7	1934.3	1775.4	1440.6	1432.7
TGME49_244190	2983.6	3305.2	2662.1	0.806	-0.31	0.09	-3.52	0.00044	1	0.0028	3	3214.7	3575.5	3125.3	2425.4	2838.9	2721.9
TGME49_297880	3876.3	4290.7	3462	0.806	-0.31	0.09	-3.49	0.00048	1	0.0031	4	4454.5	4062.8	4354.7	3871.5	3154.2	3360.2
TGME49_255930	325.1	359.7	290.5	0.808	-0.31	0.14	-2.19	0.029	1	0.0881	220	359.1	326.6	393.5	264.5	277.9	329
TGME49_310530	505	559.6	450.4	0.808	-0.31	0.12	-2.59	0.0095	1	0.0371	73	558	596.1	524.7	406.7	495.4	449.2
TGME49_255195	782.7	865.8	699.6	0.808	-0.31	0.11	-2.92	0.0035	1	0.0164	27	939.8	832	825.6	646.3	696.7	755.8
TGME49_213920	789.3	873.6	705.1	0.808	-0.31	0.11	-2.9	0.0037	1	0.017	28	848.4	944.8	827.6	732.4	746.4	636.5
TGME49_206500	253.1	280	226.3	0.809	-0.31	0.15	-2.03	0.042	1	0.1187	322	280.6	255.3	304	205.9	218.4	254.6
TGME49_311870	1032.5	1141.1	924	0.809	-0.31	0.09	-3.35	0.00081	1	0.0048	6	1101.5	1149.5	1172.2	974.4	867.8	929.7
TGME49_288500	1951.2	2157.7	1744.7	0.809	-0.31	0.08	-4.04	5.4e-05	0.41	0.0005	0	2093.8	2162.9	2216.4	1756.7	1712	1765.3
TGME49_211400	296.2	327.3	265.1	0.81	-0.3	0.14	-2.19	0.029	1	0.0883	221	339.7	353.8	288.4	277	266.4	251.9
TGME49_299180	410.6	454.3	366.9	0.81	-0.3	0.14	-2.16	0.031	1	0.0924	234	439.1	447.1	476.8	313.2	344.7	442.9
TGME49_306520	656.7	724.7	588.7	0.81	-0.3	0.11	-2.86	0.0042	1	0.0189	32	752.9	688.2	732.9	631.3	538.6	596.2
TGME49_263130	717.4	792.6	642.2	0.81	-0.3	0.12	-2.45	0.014	1	0.0507	109	809.5	806.1	762.1	686.2	719.5	520.9
TGME49_293470	929.8	1025.8	833.8	0.81	-0.3	0.11	-2.83	0.0047	1	0.0208	36	1102.3	979.7	995.3	914.5	732.5	854.4
TGME49_315950	1441.1	1593.4	1288.7	0.81	-0.3	0.09	-3.24	0.0012	1	0.0067	9	1600.5	1674.4	1505.4	1266.4	1413.7	1186.1
TGME49_277730	125.5	138.8	112.2	0.811	-0.3	0.23	-1.32	0.19	1	0.3566	1444	135.1	149	132.2	113.5	145	78
TGME49_263210	367.2	405.6	328.8	0.811	-0.3	0.13	-2.4	0.016	1	0.057	126	372	416	428.9	339.4	334.1	312.9
TGME49_312700	485.5	537.3	433.7	0.811	-0.3	0.12	-2.47	0.013	1	0.0487	103	524.9	567.6	519.5	385.5	489.7	425.9
TGME49_298990	853.4	942	764.8	0.811	-0.3	0.09	-3.25	0.0012	1	0.0065	9	943	920.1	963	778.5	787.9	728
TGME49_225125	876.4	968.8	783.9	0.811	-0.3	0.09	-3.2	0.0014	1	0.0075	11	938.9	1026.4	941.1	771.1	821.3	759.4
TGME49_231070	1249.1	1380.5	1117.7	0.811	-0.3	0.1	-2.99	0.0028	1	0.0134	21	1370	1403.5	1367.9	1011.8	1274.4	1066.9
TGME49_202820	1693.7	1868.7	1518.7	0.812	-0.3	0.08	-3.8	0.00015	1	0.0011	1	1873.9	1842.8	1889.5	1592	1465.1	1499
TGME49_500121	202.6	222.6	182.6	0.813	-0.3	0.19	-1.56	0.12	1	0.2594	911	256.4	202.2	209.3	229.6	178.4	139.9
TGME49_319910	206.6	227.9	185.2	0.813	-0.3	0.16	-1.92	0.055	1	0.146	421	242.6	220.3	220.7	170.9	185.8	199
TGME49_202160	244.5	269.4	219.5	0.813	-0.3	0.16	-1.89	0.059	1	0.153	450	275	260.5	272.8	225.8	180.9	251.9
TGME49_293330	273.4	302.1	244.6	0.813	-0.3	0.14	-2.11	0.035	1	0.103	269	305.7	312.3	288.4	217.1	264.8	251.9
TGME49_210760	326	359	293	0.813	-0.3	0.13	-2.31	0.021	1	0.0697	162	368	339.5	369.6	308.2	272.2	298.5
TGME49_225820	411.8	454.1	369.5	0.813	-0.3	0.13	-2.35	0.019	1	0.0634	144	429.4	451	482	379.3	326.7	402.5
TGME49_209190	628.9	693.2	564.6	0.813	-0.3	0.1	-2.96	0.0031	1	0.0147	24	711.7	681.7	686.1	590.1	545.1	558.5
TGME49_310220	1103.1	1217.7	988.5	0.813	-0.3	0.1	-2.92	0.0035	1	0.0163	27	1193.7	1320.6	1138.9	989.4	1081.3	894.7
TGME49_285870	1621.3	1787.2	1455.4	0.814	-0.3	0.09	-3.15	0.0017	1	0.0087	13	1910.2	1642	1809.4	1323.8	1506.6	1535.8
TGME49_297340	2759.4	3042.5	2476.2	0.814	-0.3	0.09	-3.25	0.0012	1	0.0065	9	3204.2	2682.6	3240.8	2380.5	2630.3	2417.9
TGME49_270560	185.5	204.4	166.6	0.815	-0.29	0.17	-1.7	0.088	1	0.2092	680	189.2	181.4	242.6	160.9	161.3	177.5
TGME49_500025	253.9	280.2	227.7	0.815	-0.3	0.18	-1.63	0.1	1	0.2345	793	229.7	290.3	320.6	215.8	186.6	280.6
TGME49_260010	306.3	337.8	274.7	0.815	-0.3	0.14	-2.18	0.029	1	0.0896	225	320.3	338.2	355	264.5	256.7	303
TGME49_239700	382.9	423	342.8	0.815	-0.3	0.13	-2.32	0.02	1	0.0672	155	401.1	443.2	424.8	303.2	367.5	357.7
TGME49_273780	480.4	529.4	431.3	0.815	-0.3	0.14	-2.16	0.031	1	0.0928	236	534.6	593.5	460.1	462.9	466.1	364.9
TGME49_244270	230	252.6	207.3	0.816	-0.29	0.15	-1.9	0.058	1	0.152	446	262	219	276.9	220.8	193.1	208
TGME49_292160	245.1	269.4	220.9	0.816	-0.29	0.15	-1.98	0.048	1	0.1329	371	280.6	252.7	274.8	232.1	195.6	234.9
TGME49_243490	264.5	291.1	237.8	0.816	-0.29	0.14	-2.09	0.036	1	0.1064	279	278.2	278.6	316.5	248.3	233.9	231.3
TGME49_203760	406.5	447.4	365.6	0.816	-0.29	0.12	-2.38	0.018	1	0.0603	134	426.2	432.8	483.1	393	366.7	337.1
TGME49_294430	418.5	460.9	376.1	0.816	-0.29	0.12	-2.46	0.014	1	0.0501	107	456.9	488.6	437.2	390.5	349.6	388.2
TGME49_270300	682	750.3	613.7	0.816	-0.29	0.11	-2.76	0.0058	1	0.0249	45	744	695.9	811	658.8	592.4	589.9
TGME49_310400	728	800.3	655.7	0.816	-0.29	0.12	-2.49	0.013	1	0.0469	98	863.7	769.8	767.3	763.6	604.6	598.9
TGME49_288510	349.8	385.2	314.5	0.817	-0.29	0.14	-2.15	0.031	1	0.094	239	397.1	399.2	359.2	316.9	350.4	276.1
TGME49_286720	817.8	898.8	736.7	0.817	-0.29	0.11	-2.75	0.0059	1	0.0253	46	976.1	833.3	887	808.5	710.5	691.2
TGME49_235630	970.2	1067.2	873.2	0.817	-0.29	0.1	-3.03	0.0024	1	0.012	19	1130.6	1039.4	1031.7	900.8	911.8	806.9
TGME49_316280	993.2	1092.8	893.6	0.817	-0.29	0.1	-3.03	0.0025	1	0.0122	19	1097.5	1095.1	1085.8	890.8	818.1	971.8
TGME49_293500	224.9	247.4	202.4	0.818	-0.29	0.67	-0.43	0.67	1	0.8101	5416	372	125.7	244.6	102.3	355.3	149.7
TGME49_259650	413.7	455.3	372	0.818	-0.29	0.12	-2.42	0.016	1	0.0549	120	451.3	474.3	440.4	368.1	346.3	401.6
TGME49_227940	417	459.5	374.6	0.818	-0.29	0.14	-2.02	0.044	1	0.1231	336	406	492.5	479.9	348.1	328.4	447.4
TGME49_233300	500.3	550.5	450.1	0.818	-0.29	0.12	-2.47	0.013	1	0.0488	103	507.1	600	544.5	477.9	419.6	452.7
TGME49_235170	1932.4	2126.8	1738	0.818	-0.29	0.08	-3.5	0.00046	1	0.003	4	2097.9	2204.4	2078	1738	1850.5	1625.4
TGME49_285260	218.4	240.6	196.2	0.819	-0.29	0.15	-1.9	0.057	1	0.1505	440	220	254	247.8	188.4	201.3	199
TGME49_306334	309.1	339.7	278.5	0.819	-0.29	0.49	-0.58	0.56	1	0.7353	4502	482.8	169.8	366.5	188.4	352	295
TGME49_204330	433.3	476	390.6	0.819	-0.29	0.15	-1.94	0.053	1	0.1422	407	472.3	492.5	463.3	457.9	417.2	296.8
TGME49_294010	476.6	523.1	430	0.819	-0.29	0.12	-2.34	0.02	1	0.0654	150	532.2	524.9	512.2	489.1	424.5	376.5
TGME49_223060	765.1	841.1	689.1	0.819	-0.29	0.59	-0.49	0.63	1	0.7831	5088	1370.8	566.3	586.1	480.3	1125.3	461.7
TGME49_203690	965	1061.7	868.4	0.819	-0.29	0.09	-3.15	0.0016	1	0.0086	13	1054.6	1097.7	1032.7	852.1	917.5	835.6
TGME49_263850	1995.2	2191.9	1798.5	0.819	-0.29	0.1	-2.81	0.0049	1	0.0217	38	2223.2	2133.1	2219.5	2099.8	1592.2	1703.4
TGME49_201170	3583.3	3938.8	3227.9	0.819	-0.29	0.08	-3.83	0.00013	0.98	0.001	1	3995.2	3937.1	3884.2	3384.9	3007.5	3291.2
TGME49_263360	332.2	365.6	298.8	0.82	-0.29	0.13	-2.13	0.033	1	0.0987	255	356.7	406.9	333.1	300.7	317	278.8
TGME49_291630	424.7	465.9	383.5	0.82	-0.29	0.12	-2.32	0.02	1	0.067	154	486.1	474.3	437.2	426.7	363.4	360.4
TGME49_270050	439.3	481.7	396.9	0.82	-0.29	0.13	-2.22	0.027	1	0.0835	205	508.7	483.4	452.9	460.4	361.8	368.5
TGME49_259870	447	491.6	402.5	0.82	-0.29	0.12	-2.37	0.018	1	0.0613	138	474.7	495.1	504.9	405.5	441.6	360.4
TGME49_248320	452.4	496.1	408.7	0.82	-0.29	0.13	-2.24	0.025	1	0.0794	192	520.8	478.2	489.3	472.9	393.6	359.5
TGME49_203080	559.7	613.4	506	0.82	-0.29	0.13	-2.18	0.029	1	0.0899	226	662.4	563.7	614.2	605.1	453	459.9
TGME49_217700	696	766	625.9	0.82	-0.29	0.11	-2.69	0.0072	1	0.0296	55	742.4	811.3	744.4	591.4	690.2	596.2
TGME49_225690	1990.9	2189.4	1792.4	0.82	-0.29	0.1	-2.95	0.0032	1	0.0152	25	2131.8	2442.9	1993.6	1735.5	1948.3	1693.5
TGME49_260600	4713.9	5181.9	4246	0.82	-0.29	0.08	-3.76	0.00017	1	0.0013	1	4850	5435.2	5260.5	4111	4456.3	4170.7
TGME49_203362	236.3	258.6	214	0.821	-0.28	0.16	-1.83	0.067	1	0.1699	515	270.9	233.3	271.7	243.3	191.5	207.1
TGME49_306320	315.7	345.9	285.5	0.821	-0.28	0.14	-2.02	0.044	1	0.1231	336	385	338.2	314.4	316.9	277	262.7
TGME49_234390	388.4	426.8	349.9	0.821	-0.28	0.12	-2.28	0.023	1	0.0733	173	434.3	438	408.1	326.9	336.5	386.4
TGME49_257480	501	549.5	452.5	0.821	-0.29	0.11	-2.52	0.012	1	0.0436	89	578.2	504.1	566.3	472.9	449	435.7
TGME49_213740	513.2	564	462.5	0.821	-0.28	0.11	-2.58	0.01	1	0.0387	77	567.7	576.7	547.6	435.4	457.1	494.9
TGME49_269885	1998.8	2196.5	1801.2	0.821	-0.28	0.1	-2.78	0.0054	1	0.0234	42	2187.6	2335.3	2066.5	1552.1	2020.8	1830.7
TGME49_282055	2653.2	2915.7	2390.7	0.821	-0.28	0.09	-3.08	0.0021	1	0.0105	16	2846.8	2961.3	2938.9	2103.5	2401.3	2667.2
TGME49_247440	5396	5924.3	4867.7	0.821	-0.28	0.1	-2.73	0.0063	1	0.0264	48	6279.1	5253.8	6240.1	5639.4	4558.2	4405.5
TGME49_269960	252.2	277.7	226.6	0.822	-0.28	0.16	-1.8	0.072	1	0.1792	551	275	286.4	271.7	180.9	245.3	253.7
TGME49_257980	256.6	282	231.3	0.822	-0.28	0.14	-2.02	0.043	1	0.1217	331	278.2	292.9	274.8	220.8	228.2	244.8
TGME49_259050	256.7	282.9	230.5	0.822	-0.28	0.16	-1.76	0.078	1	0.1919	604	245.9	307.1	295.7	189.6	251	251
TGME49_291640	288.4	316	260.8	0.822	-0.28	0.14	-1.97	0.049	1	0.1349	377	297.6	321.4	329	299.4	245.3	237.6
TGME49_203720	307.1	337	277.1	0.822	-0.28	0.17	-1.62	0.11	1	0.2389	811	342.1	273.4	395.6	232.1	255.9	343.4
TGME49_263400	350	383	316.9	0.822	-0.28	0.14	-2.04	0.041	1	0.1175	318	418.9	361.6	368.5	365.6	288.4	296.8
TGME49_276100	445	489.4	400.6	0.822	-0.28	0.13	-2.24	0.025	1	0.0805	195	449.7	498.9	519.5	360.6	390.3	451
TGME49_314070	587.5	644.3	530.7	0.822	-0.28	0.11	-2.54	0.011	1	0.0423	86	626.8	685.6	620.5	582.7	493.8	515.5
TGME49_210230	696.9	763.9	629.8	0.822	-0.28	0.11	-2.68	0.0074	1	0.0303	57	771.5	721.8	798.5	681.2	576.9	631.2
TGME49_280370	2532.8	2780.7	2284.8	0.822	-0.28	0.08	-3.75	0.00018	1	0.0013	1	2668	2844.6	2829.6	2336.9	2326.3	2191.1
TGME49_212280	2717.2	2981.4	2453.1	0.822	-0.28	0.09	-3.12	0.0018	1	0.0094	14	2988.3	2895.2	3060.7	2776	2305.2	2278.1
TGME49_273460	4574.4	5020.7	4128.1	0.822	-0.28	0.07	-3.94	8.3e-05	0.62	0.0007	1	5020.7	5030.9	5010.6	4389.2	3954.4	4040.7
TGME49_247590	224.4	246	202.8	0.823	-0.28	0.15	-1.86	0.063	1	0.1619	483	270.1	241	227	197.1	199.6	211.6
TGME49_253090	235.8	258.5	213.2	0.823	-0.28	0.15	-1.93	0.054	1	0.1434	412	264.5	242.3	268.6	210.9	204.5	224.1
TGME49_288330	346.7	379.9	313.4	0.823	-0.28	0.13	-2.1	0.036	1	0.1058	277	409.2	390.1	340.4	318.2	287.6	334.4
TGME49_264840	349.1	383.5	314.8	0.823	-0.28	0.13	-2.18	0.029	1	0.0886	222	382.5	362.9	405	287	339	318.3
TGME49_257800	385.7	424	347.4	0.823	-0.28	0.13	-2.16	0.031	1	0.0928	236	392.2	423.8	456	313.2	384.6	344.3
TGME49_226040	617.5	676.6	558.3	0.823	-0.28	0.11	-2.46	0.014	1	0.0497	106	685.8	677.8	666.3	596.4	483.2	595.3
TGME49_240880	623.6	684.6	562.6	0.823	-0.28	0.11	-2.59	0.0095	1	0.0371	73	679.3	663.5	711	531.5	620.1	536.1
TGME49_260520	1870	2049.3	1690.8	0.823	-0.28	0.09	-2.95	0.0031	1	0.0149	24	2208.7	1893.4	2045.7	1870.2	1603.6	1598.5
TGME49_246340	2599.8	2852.4	2347.2	0.823	-0.28	0.07	-3.9	9.8e-05	0.74	0.0008	1	2913.1	2882.2	2761.9	2348.1	2314.1	2379.4
TGME49_255250	454.2	496.7	411.6	0.824	-0.28	0.13	-2.15	0.032	1	0.095	243	519.2	474.3	496.6	484.1	370.7	380.1
TGME49_212090	577.7	634.6	520.8	0.824	-0.28	0.12	-2.3	0.021	1	0.0698	162	566.9	694.6	642.3	471.6	513.3	577.4
TGME49_229260	724.2	795.4	652.9	0.824	-0.28	0.13	-2.08	0.038	1	0.1097	290	750.5	895.5	740.2	541.5	779.8	637.4
TGME49_231960	2122.6	2327.4	1917.8	0.824	-0.28	0.1	-2.82	0.0049	1	0.0214	37	2144	2606.2	2232	2039.9	1983.3	1730.3
TGME49_291140	2813.4	3086	2540.9	0.824	-0.28	0.09	-3.29	0.001	1	0.0058	8	3069.2	3110.3	3078.4	2429.2	2818.5	2374.9
TGME49_284170	468.7	514.4	423	0.825	-0.28	0.12	-2.4	0.016	1	0.0569	125	499	540.4	503.9	391.8	452.2	425
TGME49_288440	1577.9	1729.7	1426.1	0.825	-0.28	0.13	-2.17	0.03	1	0.0921	233	1782.5	1849.3	1557.4	1336.2	1756.8	1185.2
TGME49_261520	2088.2	2287.5	1888.9	0.825	-0.28	0.08	-3.58	0.00035	1	0.0024	3	2347.8	2183.7	2330.9	1961.3	1860.3	1845.1
TGME49_271030	3253.2	3567	2939.4	0.825	-0.28	0.09	-3.27	0.0011	1	0.0061	8	3607.8	3563.9	3529.2	2722.4	3269.1	2826.8
TGME49_209250	3556.2	3898.6	3213.8	0.825	-0.28	0.09	-3.24	0.0012	1	0.0066	9	3740.4	4158.7	3796.7	2910.8	3323.7	3406.8
TGME49_207840	6815.6	7469.2	6162.1	0.825	-0.28	0.09	-3.11	0.0019	1	0.0097	15	7661.2	7166.6	7579.9	6845.9	5404	6236.3
TGME49_236000	195.6	214.4	176.8	0.826	-0.28	0.16	-1.74	0.083	1	0.1996	637	222.4	202.2	218.6	160.9	176.8	192.8
TGME49_233720	222.8	244.2	201.4	0.826	-0.28	0.16	-1.67	0.094	1	0.2196	725	225.6	276	231.1	207.1	171.1	225.9
TGME49_206310	385.5	422	349.1	0.826	-0.28	0.12	-2.33	0.02	1	0.0662	152	421.4	419.9	424.8	355.6	335.7	355.9
TGME49_207665	492.7	539.1	446.2	0.826	-0.28	0.14	-1.97	0.048	1	0.1334	372	642.9	444.5	529.9	409.2	476.7	452.7
TGME49_224700	892.7	978.7	806.8	0.826	-0.28	0.1	-2.87	0.0042	1	0.0189	32	958.4	1014.7	963	768.6	871.9	780
TGME49_254090	1022.8	1119.9	925.5	0.826	-0.28	0.09	-3.22	0.0013	1	0.0071	10	1124.1	1109.3	1126.4	937	921.6	918
TGME49_237880	7021.8	7688.9	6354.7	0.826	-0.28	0.1	-2.89	0.0038	1	0.0175	29	7679.8	7501	7886	7337.5	5571.8	6154.7
TGME49_249215	186.6	203.9	169.3	0.827	-0.27	0.16	-1.67	0.095	1	0.2206	730	199.8	194.4	217.6	188.4	167	152.4
TGME49_212840	339.8	370.8	308.8	0.827	-0.27	0.14	-1.99	0.047	1	0.1289	357	395.5	342.1	374.8	353.1	290.9	282.4
TGME49_220530	363	397.8	328.3	0.827	-0.27	0.12	-2.2	0.028	1	0.0855	212	388.2	414.7	390.4	319.4	311.3	354.1
TGME49_315885	521.8	570.7	472.8	0.827	-0.27	0.11	-2.56	0.01	1	0.0398	80	588.8	561.1	562.2	479.1	457.1	482.3
TGME49_310790	3506.7	3837	3176.4	0.827	-0.27	0.1	-2.88	0.0039	1	0.018	30	4016.2	3563.9	3931	3598.2	2857.6	3073.3
TGME49_267460	149	163.1	134.8	0.828	-0.27	0.19	-1.44	0.15	1	0.3077	1165	180.3	173.7	135.3	127.3	149.9	127.3
TGME49_264190	416.5	454.9	378.1	0.828	-0.27	0.12	-2.22	0.026	1	0.0823	201	482	454.9	427.9	414.2	365	355
TGME49_211150	699	765.7	632.2	0.828	-0.27	0.12	-2.26	0.024	1	0.076	181	767.5	842.4	687.1	587.6	721.9	587.2
TGME49_267420	1695.1	1853.1	1537.2	0.828	-0.27	0.1	-2.67	0.0075	1	0.0307	58	1985.5	1735.3	1838.5	1761.7	1415.4	1434.4
TGME49_205250	8338.1	9122	7554.1	0.828	-0.27	0.08	-3.6	0.00031	1	0.0021	2	9104.8	9215.5	9045.7	7089.2	7355.5	8217.6
TGME49_232740	271.9	297.8	245.9	0.829	-0.27	0.16	-1.69	0.091	1	0.2135	698	280.6	294.2	318.6	210.9	225.7	301.2
TGME49_222960	394.9	432.6	357.2	0.829	-0.27	0.13	-2.13	0.033	1	0.0983	254	426.2	413.4	458.1	315.7	391.1	364.9
TGME49_265260	415.4	453.5	377.3	0.829	-0.27	0.12	-2.21	0.027	1	0.0853	211	444	445.8	470.6	414.2	342.2	375.6
TGME49_268680	636.2	694.9	577.6	0.829	-0.27	0.11	-2.47	0.014	1	0.0489	104	707.6	702.4	674.6	641.3	568.8	522.7
TGME49_228200	1241.5	1358.5	1124.4	0.829	-0.27	0.09	-3.13	0.0017	1	0.009	13	1302.1	1397	1376.3	1068	1149.7	1155.6
TGME49_230940	4294.4	4697	3891.8	0.829	-0.27	0.08	-3.34	0.00084	1	0.0049	6	4547.5	5043.9	4499.5	4056.1	4008.1	3611.2
TGME49_226700	274.3	300.5	248.2	0.83	-0.27	0.14	-1.85	0.064	1	0.1641	493	266.9	330.5	304	234.6	242.8	267.2
TGME49_246630	426.9	466	387.7	0.83	-0.27	0.12	-2.18	0.029	1	0.0887	222	457.7	493.8	446.6	432.9	362.6	367.6
TGME49_307020	480.5	525.2	435.8	0.83	-0.27	0.12	-2.19	0.029	1	0.0879	219	559.6	497.6	518.4	391.8	425.3	490.4
TGME49_257470	590.7	646.7	534.7	0.83	-0.27	0.13	-2.03	0.042	1	0.1193	323	638.1	733.5	568.4	500.3	622.5	481.4
TGME49_310450	1106.7	1210.8	1002.6	0.83	-0.27	0.1	-2.65	0.008	1	0.0321	61	1136.3	1294.7	1201.4	932	1114.7	961.1
TGME49_320740	1618.7	1768.4	1469	0.83	-0.27	0.11	-2.48	0.013	1	0.0478	101	2020.2	1600.5	1684.4	1449.8	1624	1333.1
TGME49_203880	1676.7	1832.7	1520.7	0.83	-0.27	0.09	-2.88	0.0039	1	0.018	30	1868.2	1898.6	1731.3	1497.2	1675.3	1389.6
TGME49_223390	1911.5	2088.3	1734.6	0.83	-0.27	0.1	-2.76	0.0058	1	0.0247	44	2062.3	2148.7	2054	1861.5	1850.5	1491.8
TGME49_252250	249.9	272.4	227.4	0.831	-0.27	0.15	-1.76	0.079	1	0.1929	609	259.6	257.9	299.8	255.8	201.3	225
TGME49_263510	436.2	475.6	396.8	0.831	-0.27	0.12	-2.18	0.029	1	0.0897	226	461	469.1	496.6	444.2	364.2	381.9
TGME49_239810	485.2	530	440.3	0.831	-0.27	0.46	-0.59	0.56	1	0.7352	4500	537.8	649.3	402.9	605.1	496.2	219.6
TGME49_301430	495.4	540.7	450.1	0.831	-0.27	0.11	-2.44	0.015	1	0.0523	113	553.2	511.9	557	459.1	436.7	454.5
TGME49_227780	511.5	559.2	463.9	0.831	-0.27	0.12	-2.16	0.031	1	0.0929	236	571	571.5	535.1	442.9	534.5	414.2
TGME49_249770	516.9	564.6	469.2	0.831	-0.27	0.12	-2.28	0.023	1	0.0735	174	562.9	546.9	584	457.9	425.3	524.5
TGME49_247790	627.2	685.9	568.6	0.831	-0.27	0.1	-2.57	0.01	1	0.0388	77	672.9	683	701.7	529	603.8	572.9
TGME49_261720	3275	3579.2	2970.8	0.831	-0.27	0.07	-3.62	0.00029	1	0.002	2	3558.5	3588.5	3590.6	2798.5	3116.7	2997.1
TGME49_311730	120.1	130.6	109.6	0.832	-0.27	0.21	-1.27	0.2	1	0.3823	1594	156.1	124.4	111.4	116	97	115.7
TGME49_268000	313.3	341.7	284.9	0.832	-0.26	0.13	-2.08	0.037	1	0.109	288	343.7	336.9	344.6	290.7	277.9	286
TGME49_242020	423.7	462.1	385.3	0.832	-0.27	0.12	-2.22	0.027	1	0.0837	205	472.3	429	485.1	398	400.1	357.7
TGME49_248570	530.6	580	481.2	0.832	-0.26	0.11	-2.34	0.019	1	0.0654	150	562.1	611.7	566.3	456.6	528	459
TGME49_203790	723.8	790.7	657	0.832	-0.27	0.11	-2.35	0.019	1	0.0633	144	818.4	727	826.6	572.7	682.8	715.4
TGME49_245432	1769.9	1930.2	1609.6	0.832	-0.26	0.09	-3.06	0.0022	1	0.011	17	1974.9	1880.4	1935.3	1759.2	1512.3	1557.3
TGME49_273830	185.6	201.8	169.3	0.833	-0.26	0.17	-1.58	0.11	1	0.2538	881	220	191.8	193.6	192.1	158.9	156.9
TGME49_307575	221.2	241.5	200.9	0.833	-0.26	0.15	-1.8	0.073	1	0.1806	558	249.1	235.9	239.4	192.1	204.5	206.2
TGME49_305800	430.8	469.6	392.1	0.833	-0.26	0.12	-2.21	0.027	1	0.0842	207	487.7	486	435.2	420.5	376.5	379.2
TGME49_288740	454.4	495.8	413	0.833	-0.26	0.12	-2.21	0.027	1	0.0849	209	493.3	454.9	539.3	395.5	438.4	405.2
TGME49_318525	1006.4	1100	912.7	0.833	-0.26	0.13	-2.07	0.038	1	0.1104	292	1054.6	1280.4	965.1	764.8	1018.5	954.8
TGME49_307570	1021.4	1114.2	928.6	0.833	-0.26	0.11	-2.37	0.018	1	0.0608	136	1099.1	1227.3	1016.1	1010.6	965.6	809.6
TGME49_267620	1036	1132.2	939.7	0.833	-0.26	0.11	-2.44	0.015	1	0.052	112	1065.1	1172.8	1158.7	799.7	1014.5	1005
TGME49_205510	1557	1698.4	1415.5	0.833	-0.26	0.09	-2.94	0.0033	1	0.0155	25	1715.3	1807.9	1572	1510.9	1373	1362.7
TGME49_320110	1873.9	2043.2	1704.5	0.833	-0.26	0.08	-3.15	0.0016	1	0.0085	12	2074.4	1907.6	2147.7	1782.9	1637	1693.5
TGME49_248420	2153.6	2349.4	1957.7	0.833	-0.26	0.08	-3.35	0.0008	1	0.0048	6	2387.4	2292.5	2368.4	2039.9	1997.1	1836.1
TGME49_212290	8498.1	9272	7724.2	0.833	-0.26	0.09	-2.88	0.004	1	0.0182	31	9456.6	8719.2	9640.2	8692.4	6820.1	7660
TGME49_275830	139.8	152.5	127	0.834	-0.26	0.18	-1.43	0.15	1	0.3109	1184	156.9	163.3	137.4	121	126.3	133.6
TGME49_254290	273	298.2	247.8	0.834	-0.26	0.17	-1.54	0.12	1	0.2688	963	276.6	362.9	255.1	259.5	278.7	205.3
TGME49_285540	311.8	339.8	283.8	0.834	-0.26	0.13	-1.94	0.052	1	0.141	402	330	344.7	344.6	304.4	295	251.9
TGME49_500004	379.1	413.7	344.4	0.834	-0.26	0.12	-2.13	0.033	1	0.0978	252	419.7	413.4	408.1	318.2	343	372.1
TGME49_232760	639.1	695.3	583	0.834	-0.26	0.13	-2.02	0.043	1	0.1215	330	768.3	633.7	684	678.7	494.6	575.6
TGME49_253780	939.1	1023	855.2	0.834	-0.26	0.1	-2.74	0.0062	1	0.0261	47	1048.1	938.3	1082.7	878.3	831.1	856.2
TGME49_249780	1176.1	1281.6	1070.6	0.834	-0.26	0.09	-3	0.0027	1	0.0131	21	1349	1267.4	1228.4	1092.9	1078.8	1040
TGME49_248670	1816.7	1982.7	1650.8	0.834	-0.26	0.08	-3.25	0.0011	1	0.0064	9	1952.3	2001	1994.7	1544.6	1724.2	1683.7
TGME49_209600	3666.5	3998	3335	0.834	-0.26	0.07	-3.54	0.0004	1	0.0026	3	4203	3909.9	3881.1	3444.8	3197.4	3362.9
TGME49_232980	160.8	175.3	146.2	0.835	-0.26	0.19	-1.4	0.16	1	0.3236	1253	182.8	156.8	186.3	126	136.9	175.7
TGME49_312340	281.4	305.6	257.1	0.835	-0.26	0.16	-1.61	0.11	1	0.2411	821	321.9	304.5	290.5	309.4	204.5	257.3
TGME49_275350	505.5	551.1	459.9	0.835	-0.26	0.11	-2.32	0.02	1	0.0675	156	571.8	533.9	547.6	447.9	497	434.8
TGME49_252280	706.8	771	642.6	0.835	-0.26	0.1	-2.63	0.0084	1	0.0336	65	726.2	778.9	807.9	638.8	654.3	634.7
TGME49_305750	1065.1	1160	970.3	0.835	-0.26	0.1	-2.55	0.011	1	0.0415	83	1137.1	1198.8	1144.1	1104.2	893.1	913.6
TGME49_271740	1405.1	1531.9	1278.3	0.835	-0.26	0.1	-2.72	0.0066	1	0.0276	51	1514	1621.2	1460.6	1318.8	1373.8	1142.2
TGME49_233245	180.7	197.4	164	0.836	-0.26	0.17	-1.49	0.14	1	0.2855	1046	185.2	232	174.9	160.9	175.2	156
TGME49_310310	225.9	245.7	206	0.836	-0.26	0.16	-1.59	0.11	1	0.2494	861	275	254	208.2	215.8	216.7	185.6
TGME49_208320	301.2	327.2	275.2	0.836	-0.26	0.15	-1.77	0.076	1	0.1878	587	351	274.7	356	296.9	271.3	257.3
TGME49_291000	345.9	376.9	314.9	0.836	-0.26	0.14	-1.83	0.067	1	0.17	516	355	392.7	383.1	311.9	269.7	363.1
TGME49_223490	471.4	512.4	430.4	0.836	-0.26	0.13	-2.01	0.044	1	0.1241	340	501.4	497.6	538.2	505.3	387.9	398.1
TGME49_289990	950.4	1035.9	865	0.836	-0.26	0.09	-2.9	0.0038	1	0.0174	29	1006.9	1064	1036.9	868.4	888.2	838.3
TGME49_254860	104.8	114.3	95.3	0.837	-0.26	0.24	-1.09	0.28	1	0.4699	2171	111.6	90.7	140.5	74.9	112.4	98.6
TGME49_217722	210.2	229.3	191.1	0.837	-0.26	0.2	-1.27	0.2	1	0.3798	1580	220	208.6	259.2	141	176	256.4
TGME49_220230	260.8	284.5	237	0.837	-0.26	0.15	-1.71	0.087	1	0.2075	673	268.5	333.1	251.9	234.6	237.1	239.4
TGME49_210310	369	401.5	336.6	0.837	-0.26	0.14	-1.9	0.058	1	0.1515	444	427	379.7	397.7	339.4	378.1	292.3
TGME49_311440	431.4	469.7	393.3	0.837	-0.26	0.12	-2.06	0.039	1	0.1123	300	441.6	456.2	511.2	400.5	356.1	423.2
TGME49_267610	437.2	476.6	397.8	0.837	-0.26	0.14	-1.85	0.064	1	0.1633	490	437.5	498.9	493.5	358.1	359.3	476.1
TGME49_254650	609.8	663.1	556.4	0.837	-0.26	0.11	-2.37	0.018	1	0.061	137	668	667.4	653.8	592.6	501.1	575.6
TGME49_224000	924.6	1006.5	842.7	0.837	-0.26	0.11	-2.43	0.015	1	0.053	115	1013.4	1069.2	937	883.3	898.8	745.9
TGME49_289960	156	169.5	142.5	0.838	-0.26	0.19	-1.36	0.17	1	0.3401	1347	150.4	159.4	198.8	158.5	124.7	144.3
TGME49_263110	201	219.3	182.7	0.838	-0.26	0.16	-1.57	0.12	1	0.2577	901	214.3	243.6	199.9	164.7	182.5	200.8
TGME49_228990	281.7	305.8	257.6	0.838	-0.26	0.15	-1.68	0.092	1	0.2158	709	313	261.8	342.5	288.2	253.4	231.3
TGME49_500062	796.9	867	726.8	0.838	-0.25	0.5	-0.51	0.61	1	0.7686	4920	1248.7	412.1	940.1	527.8	907.7	745
TGME49_225920	234.1	254.3	213.9	0.839	-0.25	0.14	-1.75	0.08	1	0.1953	618	257.2	257.9	247.8	224.6	202.9	214.3
TGME49_295400	444.1	483.5	404.7	0.839	-0.25	0.12	-2.12	0.034	1	0.1011	263	482.8	510.6	457	390.5	441.6	381.9
TGME49_278030	1100.1	1196.6	1003.6	0.839	-0.25	0.1	-2.43	0.015	1	0.0529	115	1222.8	1226	1141	1003.1	1123.7	884
TGME49_259660	1137.1	1235.2	1039.1	0.839	-0.25	0.1	-2.63	0.0084	1	0.0336	65	1285.1	1165.1	1255.5	1142.9	972.9	1001.4
TGME49_227280	51685.3	56206.7	47163.9	0.839	-0.25	0.1	-2.46	0.014	1	0.0499	106	56802.7	54933	56884.4	56564.9	41065	43861.8
TGME49_221260	380.7	414.4	346.9	0.84	-0.25	0.13	-1.93	0.053	1	0.1424	408	394.7	403	445.6	305.7	357.7	377.4
TGME49_205200	541.4	588.8	493.9	0.84	-0.25	0.11	-2.28	0.023	1	0.0736	174	604.9	591	570.5	460.4	533.7	487.7
TGME49_230570	586.5	637.7	535.2	0.84	-0.25	0.1	-2.42	0.015	1	0.0542	118	642.1	645.4	625.7	535.2	562.2	508.3
TGME49_213770	735.1	799.4	670.7	0.84	-0.25	0.1	-2.53	0.011	1	0.0428	87	791.8	804.8	801.6	665	718.7	628.5
TGME49_213255	123.5	134.5	112.6	0.841	-0.25	0.21	-1.18	0.24	1	0.4233	1847	120.5	152.9	130.1	116	132	89.7
TGME49_215560	265.7	288.5	242.8	0.841	-0.25	0.15	-1.72	0.085	1	0.2041	656	278.2	276	311.3	242	219.2	267.2
TGME49_254610	280.9	304.7	257.1	0.842	-0.25	0.14	-1.76	0.079	1	0.1925	606	291.1	309.7	313.4	275.7	226.5	269
TGME49_260580	670.9	729.5	612.3	0.842	-0.25	0.1	-2.41	0.016	1	0.0552	121	702	777.6	709	590.1	647.8	598.9
TGME49_500338	860.2	932.8	787.5	0.842	-0.25	0.1	-2.37	0.018	1	0.0607	136	983.4	822.9	992.1	830.9	755.3	776.4
TGME49_294610	5569.2	6049.2	5089.2	0.842	-0.25	0.09	-2.89	0.0039	1	0.0177	30	5906.2	6666.4	5574.9	5110.4	5386.8	4770.4
TGME49_206440	112.3	122.1	102.5	0.843	-0.25	0.21	-1.18	0.24	1	0.4244	1856	115.6	115.3	135.3	87.3	102.7	117.4
TGME49_242435	288.5	313.5	263.6	0.843	-0.25	0.15	-1.65	0.1	1	0.2293	770	285.5	344.7	310.2	275.7	290.9	224.1
TGME49_262040	1346.8	1461	1232.5	0.843	-0.25	0.1	-2.59	0.0097	1	0.0378	75	1382.9	1470.9	1529.3	1283.8	1106.5	1307.1
TGME49_254940	4310.6	4679.6	3941.6	0.843	-0.25	0.11	-2.25	0.024	1	0.0773	186	4619.5	5085.3	4333.9	3723	4679.6	3422.1
TGME49_247980	285.2	309.8	260.5	0.844	-0.24	0.14	-1.77	0.076	1	0.1877	586	280.6	334.4	314.4	257	266.4	258.2
TGME49_224280	481.8	522.9	440.7	0.844	-0.25	0.13	-1.85	0.065	1	0.1658	499	534.6	526.2	508	429.2	519.9	373
TGME49_211890	607	659.6	554.5	0.844	-0.24	0.13	-1.91	0.056	1	0.148	430	595.2	719.3	664.2	496.6	648.6	518.2
TGME49_263200	614.7	667.9	561.5	0.844	-0.24	0.12	-1.98	0.047	1	0.1308	363	685.8	708.9	609	476.6	631.5	576.5
TGME49_221280	895.8	972.9	818.6	0.844	-0.25	0.12	-2.05	0.04	1	0.1151	309	978.6	1078.2	862	727.4	939.5	788.9
TGME49_217910	1630.1	1767.3	1492.8	0.844	-0.24	0.09	-2.58	0.0098	1	0.0378	75	1799.4	1839	1663.6	1563.3	1586.5	1328.7
TGME49_227948	2428.2	2633.1	2223.4	0.844	-0.24	0.07	-3.37	0.00076	1	0.0045	6	2624.4	2624.3	2650.5	2278.2	2236.7	2155.3
TGME49_251540	2451.4	2657.1	2245.8	0.844	-0.25	0.1	-2.35	0.019	1	0.0634	144	2885.6	2435.1	2650.5	2590.1	2012.6	2134.6
TGME49_250060	141.9	154.1	129.7	0.845	-0.24	0.18	-1.32	0.19	1	0.3575	1450	150.4	146.4	165.5	113.5	141	134.5
TGME49_240500	352.7	381.8	323.6	0.845	-0.24	0.13	-1.91	0.057	1	0.1491	434	383.3	365.5	396.6	350.6	324.3	295.9
TGME49_305620	436.6	472.7	400.4	0.845	-0.24	0.12	-1.98	0.048	1	0.1323	368	453.7	488.6	475.8	447.9	390.3	363.1
TGME49_226260	586.3	634.2	538.5	0.845	-0.24	0.13	-1.93	0.053	1	0.1424	408	686.6	640.2	575.7	622.6	479.1	513.7
TGME49_263270	660.2	715.2	605.2	0.845	-0.24	0.11	-2.18	0.029	1	0.0899	226	793.4	645.4	706.9	570.2	632.3	613.2
TGME49_500287	710.5	771.7	649.2	0.845	-0.24	0.15	-1.65	0.099	1	0.2281	764	738.4	850.1	726.7	496.6	808.3	642.8
TGME49_263560	814.5	882.1	746.9	0.845	-0.24	0.1	-2.4	0.016	1	0.057	126	882.3	855.3	908.8	802.2	674.7	763.8
TGME49_203780	833	902.8	763.2	0.845	-0.24	0.1	-2.36	0.018	1	0.0622	141	883.1	955.1	870.3	830.9	768.4	690.3
TGME49_242570	1957.2	2122.7	1791.7	0.845	-0.24	0.08	-2.87	0.0041	1	0.0187	32	2090.6	2248.5	2029	1666.9	1857.8	1850.4
TGME49_258630	128.8	139.1	118.5	0.846	-0.24	0.2	-1.21	0.23	1	0.4109	1769	160.1	111.5	145.7	118.5	121.4	115.7
TGME49_259210	354.4	383.8	325	0.846	-0.24	0.13	-1.89	0.059	1	0.1544	456	364.7	379.7	407.1	348.1	330	296.8
TGME49_269200	636.9	689.3	584.4	0.846	-0.24	0.11	-2.29	0.022	1	0.0718	169	749.7	663.5	654.8	578.9	593.2	581
TGME49_268580	717.4	776.2	658.7	0.846	-0.24	0.11	-2.25	0.025	1	0.0789	190	773.2	762	793.3	741.1	629.9	605.2
TGME49_307810	783.5	848.8	718.2	0.846	-0.24	0.1	-2.48	0.013	1	0.0474	100	839.5	860.5	846.4	729.9	669	755.8
TGME49_287170	935.9	1014.8	857	0.846	-0.24	0.1	-2.47	0.013	1	0.0488	103	1027.1	978.4	1039	772.3	893.1	905.5
TGME49_260470	1104.7	1195.8	1013.5	0.846	-0.24	0.09	-2.66	0.0078	1	0.0317	60	1250.3	1170.2	1167	1058	1034	948.5
TGME49_312230	1661.4	1799.8	1523	0.846	-0.24	0.09	-2.67	0.0075	1	0.0308	58	1921.6	1835.1	1642.8	1539.6	1591.4	1438
TGME49_313440	2487.8	2692.9	2282.6	0.846	-0.24	0.1	-2.51	0.012	1	0.045	93	2774.8	2629.5	2674.5	2622.6	2156	2069.2
TGME49_272680	479.5	518.8	440.2	0.847	-0.24	0.12	-2.04	0.041	1	0.1171	316	502.2	489.9	564.3	460.4	407.4	452.7
TGME49_297520	575.5	624.3	526.7	0.847	-0.24	0.12	-1.92	0.055	1	0.1466	424	621.1	684.3	567.4	459.1	595.6	525.4
TGME49_318770	631.5	684.2	578.7	0.847	-0.24	0.11	-2.23	0.026	1	0.0821	200	674.5	712.8	665.2	576.4	628.2	531.6
TGME49_318480	723.9	784.4	663.3	0.847	-0.24	0.1	-2.43	0.015	1	0.0535	116	754.6	839.8	758.9	665	661.6	663.4
TGME49_293170	1509	1635.5	1382.5	0.847	-0.24	0.11	-2.16	0.03	1	0.0923	234	1645.8	1767.7	1492.9	1257.6	1615	1274.9
TGME49_235150	2411	2609.2	2212.7	0.847	-0.24	0.1	-2.49	0.013	1	0.0473	99	2840.3	2496	2491.3	2489.1	2110.4	2038.7
TGME49_226330	159.8	173.3	146.2	0.848	-0.24	0.17	-1.39	0.16	1	0.328	1277	159.3	187.9	172.8	142.2	145	151.5
TGME49_238260	161.3	174.5	148.2	0.848	-0.24	0.17	-1.39	0.16	1	0.3276	1274	173.1	162	188.4	146	142.6	156
TGME49_309390	168.9	182.8	155	0.848	-0.24	0.17	-1.42	0.16	1	0.316	1215	178.7	169.8	199.9	152.2	162.2	150.6
TGME49_295380	217.4	235.9	198.9	0.848	-0.24	0.15	-1.54	0.12	1	0.2663	949	223.2	246.2	238.4	177.2	215.1	204.4
TGME49_281490	449.8	487	412.7	0.848	-0.24	0.12	-2.04	0.041	1	0.1172	317	516.8	486	458.1	401.7	438.4	398.1
TGME49_264670	562	608	515.9	0.848	-0.24	0.12	-1.96	0.051	1	0.1378	388	627.6	615.6	580.9	534	573.6	440.2
TGME49_238880	668.5	723.8	613.3	0.848	-0.24	0.12	-1.91	0.057	1	0.1493	435	729.5	767.2	674.6	607.6	711.3	520.9
TGME49_271930	2704.3	2925.6	2483.1	0.848	-0.24	0.1	-2.46	0.014	1	0.0499	106	3009.3	3044.2	2723.4	2816	2226.9	2406.3
TGME49_288270	178.1	192.2	164	0.849	-0.24	0.17	-1.38	0.17	1	0.3317	1301	198.9	194.4	183.2	182.2	138.5	171.2
TGME49_500344	283.8	307.7	259.9	0.849	-0.24	0.16	-1.47	0.14	1	0.295	1099	292	303.3	327.9	222.1	321.9	235.8
TGME49_248460	1085.8	1173	998.7	0.849	-0.24	0.1	-2.34	0.019	1	0.0649	148	1247.1	1154.7	1117.1	1106.7	907.7	981.7
TGME49_201130	1167.8	1262.2	1073.4	0.849	-0.24	0.09	-2.67	0.0077	1	0.0311	59	1281.9	1233.7	1271.1	1134.1	1082.1	1004.1
TGME49_244500	1470.4	1592.3	1348.6	0.849	-0.24	0.12	-2.06	0.04	1	0.114	305	1478.4	1806.6	1491.8	1278.8	1562	1204.9
TGME49_261780	2708.3	2928.9	2487.7	0.849	-0.24	0.08	-2.82	0.0049	1	0.0214	37	2879.1	3019.6	2887.9	2696.2	2270.1	2496.8
TGME49_306720	106.6	115.8	97.4	0.85	-0.23	0.23	-1.01	0.31	1	0.5125	2469	93	128.3	126	79.8	90.4	121.9
TGME49_246520	278.5	301.1	256	0.85	-0.23	0.14	-1.69	0.091	1	0.2141	702	282.3	309.7	311.3	267	234.7	266.3
TGME49_219210	424.6	458.3	390.8	0.85	-0.23	0.12	-2.02	0.044	1	0.123	336	478.8	438	458.1	406.7	374.8	390.9
TGME49_273640	441.3	476.1	406.5	0.85	-0.23	0.12	-1.89	0.059	1	0.1541	455	474.7	476.9	476.8	461.6	362.6	395.4
TGME49_272270	512.6	554.1	471.1	0.85	-0.23	0.11	-2.06	0.039	1	0.1124	300	550.8	575.4	536.1	495.3	492.2	425.9
TGME49_305330	3528	3814	3242	0.85	-0.23	0.1	-2.31	0.021	1	0.0694	161	3754.2	4121.1	3566.7	3281.3	3653.7	2790.9
TGME49_251570	154.2	167.1	141.3	0.851	-0.23	0.18	-1.31	0.19	1	0.3614	1475	148	171.1	182.2	132.3	149.1	142.5
TGME49_289900	205.7	221.6	189.9	0.851	-0.23	0.17	-1.36	0.17	1	0.3391	1340	249.9	203.5	211.3	200.9	158.9	209.8
TGME49_249510	319.1	344.6	293.5	0.851	-0.23	0.14	-1.62	0.1	1	0.2383	808	346.1	342.1	345.6	295.7	246.9	338
TGME49_212820	517.2	558.7	475.7	0.851	-0.23	0.11	-2.17	0.03	1	0.0914	231	574.2	553.4	548.6	480.3	491.3	455.4
TGME49_298010	831.2	900	762.4	0.851	-0.23	0.14	-1.73	0.084	1	0.201	644	862.9	1008.3	828.7	602.6	894.7	789.8
TGME49_267390	983.3	1061.8	904.8	0.851	-0.23	0.09	-2.58	0.0098	1	0.0379	75	1078.1	1065.3	1042.1	958.2	885.7	870.5
TGME49_311510	2392.3	2585.4	2199.3	0.851	-0.23	0.12	-1.97	0.049	1	0.1351	379	2774.8	2312	2669.3	1941.4	2664.5	1992.1
TGME49_215920	256.2	276.7	235.7	0.852	-0.23	0.14	-1.67	0.095	1	0.2208	731	280.6	269.6	280	228.3	232.2	246.5
TGME49_500128	362.5	392.2	332.9	0.852	-0.23	0.13	-1.84	0.066	1	0.1684	509	375.3	421.2	380	320.6	355.3	322.8
TGME49_289780	381.6	413.1	350	0.852	-0.23	0.13	-1.8	0.072	1	0.1799	554	376.1	451	412.3	320.6	361	368.5
TGME49_318460	755.9	816.3	695.4	0.852	-0.23	0.1	-2.41	0.016	1	0.0563	124	813.6	820.3	815.1	706.2	722.8	657.2
TGME49_266460	1416.5	1527.5	1305.5	0.852	-0.23	0.1	-2.36	0.018	1	0.0627	142	1643.4	1424.3	1514.7	1447.3	1214.9	1254.2
TGME49_220900	5603	6051.1	5155	0.852	-0.23	0.08	-2.86	0.0043	1	0.0193	33	5962	6634	5557.2	5290.1	5131.8	5043
TGME49_231420	134.4	144.5	124.4	0.853	-0.23	0.2	-1.13	0.26	1	0.446	2013	165	110.2	158.2	133.5	122.2	117.4
TGME49_316100	216.3	233.5	199.3	0.853	-0.23	0.15	-1.55	0.12	1	0.2652	943	237	233.3	230.1	198.4	192.3	207.1
TGME49_285220	371.8	401.1	342.5	0.853	-0.23	0.14	-1.69	0.091	1	0.2141	701	457.7	392.7	352.9	324.4	336.5	366.7
TGME49_286928	580.7	626.4	535.1	0.853	-0.23	0.1	-2.24	0.025	1	0.0792	191	635.7	611.7	631.9	536.5	527.2	541.5
TGME49_209590	714.9	770.6	659.2	0.853	-0.23	0.11	-2.07	0.039	1	0.1115	296	845.1	681.7	785	645	632.3	700.2
TGME49_290600	1203.3	1298.3	1108.3	0.853	-0.23	0.09	-2.51	0.012	1	0.0452	94	1314.2	1222.1	1358.6	1078	1060.9	1186.1
TGME49_287970	1233.3	1332.9	1133.6	0.853	-0.23	0.11	-2	0.045	1	0.1254	346	1306.1	1426.8	1265.9	980.7	1338.8	1081.2
TGME49_294630	1937.3	2091.2	1783.4	0.853	-0.23	0.08	-2.85	0.0044	1	0.0196	33	2063.1	2108.5	2101.9	1746.7	1901	1702.5
TGME49_209440	2356	2544.6	2167.5	0.853	-0.23	0.1	-2.29	0.022	1	0.0718	168	2560.5	2721.5	2351.7	2023.7	2480.3	1998.4
TGME49_215020	153.7	165.6	141.7	0.854	-0.23	0.18	-1.24	0.21	1	0.3943	1665	178.7	146.4	171.8	128.5	135.3	161.4
TGME49_323110	206.4	222.4	190.4	0.854	-0.23	0.15	-1.48	0.14	1	0.2905	1074	224	204.8	238.4	190.9	186.6	193.7
TGME49_263280	334.5	359.9	309.1	0.854	-0.23	0.13	-1.74	0.082	1	0.1987	632	379.3	338.2	362.3	338.1	292.5	296.8
TGME49_500422	364.8	393.6	336.1	0.854	-0.23	0.46	-0.49	0.62	1	0.7792	5045	232.9	489.9	458.1	393	194.7	420.5
TGME49_264880	639.2	689.9	588.6	0.854	-0.23	0.1	-2.17	0.03	1	0.0907	229	681.8	667.4	720.4	554	630.7	581
TGME49_297180	1154.2	1246	1062.4	0.854	-0.23	0.09	-2.49	0.013	1	0.0467	98	1215.5	1323.2	1199.3	998.1	1073.9	1115.3
TGME49_293430	1327.2	1430.2	1224.2	0.854	-0.23	0.09	-2.63	0.0085	1	0.0338	65	1495.4	1343.9	1451.2	1270.1	1192.1	1210.3
TGME49_262730	2171.2	2343.6	1998.8	0.854	-0.23	0.08	-2.79	0.0052	1	0.0227	40	2397.9	2409.2	2223.7	1866.5	2053.4	2076.4
TGME49_210975	243.1	262.6	223.7	0.855	-0.23	0.17	-1.33	0.18	1	0.3538	1428	245.9	309.7	232.2	232.1	254.2	184.7
TGME49_311180	376.8	405.8	347.8	0.855	-0.23	0.13	-1.78	0.074	1	0.1842	573	425.4	364.2	427.9	349.3	365	329
TGME49_318210	432.2	465.8	398.7	0.855	-0.23	0.11	-1.97	0.049	1	0.1344	375	462.6	480.8	453.9	419.2	387.9	389.1
TGME49_271240	463.9	499.3	428.4	0.855	-0.23	0.12	-1.95	0.051	1	0.1381	390	521.6	465.2	511.2	457.9	421.3	406.1
TGME49_202920	596	642.3	549.7	0.855	-0.23	0.1	-2.18	0.029	1	0.0891	224	622.7	628.5	675.6	568.9	537.8	542.4
TGME49_240510	691.9	745.9	637.8	0.855	-0.23	0.11	-2.1	0.036	1	0.1057	277	741.6	778.9	717.3	681.2	665.7	566.6
TGME49_212850	859.4	925.7	793	0.855	-0.23	0.11	-2.14	0.032	1	0.0963	246	993.1	845	939	809.7	720.3	849
TGME49_270840	1048.1	1128.7	967.6	0.855	-0.23	0.11	-2.12	0.034	1	0.1002	259	1201.8	1128.8	1055.6	1078	972.1	852.6
TGME49_293760	1480.5	1596.1	1364.9	0.855	-0.23	0.09	-2.4	0.016	1	0.0568	125	1594	1700.3	1493.9	1439.8	1418.6	1236.3
TGME49_227810	2186.5	2357	2016	0.855	-0.23	0.08	-2.99	0.0028	1	0.0134	21	2353.4	2411.8	2305.9	2059.9	1936.9	2051.3
TGME49_202880	188.8	204	173.7	0.856	-0.22	0.16	-1.36	0.17	1	0.3391	1340	191.7	199.6	220.7	153.5	187.4	180.2
TGME49_216950	256	274.9	237	0.856	-0.22	0.15	-1.5	0.13	1	0.2846	1042	300.9	244.9	279	264.5	221.6	225
TGME49_208540	313	337.4	288.7	0.856	-0.22	0.14	-1.65	0.098	1	0.227	758	334	373.2	305	300.7	290.1	275.2
TGME49_314730	413	445.3	380.6	0.856	-0.22	0.12	-1.95	0.051	1	0.1392	395	446.4	436.7	452.9	364.3	390.3	387.3
TGME49_270170	480.2	517.5	442.8	0.856	-0.22	0.12	-1.84	0.065	1	0.1668	503	546.7	514.5	491.4	403	427.8	497.6
TGME49_273950	787	848.3	725.8	0.856	-0.23	0.1	-2.3	0.021	1	0.0705	165	903.4	834.6	806.8	699.9	751.3	726.2
TGME49_319900	839.8	905.6	774	0.856	-0.22	0.13	-1.71	0.087	1	0.2059	666	882.3	1064	770.4	783.5	867.8	670.6
TGME49_290660	5064.3	5457.8	4670.8	0.856	-0.22	0.07	-3.17	0.0015	1	0.0081	12	5170.3	5548	5655	4741.1	4558.2	4713.1
TGME49_269775	174.7	188.9	160.6	0.857	-0.22	0.18	-1.27	0.2	1	0.379	1575	162.6	207.4	196.8	151	178.4	152.4
TGME49_207900	438.1	472	404.2	0.857	-0.22	0.11	-1.96	0.05	1	0.1367	385	465.8	496.4	453.9	409.2	400.9	402.5
TGME49_262140	584.4	630.2	538.6	0.857	-0.22	0.11	-1.96	0.05	1	0.1374	387	647.8	623.4	619.4	472.9	547.6	595.3
TGME49_231890	586.6	632.4	540.7	0.857	-0.22	0.12	-1.79	0.073	1	0.1821	564	643.8	598.7	654.8	449.2	604.6	568.4
TGME49_223920	7358.5	7926	6791.1	0.857	-0.22	0.11	-2.09	0.037	1	0.1076	283	7746.1	8397.8	7634.1	5550.8	7759.6	7062.9
TGME49_246050	145.2	156.9	133.4	0.858	-0.22	0.22	-1.02	0.31	1	0.504	2405	147.2	158.1	165.5	89.8	142.6	167.7
TGME49_242580	221	237.8	204.1	0.858	-0.22	0.15	-1.45	0.15	1	0.3049	1148	218.4	251.4	243.6	220.8	198.8	192.8
TGME49_244520	353.2	380.3	326.2	0.858	-0.22	0.13	-1.74	0.082	1	0.1982	630	392.2	349.9	398.7	304.4	332.5	341.6
TGME49_500145	360.8	388.9	332.6	0.858	-0.22	0.13	-1.72	0.086	1	0.2052	662	355	390.1	421.6	311.9	339.8	346.1
TGME49_306560	412.1	443.4	380.8	0.858	-0.22	0.12	-1.86	0.063	1	0.1624	486	424.6	427.7	477.8	390.5	377.3	374.7
TGME49_268780	536.9	578.1	495.8	0.858	-0.22	0.13	-1.63	0.1	1	0.2334	788	633.2	591	510.1	471.6	581.8	433.9
TGME49_266050	653.8	703	604.5	0.858	-0.22	0.1	-2.14	0.032	1	0.0971	249	698.8	702.4	707.9	652.5	563	598
TGME49_288940	1010.9	1089.1	932.8	0.858	-0.22	0.14	-1.55	0.12	1	0.2631	931	1059.4	1216.9	991.1	897.1	1166	735.2
TGME49_500178	2257	2428.5	2085.5	0.858	-0.22	0.12	-1.86	0.063	1	0.1621	484	2789.3	1989.3	2506.9	1836.5	2161.7	2258.4
TGME49_244560	15246.1	16411	14081.2	0.858	-0.22	0.06	-3.46	0.00054	1	0.0034	4	16153.8	16580.5	16498.7	13987.5	13660.6	14595.5
TGME49_233850	206	221.4	190.6	0.859	-0.22	0.15	-1.44	0.15	1	0.3067	1158	228.1	206.1	230.1	190.9	189	191.9
TGME49_313385	229.5	246.4	212.6	0.859	-0.22	0.15	-1.43	0.15	1	0.3122	1191	245	252.7	241.5	243.3	205.3	189.2
TGME49_289180	253.5	272.3	234.7	0.859	-0.22	0.15	-1.44	0.15	1	0.3058	1153	265.3	252.7	298.8	249.5	203.7	251
TGME49_312380	290	311.1	268.8	0.859	-0.22	0.15	-1.49	0.14	1	0.2881	1060	304.1	282.5	346.7	305.7	245.3	255.5
TGME49_306688	368.7	396.5	340.9	0.859	-0.22	0.12	-1.76	0.078	1	0.1919	604	388.2	421.2	380	364.3	334.9	323.6
TGME49_242055	473.5	510.2	436.9	0.859	-0.22	0.13	-1.66	0.097	1	0.2243	746	498.2	565	467.4	420.5	502.8	387.3
TGME49_242680	870.7	935.3	806	0.859	-0.22	0.1	-2.17	0.03	1	0.0918	232	968.9	913.6	923.4	893.3	744.8	780
TGME49_278450	1511.1	1624.3	1398	0.859	-0.22	0.09	-2.5	0.012	1	0.0456	95	1713.7	1564.2	1594.9	1503.4	1341.2	1349.3
TGME49_219750	2037.4	2190.3	1884.6	0.859	-0.22	0.1	-2.3	0.021	1	0.0698	163	2298.4	2095.6	2176.9	2106	1679.4	1868.4
TGME49_310170	2115.1	2276.3	1953.8	0.859	-0.22	0.08	-2.86	0.0042	1	0.0191	32	2306.5	2239.4	2283	1867.7	2042.8	1950.8
TGME49_300980	4291.6	4619.7	3963.4	0.859	-0.22	0.12	-1.9	0.058	1	0.1515	444	4298.5	4835.2	4725.4	3169	4051.3	4670
TGME49_313450	215.1	231.6	198.6	0.86	-0.22	0.16	-1.32	0.19	1	0.3567	1445	230.5	211.2	253	168.4	199.6	227.7
TGME49_215550	325.1	349	301.2	0.86	-0.22	0.13	-1.67	0.094	1	0.22	726	380.1	331.8	335.2	304.4	302.3	296.8
TGME49_230070	391.3	420.1	362.4	0.86	-0.22	0.13	-1.72	0.086	1	0.2052	662	448	414.7	397.7	379.3	324.3	383.7
TGME49_313530	405.8	436.3	375.3	0.86	-0.22	0.12	-1.84	0.066	1	0.1686	510	435.1	456.2	417.5	381.8	356.9	387.3
TGME49_229370	411.2	442.3	380	0.86	-0.22	0.12	-1.83	0.067	1	0.17	516	447.2	454.9	424.8	384.3	402.5	353.2
TGME49_500124	432.7	465.6	399.7	0.86	-0.22	0.16	-1.38	0.17	1	0.3336	1310	484.4	521	391.4	383	488.9	327.2
TGME49_306920	475.4	511	439.8	0.86	-0.22	0.11	-1.97	0.049	1	0.1349	377	502.2	492.5	538.2	446.7	435.1	437.5
TGME49_259600	593.3	636.7	549.9	0.86	-0.22	0.11	-1.9	0.057	1	0.1505	440	681	591	638.2	608.9	537.8	503
TGME49_224210	655.9	704.4	607.4	0.86	-0.22	0.11	-1.96	0.05	1	0.1361	382	771.5	676.5	665.2	643.8	624.2	554.1
TGME49_249030	679.1	729.9	628.3	0.86	-0.22	0.11	-1.93	0.054	1	0.1434	411	658.3	741.3	790.2	687.5	610.3	587.2
TGME49_209280	749.2	806	692.5	0.86	-0.22	0.12	-1.81	0.07	1	0.1755	535	875.9	837.2	704.8	640	783.9	653.6
TGME49_299070	862.7	926.3	799.3	0.86	-0.22	0.1	-2.09	0.037	1	0.1072	282	960.8	880	938	897.1	752.1	748.6
TGME49_306490	1292	1390.6	1193.5	0.86	-0.22	0.09	-2.46	0.014	1	0.0505	108	1391	1461.8	1319	1137.9	1267.1	1175.4
TGME49_247420	1407.4	1512.2	1302.5	0.86	-0.22	0.09	-2.4	0.016	1	0.0567	125	1501.8	1472.2	1562.6	1353.7	1183.1	1370.8
TGME49_286580	2406.1	2586.3	2225.8	0.86	-0.22	0.1	-2.09	0.037	1	0.1078	284	2563.7	2786.3	2409	2545.2	2206.6	1925.7
TGME49_310270	378.1	405.9	350.4	0.861	-0.22	0.12	-1.81	0.071	1	0.1777	545	417.3	391.4	409.1	365.6	343.9	341.6
TGME49_269720	388.5	416.5	360.4	0.861	-0.22	0.13	-1.7	0.09	1	0.2116	690	449.7	382.3	417.5	393	333.3	355
TGME49_226510	713.3	766.6	660	0.861	-0.22	0.11	-2.04	0.042	1	0.1185	321	807.1	750.4	742.3	636.3	726	617.7
TGME49_257550	923.7	993.3	854.2	0.861	-0.22	0.11	-2.03	0.043	1	0.1207	328	1009.3	1105.4	865.1	837.2	880.8	844.5
TGME49_263870	1523.1	1635.4	1410.8	0.861	-0.22	0.09	-2.36	0.018	1	0.0626	142	1720.2	1636.8	1549.1	1540.9	1376.2	1315.2
TGME49_311310	1809	1945.7	1672.3	0.861	-0.22	0.11	-2.04	0.041	1	0.1167	315	1822.9	2111.1	1903.1	1428.6	1856.2	1732.1
TGME49_229780	296.2	318.4	274	0.862	-0.21	0.13	-1.63	0.1	1	0.2335	788	308.1	325.3	321.7	269.5	282.7	269.9
TGME49_233890	460.6	494.8	426.4	0.862	-0.21	0.12	-1.75	0.08	1	0.1952	617	508.7	487.3	488.3	421.7	477.5	380.1
TGME49_213620	844.9	907.4	782.4	0.862	-0.21	1.16	-0.18	0.85	1	0.923	7175	395.5	1989.3	337.3	1835.3	250.2	261.8
TGME49_224150	145.3	155.8	134.7	0.863	-0.21	0.19	-1.15	0.25	1	0.4384	1962	169.8	132.2	165.5	123.5	144.2	136.3
TGME49_260150	192.4	206	178.7	0.863	-0.21	0.18	-1.17	0.24	1	0.4275	1881	239.4	194.4	184.3	192.1	198	146.1
TGME49_202760	223.7	240.5	206.8	0.863	-0.21	0.15	-1.44	0.15	1	0.3085	1169	226.4	256.6	238.4	202.1	208.6	209.8
TGME49_229740	290.2	311.4	269	0.863	-0.21	0.15	-1.47	0.14	1	0.2953	1102	337.2	267	330	245.8	276.2	285.1
TGME49_227260	320	344.3	295.7	0.863	-0.21	0.13	-1.6	0.11	1	0.2463	846	317	374.5	341.5	279.5	296.6	311.1
TGME49_257540	377.1	404.5	349.8	0.863	-0.21	0.12	-1.78	0.075	1	0.1863	580	411.6	387.5	414.3	363.1	343.9	342.5
TGME49_203220	390.8	419.5	362.1	0.863	-0.21	0.12	-1.77	0.077	1	0.1886	590	442.4	427.7	388.3	363.1	360.2	363.1
TGME49_261260	532.5	571.1	493.8	0.863	-0.21	0.11	-1.89	0.059	1	0.1536	453	558.8	587.1	567.4	546.5	474.2	460.8
TGME49_267710	626.7	673.2	580.3	0.863	-0.21	0.12	-1.77	0.077	1	0.1899	595	657.5	753	609	606.4	621.7	512.8
TGME49_210430	1389.3	1493.1	1285.5	0.863	-0.21	0.11	-1.95	0.051	1	0.139	394	1510.7	1574.6	1394	1110.4	1484.6	1261.4
TGME49_250800	2524.2	2710.7	2337.7	0.863	-0.21	0.08	-2.71	0.0068	1	0.0282	52	2641.3	2800.6	2690.1	2255.8	2491.7	2265.5
TGME49_293870	6779.8	7275.4	6284.3	0.863	-0.21	0.08	-2.53	0.011	1	0.0425	86	7528.6	6757.1	7540.4	6719.9	5712	6420.9
TGME49_218955	133.9	143.8	124	0.864	-0.21	0.29	-0.72	0.47	1	0.6647	3754	168.2	152.9	110.4	118.5	188.2	65.4
TGME49_310850	262.5	281.6	243.4	0.864	-0.21	0.15	-1.42	0.16	1	0.3155	1212	299.2	260.5	285.2	220.8	231.4	277.9
TGME49_295760	598.8	643.4	554.2	0.864	-0.21	0.12	-1.69	0.091	1	0.2141	701	657.5	642.8	629.8	461.6	557.3	643.7
TGME49_218720	648.5	696.6	600.3	0.864	-0.21	0.1	-2.02	0.044	1	0.1231	336	661.5	751.7	676.7	582.7	626.6	591.7
TGME49_250115	866	927.3	804.6	0.864	-0.21	0.14	-1.52	0.13	1	0.2746	991	994.7	856.6	930.7	1020.6	707.3	685.8
TGME49_258690	950.2	1020.3	880.1	0.864	-0.21	0.09	-2.26	0.024	1	0.0771	185	989.9	1012.1	1058.8	823.5	926.5	890.3
TGME49_286120	2381.8	2553.7	2210	0.864	-0.21	0.09	-2.43	0.015	1	0.053	115	2617.9	2546.6	2496.5	2442.9	2143	2044.1
TGME49_293840	2659.1	2853.6	2464.7	0.864	-0.21	0.86	-0.25	0.81	1	0.8966	6692	3492.9	4038.2	1029.6	3700.5	3060.5	633
TGME49_286420	16442.2	17644.8	15239.6	0.864	-0.21	0.08	-2.59	0.0096	1	0.0372	73	16685.9	17704	18544.4	16606.3	13917.3	15195.3
TGME49_202800	177.3	190.4	164.3	0.865	-0.21	0.17	-1.2	0.23	1	0.4156	1795	205.4	191.8	173.9	144.7	157.3	191
TGME49_264650	225.4	242.2	208.6	0.865	-0.21	0.16	-1.33	0.18	1	0.3518	1417	234.5	257.9	234.2	199.6	239.6	186.5
TGME49_201230	334.3	359.2	309.5	0.865	-0.21	0.13	-1.57	0.12	1	0.2571	899	356.7	383.6	337.3	293.2	343.9	291.4
TGME49_260650	434.2	466	402.3	0.865	-0.21	0.12	-1.76	0.078	1	0.1907	599	464.2	492.5	441.4	386.8	431.9	388.2
TGME49_308990	437.7	469.8	405.7	0.865	-0.21	0.13	-1.67	0.095	1	0.2212	734	445.6	432.8	530.9	376.8	418	422.3
TGME49_289080	476.6	511.5	441.8	0.865	-0.21	0.12	-1.72	0.085	1	0.2039	655	470.7	570.2	493.5	466.6	449	409.7
TGME49_245500	537.9	576.5	499.2	0.865	-0.21	0.12	-1.82	0.068	1	0.1726	525	587.1	574.1	568.4	527.8	530.5	439.3
TGME49_229420	766.7	821.4	711.9	0.865	-0.21	0.1	-2.11	0.035	1	0.1022	266	835.4	817.7	811	757.3	656.8	721.7
TGME49_234190	3579.7	3836.1	3323.3	0.865	-0.21	0.08	-2.48	0.013	1	0.0478	101	3947.5	3676.6	3884.2	3638.2	3287	3044.6
TGME49_257090	4211.5	4513.2	3909.9	0.865	-0.21	0.09	-2.3	0.021	1	0.0701	164	4651.1	4319.4	4569.2	4429.2	3559.2	3741.2
TGME49_279370	720	771.3	668.7	0.866	-0.21	0.1	-2.13	0.033	1	0.0978	252	790.1	728.3	795.4	680	670.6	655.4
TGME49_315440	826	885.5	766.5	0.866	-0.21	0.11	-1.9	0.057	1	0.1502	439	904.2	799.6	952.6	687.5	785.5	826.6
TGME49_306330	830.2	891.1	769.3	0.866	-0.21	0.1	-2	0.046	1	0.1276	353	867	957.7	848.5	711.2	751.3	845.4
TGME49_209500	980.5	1051.8	909.3	0.866	-0.21	0.1	-2.08	0.038	1	0.1097	290	1044.9	1096.4	1014	862.1	1009.6	856.2
TGME49_210700	1237.7	1327.2	1148.1	0.866	-0.21	0.14	-1.48	0.14	1	0.2919	1083	1265.7	1534.4	1181.6	1097.9	1418.6	927.9
TGME49_294060	1620.4	1737.7	1503	0.866	-0.21	0.09	-2.19	0.028	1	0.0873	217	1755.8	1826	1631.3	1412.3	1670.4	1426.4
TGME49_308860	3687.7	3953.5	3421.8	0.866	-0.21	0.07	-2.91	0.0036	1	0.0166	27	3951.5	4113.4	3795.7	3431	3341.6	3492.9
TGME49_232040	279.7	300.1	259.4	0.867	-0.21	0.14	-1.46	0.14	1	0.2995	1121	267.7	299.4	333.1	257	265.6	255.5
TGME49_266300	1135.8	1217.6	1053.9	0.867	-0.21	0.09	-2.29	0.022	1	0.0724	170	1178.3	1318	1156.6	1054.3	1057.6	1049.8
TGME49_207950	1191.5	1274.8	1108.1	0.867	-0.21	0.1	-2.05	0.04	1	0.1152	309	1365.2	1113.2	1346.1	1132.9	1060.9	1130.5
TGME49_224230	180.6	193.7	167.5	0.868	-0.2	0.17	-1.19	0.24	1	0.4221	1839	170.6	224.2	186.3	177.2	171.1	154.2
TGME49_277550	267.2	286.9	247.5	0.868	-0.2	0.14	-1.41	0.16	1	0.3179	1224	272.5	307.1	281.1	223.3	275.4	243.9
TGME49_275840	274.2	293.7	254.6	0.868	-0.2	0.14	-1.49	0.14	1	0.2859	1049	284.7	312.3	284.2	255.8	243.6	264.5
TGME49_249620	410.2	439	381.4	0.868	-0.2	0.12	-1.69	0.091	1	0.2136	698	429.4	441.9	445.6	394.3	345.5	404.3
TGME49_214490	513.3	548.7	477.8	0.868	-0.2	0.11	-1.82	0.068	1	0.1727	525	589.6	533.9	522.6	505.3	462.8	465.3
TGME49_263260	3878.8	4154.4	3603.3	0.868	-0.2	0.07	-2.77	0.0056	1	0.0243	43	3981.4	4176.9	4304.8	3523.4	3785.7	3500.9
TGME49_317720	4982.6	5332.1	4633	0.868	-0.2	0.09	-2.31	0.021	1	0.0692	160	5371.6	5471.5	5153.2	5228.9	4438.4	4231.6
TGME49_277930	135.6	144.9	126.2	0.869	-0.2	0.26	-0.78	0.43	1	0.631	3442	182.8	111.5	140.5	112.3	178.4	87.9
TGME49_315420	331.6	355.2	308	0.869	-0.2	0.14	-1.5	0.13	1	0.2837	1037	326.7	359	380	306.9	336.5	280.6
TGME49_319950	392.6	419.5	365.7	0.869	-0.2	0.13	-1.59	0.11	1	0.249	859	421.4	413.4	423.7	390.5	319.4	387.3
TGME49_247580	539.7	577.7	501.7	0.869	-0.2	0.11	-1.81	0.07	1	0.1767	540	581.5	588.4	563.2	489.1	464.5	551.4
TGME49_260370	590.6	631	550.3	0.869	-0.2	0.11	-1.87	0.061	1	0.1577	469	674.5	579.3	639.2	566.4	531.3	553.2
TGME49_315750	593.3	634.3	552.2	0.869	-0.2	0.12	-1.67	0.095	1	0.2208	732	583.9	683	636.1	626.3	489.7	540.6
TGME49_201820	663.2	710.5	616	0.869	-0.2	0.12	-1.7	0.09	1	0.2121	692	717.4	747.8	666.3	580.2	714.6	553.2
TGME49_257960	810.6	867.9	753.2	0.869	-0.2	0.1	-2.01	0.044	1	0.1239	339	906.6	885.1	812	697.4	763.5	798.8
TGME49_249860	996.1	1065.6	926.5	0.869	-0.2	0.09	-2.23	0.026	1	0.0817	199	1102.3	1010.8	1083.7	915.8	894.7	969.1
TGME49_221970	363.5	388.6	338.4	0.87	-0.2	0.13	-1.5	0.13	1	0.2822	1029	385.8	403	376.9	353.1	290.1	372.1
TGME49_231590	374	399.9	348.1	0.87	-0.2	0.12	-1.64	0.1	1	0.2316	781	391.4	414.7	393.5	356.8	324.3	363.1
TGME49_207120	427.7	457.3	398.1	0.87	-0.2	0.13	-1.52	0.13	1	0.2764	1001	500.6	449.7	421.6	401.7	446.5	346.1
TGME49_308930	452	482.5	421.6	0.87	-0.2	0.12	-1.72	0.086	1	0.2054	663	503.8	452.3	491.4	447.9	393.6	423.2
TGME49_278720	550.4	587.7	513	0.87	-0.2	0.11	-1.8	0.072	1	0.18	554	633.2	536.5	593.4	517.8	491.3	529.8
TGME49_299060	811.8	869.5	754	0.87	-0.2	0.11	-1.88	0.06	1	0.1555	461	805.5	968.1	834.9	706.2	801	754.9
TGME49_286600	1814.4	1940.3	1688.5	0.87	-0.2	0.08	-2.57	0.01	1	0.0396	79	1974.1	1975	1871.8	1673.1	1742.9	1649.6
TGME49_300990	2297.7	2459.9	2135.5	0.87	-0.2	0.1	-2.01	0.044	1	0.1241	340	2304.9	2746.1	2328.8	1890.2	2294.6	2221.6
TGME49_249170	260.4	279.2	241.6	0.871	-0.2	0.15	-1.36	0.17	1	0.3397	1344	273.4	302	262.3	212.1	260.7	251.9
TGME49_278500	425	454.8	395.2	0.871	-0.2	0.12	-1.66	0.098	1	0.2265	755	444	454.9	465.4	373	435.1	377.4
TGME49_500153	428.5	458.3	398.8	0.871	-0.2	0.13	-1.56	0.12	1	0.2609	917	404.4	487.3	483.1	420.5	362.6	413.3
TGME49_500131	435	464.2	405.8	0.871	-0.2	0.12	-1.68	0.094	1	0.219	722	486.1	438	468.5	429.2	373.2	415.1
TGME49_209430	559.9	597	522.8	0.871	-0.2	0.12	-1.6	0.11	1	0.2448	838	633.2	535.2	622.6	583.9	456.3	528.1
TGME49_284645	565.3	605.2	525.3	0.871	-0.2	0.12	-1.61	0.11	1	0.2434	831	593.6	666.1	555.9	502.8	599.7	473.4
TGME49_251950	753.3	805.6	700.9	0.871	-0.2	0.1	-2.1	0.036	1	0.1053	276	777.2	804.8	834.9	692.4	696.7	713.6
TGME49_313290	757.8	809.6	705.9	0.871	-0.2	0.1	-2.05	0.041	1	0.1158	311	803.9	830.7	794.3	753.6	684.5	679.6
TGME49_267660	808.7	865.1	752.3	0.871	-0.2	0.1	-2.03	0.042	1	0.1188	322	835.4	918.8	841.2	739.9	793.6	723.5
TGME49_210820	847.9	906.9	789	0.871	-0.2	0.1	-2.02	0.043	1	0.1225	334	879.1	962.9	878.7	794.8	836	736.1
TGME49_219150	973.4	1040.4	906.5	0.871	-0.2	0.09	-2.23	0.026	1	0.0814	198	1038.4	1071.8	1010.9	940.7	901.2	877.7
TGME49_256980	983.1	1051.2	915.1	0.871	-0.2	0.09	-2.09	0.036	1	0.1063	278	1063.5	1119.7	970.3	912	949.3	884
TGME49_248280	2458.1	2628.5	2287.8	0.871	-0.2	0.1	-2.04	0.041	1	0.1175	318	2427	2737.1	2721.3	2062.4	2216.3	2584.7
TGME49_286410	465.8	497.5	434.1	0.872	-0.2	0.11	-1.72	0.086	1	0.2048	660	528.9	506.7	457	430.4	442.5	429.4
TGME49_273030	565.4	602.9	527.8	0.872	-0.2	0.14	-1.46	0.15	1	0.2998	1123	580.7	601.3	626.7	635.1	430.2	518.2
TGME49_238020	570.5	609.2	531.9	0.872	-0.2	0.11	-1.79	0.074	1	0.1825	566	651.8	552.1	623.6	510.3	548.4	537
TGME49_231840	881.9	943.3	820.5	0.872	-0.2	0.09	-2.12	0.034	1	0.1002	260	922	994	914	788.5	847.4	825.7
TGME49_226720	908.7	969.3	848.2	0.872	-0.2	0.11	-1.85	0.065	1	0.1652	497	1061.9	863.1	982.8	917	792.8	834.7
TGME49_269900	1012.7	1080.4	945.1	0.872	-0.2	0.1	-2	0.045	1	0.1262	348	1134.7	1054.9	1051.5	1038	868.6	928.8
TGME49_244880	1049.1	1120.2	978	0.872	-0.2	0.1	-1.9	0.057	1	0.1504	439	1183.2	1071.8	1105.6	1009.4	1066.6	858
TGME49_225050	1975.5	2110	1841	0.872	-0.2	0.08	-2.42	0.016	1	0.0549	120	2061.5	2165.5	2102.9	1968.8	1821.1	1733
TGME49_205558	3139.5	3352.9	2926.1	0.872	-0.2	0.1	-2.08	0.038	1	0.1102	292	3316.6	3440.8	3301.2	3347.5	2587.9	2842.9
TGME49_247030	7862.2	8401.9	7322.6	0.872	-0.2	0.06	-3.15	0.0016	1	0.0085	12	8333.3	8309.7	8562.7	7273.8	7344.1	7349.8
TGME49_287260	234.2	249.5	218.9	0.873	-0.2	0.15	-1.32	0.19	1	0.3567	1446	269.3	234.6	244.6	228.3	205.3	223.2
TGME49_215510	286.3	305.6	266.9	0.873	-0.2	0.14	-1.38	0.17	1	0.3316	1300	306.5	277.3	333.1	248.3	259.1	293.2
TGME49_242460	294.4	314.7	274.1	0.873	-0.2	0.13	-1.5	0.13	1	0.2816	1026	310.6	314.9	318.6	263.3	280.3	278.8
TGME49_269290	530.7	567.6	493.8	0.873	-0.2	0.13	-1.57	0.12	1	0.2582	904	528.9	638.9	535.1	492.8	547.6	441.1
TGME49_318140	842.5	900.2	784.8	0.873	-0.2	0.09	-2.08	0.038	1	0.1097	290	879.9	947.3	873.4	781	814	759.4
TGME49_208790	1010.6	1077.9	943.3	0.873	-0.2	0.1	-2.01	0.045	1	0.1248	343	1095	1013.4	1125.4	1009.4	862.1	958.4
TGME49_249425	1437.9	1533.7	1342.1	0.873	-0.2	0.09	-2.26	0.024	1	0.0766	183	1573.8	1492.9	1534.5	1443.5	1270.3	1312.5
TGME49_315220	1656.6	1770.7	1542.5	0.873	-0.2	0.09	-2.09	0.037	1	0.1075	283	1772.8	1840.3	1699	1364.9	1669.6	1593.1
TGME49_270670	187.9	200.3	175.5	0.874	-0.19	0.16	-1.19	0.24	1	0.4222	1839	187.6	206.1	207.2	197.1	166.2	163.2
TGME49_207590	225.8	241.2	210.3	0.874	-0.19	0.17	-1.13	0.26	1	0.4454	2008	194.9	279.9	248.8	235.8	189	206.2
TGME49_290310	322.9	344.8	301	0.874	-0.19	0.13	-1.53	0.13	1	0.2701	969	347.8	342.1	344.6	288.2	314.5	300.3
TGME49_500202	335.5	358	313.1	0.874	-0.19	0.14	-1.42	0.16	1	0.3147	1207	360.7	392.7	320.6	340.6	316.2	282.4
TGME49_251510	475.7	508	443.3	0.874	-0.19	0.12	-1.57	0.12	1	0.2565	896	508.7	531.3	484.1	445.4	496.2	388.2
TGME49_270540	521.7	556.2	487.3	0.874	-0.19	0.11	-1.74	0.082	1	0.1982	630	550.8	559.9	558	516.5	444.1	501.2
TGME49_261940	532.1	568.5	495.7	0.874	-0.19	0.11	-1.8	0.073	1	0.1806	558	558	583.2	564.3	464.1	516.6	506.5
TGME49_310740	548.6	585.7	511.5	0.874	-0.19	0.11	-1.73	0.083	1	0.2008	642	561.3	628.5	567.4	535.2	529.6	469.8
TGME49_309810	8256.4	8812.2	7700.6	0.874	-0.19	0.1	-1.89	0.059	1	0.1545	457	8660	9175.4	8601.2	8788.5	6346.7	7966.6
TGME49_294210	112.2	119.7	104.7	0.875	-0.19	0.22	-0.88	0.38	1	0.5799	2998	97	130.9	131.2	118.5	87.2	108.5
TGME49_202850	201	214.4	187.5	0.875	-0.19	0.16	-1.23	0.22	1	0.3975	1691	220.8	211.2	211.3	185.9	204.5	172.1
TGME49_500374	203.4	216.2	190.6	0.875	-0.19	0.2	-0.97	0.33	1	0.5294	2601	280.6	155.5	212.4	185.9	202.9	182.9
TGME49_286595	231.2	246.6	215.8	0.875	-0.19	0.17	-1.11	0.27	1	0.4552	2076	255.6	244.9	239.4	223.3	258.3	165.9
TGME49_215030	396	422.4	369.7	0.875	-0.19	0.12	-1.66	0.097	1	0.2248	748	423	427.7	416.4	379.3	367.5	362.2
TGME49_289000	483.7	516.5	451	0.875	-0.19	0.11	-1.7	0.089	1	0.2105	686	485.2	536.5	527.8	440.4	475.9	436.6
TGME49_304720	512.4	547.4	477.5	0.875	-0.19	0.12	-1.63	0.1	1	0.2341	791	545.9	571.5	524.7	445.4	537	450.1
TGME49_242890	591.5	631.2	551.7	0.875	-0.19	0.12	-1.56	0.12	1	0.259	909	608.2	671.3	614.2	573.9	616	465.3
TGME49_312360	199.4	212.7	186.1	0.876	-0.19	0.16	-1.18	0.24	1	0.4223	1840	194.9	209.9	233.2	184.7	171.9	201.7
TGME49_269130	248.5	264.4	232.7	0.876	-0.19	0.16	-1.21	0.23	1	0.4092	1759	262	222.9	308.2	249.5	230.6	217.9
TGME49_203970	345.2	367.9	322.5	0.876	-0.19	0.12	-1.54	0.12	1	0.2676	956	358.3	365.5	380	331.9	305.6	329.9
TGME49_258970	559.1	597.1	521.2	0.876	-0.19	0.12	-1.65	0.099	1	0.2286	767	577.4	619.5	594.4	484.1	589.9	489.5
TGME49_282040	564.2	601.3	527.2	0.876	-0.19	0.1	-1.85	0.065	1	0.1652	497	604.1	589.7	610.1	540.2	532.1	509.2
TGME49_219080	663.7	707.5	619.8	0.876	-0.19	0.1	-1.94	0.052	1	0.1414	403	694.7	728.3	699.6	628.8	603	627.6
TGME49_214580	728.7	775.8	681.6	0.876	-0.19	0.1	-1.86	0.063	1	0.1625	486	820.9	720.6	786	726.1	643.7	675.1
TGME49_264030	769.4	819.4	719.4	0.876	-0.19	0.1	-1.92	0.054	1	0.1451	418	822.5	778.9	856.8	769.8	700.8	687.6
TGME49_286590	1914.9	2041.6	1788.1	0.876	-0.19	0.09	-2.13	0.033	1	0.0978	252	1932.1	2199.2	1993.6	1880.2	1839.9	1644.2
TGME49_218830	304.9	324.7	285.2	0.877	-0.19	0.13	-1.43	0.15	1	0.3109	1183	327.5	322.7	323.8	294.4	259.9	301.2
TGME49_301210	620.4	660.9	579.9	0.877	-0.19	0.31	-0.61	0.54	1	0.7215	4343	786.1	419.9	776.6	499.1	671.4	569.3
TGME49_214260	806.8	860.7	752.9	0.877	-0.19	0.11	-1.78	0.074	1	0.1842	573	837	922.7	822.4	699.9	834.4	724.4
TGME49_299670	929.4	989.4	869.5	0.877	-0.19	0.09	-2.05	0.041	1	0.1162	313	977	982.3	1008.8	924.5	829.5	854.4
TGME49_253800	317.7	337.8	297.7	0.878	-0.19	0.13	-1.42	0.16	1	0.3154	1212	336.4	324	352.9	320.6	272.2	300.3
TGME49_222870	374	398.4	349.7	0.878	-0.19	0.13	-1.49	0.14	1	0.2881	1060	393.9	416	385.2	358.1	314.5	376.5
TGME49_304470	473	503.3	442.8	0.878	-0.19	0.12	-1.58	0.12	1	0.2551	887	558.8	452.3	498.7	430.4	451.4	446.5
TGME49_220370	594.2	632.4	556	0.878	-0.19	0.11	-1.79	0.074	1	0.1839	571	642.1	596.1	659	573.9	567.9	526.3
TGME49_295610	1234.1	1315	1153.2	0.878	-0.19	0.12	-1.51	0.13	1	0.2787	1013	1299.6	1439.8	1205.5	1185.3	1342.8	931.5
TGME49_313780	1280.9	1365.3	1196.5	0.878	-0.19	0.08	-2.23	0.026	1	0.082	200	1328.8	1417.8	1349.2	1155.3	1241.8	1192.4
TGME49_321570	1281.2	1363.2	1199.2	0.878	-0.19	0.1	-1.92	0.055	1	0.1469	426	1420.1	1324.5	1345	1276.4	1055.2	1265.9
TGME49_246770	1359.5	1446.3	1272.7	0.878	-0.19	0.09	-2.06	0.039	1	0.1122	299	1458.2	1386.7	1493.9	1391.1	1223.9	1203.1
TGME49_231992	191.7	203.9	179.5	0.879	-0.19	0.17	-1.13	0.26	1	0.4489	2035	207	221.6	183.2	189.6	159.7	189.2
TGME49_274090	272.4	288.9	255.8	0.879	-0.19	0.15	-1.24	0.22	1	0.3957	1678	308.1	283.8	274.8	299.4	232.2	235.8
TGME49_225880	366.1	389	343.3	0.879	-0.19	0.14	-1.3	0.19	1	0.3655	1497	399.5	334.4	433.1	359.3	296.6	373.9
TGME49_253600	388.6	414.4	362.8	0.879	-0.19	0.14	-1.36	0.17	1	0.3401	1348	414.9	458.8	369.6	341.9	413.9	332.6
TGME49_260800	440.3	469.3	411.4	0.879	-0.19	0.12	-1.54	0.12	1	0.2663	948	482	488.6	437.2	385.5	450.6	398.1
TGME49_243280	464.2	493.6	434.8	0.879	-0.19	0.11	-1.65	0.1	1	0.229	769	527.3	475.6	477.8	434.2	432.7	437.5
TGME49_224510	474	505.4	442.5	0.879	-0.19	0.12	-1.59	0.11	1	0.2506	865	471.5	548.2	496.6	421.7	471	434.8
TGME49_305820	537.3	570.7	503.9	0.879	-0.19	0.12	-1.61	0.11	1	0.2445	837	576.6	532.6	602.8	558.9	476.7	476.1
TGME49_255960	683.3	727.9	638.6	0.879	-0.19	0.1	-1.85	0.064	1	0.1633	489	738.4	737.4	707.9	612.6	682	621.3
TGME49_288860	799.4	850.7	748	0.879	-0.19	0.1	-1.85	0.065	1	0.1652	497	791.8	872.2	888	802.2	721.1	720.8
TGME49_276210	826.1	879.8	772.4	0.879	-0.19	0.09	-1.98	0.048	1	0.1318	367	855.6	886.4	897.4	762.3	810.8	744.1
TGME49_229650	1006.2	1071.8	940.7	0.879	-0.19	0.1	-1.89	0.059	1	0.1536	452	1095.8	1127.5	992.1	892.1	906.1	1023.8
TGME49_254370	2009.7	2140.1	1879.3	0.879	-0.19	0.11	-1.69	0.091	1	0.2142	703	2144.8	2248.5	2026.9	1714.3	2240.8	1682.8
TGME49_305250	2156.9	2296.1	2017.6	0.879	-0.19	0.09	-2.16	0.031	1	0.0937	239	2235.4	2336.6	2316.4	1900.2	1931.1	2221.6
TGME49_215220	6257.7	6659.3	5856	0.879	-0.19	0.08	-2.33	0.02	1	0.0658	151	6645.4	7038.3	6294.2	6278.2	5832.6	5457.2
TGME49_231640	13608.2	14488.4	12728.1	0.879	-0.19	0.07	-2.49	0.013	1	0.0466	98	13848.9	15806.8	13809.6	12487.8	12893.1	12803.3
TGME49_247570	180.7	192.1	169.3	0.88	-0.18	0.16	-1.15	0.25	1	0.4377	1955	198.1	186.6	191.6	167.2	162.2	178.4
TGME49_202572	400.7	426.3	375.1	0.88	-0.18	0.12	-1.57	0.12	1	0.2588	907	440.8	413.4	424.8	356.8	383.8	384.6
TGME49_217810	427.1	454.4	399.8	0.88	-0.18	0.13	-1.45	0.15	1	0.303	1139	435.9	480.8	446.6	423	430.2	346.1
TGME49_273815	444.9	473.4	416.5	0.88	-0.18	0.12	-1.59	0.11	1	0.251	867	444.8	470.4	504.9	416.7	404.2	428.5
TGME49_225500	540.8	574.7	507	0.88	-0.18	0.12	-1.53	0.13	1	0.2701	969	566.1	588.4	569.5	580.2	497	443.8
TGME49_294840	2219.3	2363.2	2075.5	0.88	-0.19	0.08	-2.21	0.027	1	0.0842	207	2202.2	2533.6	2353.8	2003.7	2173.2	2049.5
TGME49_249840	140.2	149.1	131.2	0.881	-0.18	0.21	-0.89	0.37	1	0.5751	2961	144	165.9	137.4	143.5	151.6	98.6
TGME49_251480	217	230.4	203.7	0.881	-0.18	0.15	-1.19	0.23	1	0.4202	1824	230.5	235.9	224.9	228.3	198	184.7
TGME49_205600	303.2	322.2	284.3	0.881	-0.18	0.13	-1.36	0.18	1	0.3419	1360	330.8	342.1	293.6	299.4	273.8	279.7
TGME49_310118	353.7	376.4	331.1	0.881	-0.18	0.13	-1.43	0.15	1	0.3122	1192	356.7	408.2	364.4	333.1	310.5	349.6
TGME49_313190	353.8	376.8	330.8	0.881	-0.18	0.13	-1.38	0.17	1	0.3336	1311	375.3	392.7	362.3	295.7	321.9	374.7
TGME49_266410	375.4	398.4	352.5	0.881	-0.18	0.13	-1.43	0.15	1	0.3103	1179	397.9	384.9	412.3	395.5	336.5	325.4
TGME49_294190	429.7	456	403.5	0.881	-0.18	0.13	-1.44	0.15	1	0.3066	1158	492.5	422.5	452.9	424.2	356.9	429.4
TGME49_270900	476.3	507.2	445.3	0.881	-0.18	0.11	-1.61	0.11	1	0.2412	822	482.8	513.2	525.7	415.5	469.3	451
TGME49_220440	522.1	556.6	487.6	0.881	-0.18	0.13	-1.44	0.15	1	0.3066	1158	524.9	602.6	542.4	416.7	554.9	491.3
TGME49_315530	868.9	924.8	813	0.881	-0.18	0.1	-1.81	0.07	1	0.1767	540	935.7	927.9	910.9	723.6	873.5	841.8
TGME49_219820	1028.4	1092.3	964.5	0.881	-0.18	0.13	-1.35	0.18	1	0.3442	1374	1107.2	1207.8	961.9	1191.5	891.4	810.5
TGME49_255180	1039.9	1106.9	972.9	0.881	-0.18	0.14	-1.35	0.18	1	0.3439	1372	1110.4	1266.1	944.2	872.1	1183.1	863.4
TGME49_301390	1178.1	1251.7	1104.5	0.881	-0.18	0.09	-2.1	0.035	1	0.1038	271	1281.9	1241.5	1231.6	1160.3	1103.3	1049.8
TGME49_229010	4958.7	5274.8	4642.7	0.881	-0.18	0.09	-1.98	0.048	1	0.1323	368	5177.6	5483.2	5163.6	3993.7	4856.4	5077.9
TGME49_254625	124	131.4	116.6	0.882	-0.18	0.21	-0.87	0.39	1	0.5858	3043	159.3	108.9	126	112.3	106.7	130.9
TGME49_321290	372.8	396.8	348.9	0.882	-0.18	0.12	-1.49	0.14	1	0.2855	1046	397.1	396.6	396.6	323.1	366.7	356.8
TGME49_227060	376.6	399.7	353.4	0.882	-0.18	0.12	-1.49	0.14	1	0.2881	1061	397.9	400.5	400.8	383	335.7	341.6
TGME49_237480	407.1	433.6	380.7	0.882	-0.18	0.14	-1.33	0.18	1	0.3531	1424	394.7	483.4	422.7	361.8	435.1	345.2
TGME49_263840	436.5	464.4	408.6	0.882	-0.18	0.12	-1.55	0.12	1	0.2626	928	467.5	482.1	443.5	381.8	414.7	429.4
TGME49_258500	619.9	659.1	580.7	0.882	-0.18	0.11	-1.73	0.084	1	0.2019	648	613	664.8	699.6	588.9	559.8	593.5
TGME49_228490	663.9	704.6	623.1	0.882	-0.18	0.11	-1.63	0.1	1	0.237	803	666.4	695.9	751.6	688.7	565.5	615
TGME49_258790	893.8	951.6	836	0.882	-0.18	0.1	-1.74	0.081	1	0.1969	625	904.2	1030.3	920.3	749.8	864.5	893.8
TGME49_229500	924.2	981.8	866.7	0.882	-0.18	0.09	-1.92	0.055	1	0.1469	426	940.6	951.2	1053.6	882.1	838.5	879.5
TGME49_247450	1899.4	2018.6	1780.2	0.882	-0.18	0.09	-1.94	0.052	1	0.1399	398	2068.8	2131.8	1855.2	1760.4	1937.7	1642.4
TGME49_269620	3232	3436.6	3027.3	0.882	-0.18	0.09	-2.09	0.037	1	0.1075	283	3243.9	3680.5	3385.5	2772.3	3265	3044.6
TGME49_300100	6086.9	6472.1	5701.7	0.882	-0.18	0.11	-1.71	0.086	1	0.2056	665	6207.1	7178.3	6030.8	4787.3	6389.9	5927.9
TGME49_297760	146.6	155.5	137.6	0.883	-0.18	0.18	-1	0.32	1	0.5176	2512	170.6	150.3	145.7	133.5	148.3	130.9
TGME49_248790	157.8	167.8	147.8	0.883	-0.18	0.18	-0.99	0.32	1	0.5183	2516	175.5	168.5	159.3	139.7	171.9	131.8
TGME49_215100	372.8	396.6	349	0.883	-0.18	0.13	-1.39	0.17	1	0.3294	1286	406	412.1	371.7	324.4	391.9	330.8
TGME49_232970	420.8	447.8	393.7	0.883	-0.18	0.13	-1.38	0.17	1	0.3308	1296	455.3	471.7	416.4	354.3	452.2	374.7
TGME49_205570	450.7	478	423.3	0.883	-0.18	0.12	-1.52	0.13	1	0.2761	999	491.7	435.4	507	441.7	430.2	398.1
TGME49_240830	459	486.7	431.4	0.883	-0.18	0.12	-1.49	0.14	1	0.2881	1059	504.7	453.6	501.8	471.6	433.5	389.1
TGME49_289550	540	572.7	507.3	0.883	-0.18	0.11	-1.64	0.1	1	0.2305	776	590.4	557.3	570.5	529	470.2	522.7
TGME49_286730	765.6	812.6	718.6	0.883	-0.18	0.09	-1.89	0.059	1	0.1536	453	816	787.9	833.9	731.1	695	729.8
TGME49_230190	1086.8	1154.2	1019.5	0.883	-0.18	0.09	-2.06	0.039	1	0.1127	301	1125.8	1124.9	1211.8	1036.8	1011.2	1010.4
TGME49_297710	1213.6	1288.3	1138.9	0.883	-0.18	0.09	-1.95	0.051	1	0.1389	394	1325.5	1192.3	1347.1	1136.6	1078	1202.2
TGME49_314970	1247.3	1324.3	1170.4	0.883	-0.18	0.09	-2.01	0.045	1	0.1248	343	1345.7	1315.4	1311.7	1196.5	1236.1	1078.5
TGME49_288000	1622.5	1723.5	1521.4	0.883	-0.18	0.1	-1.74	0.082	1	0.1988	634	1734.7	1737.9	1698	1562.1	1710.3	1291.9
TGME49_234600	114.6	121.3	108	0.884	-0.18	0.22	-0.79	0.43	1	0.626	3392	147.2	111.5	105.1	117.3	121.4	85.2
TGME49_216275	114.7	121.2	108.1	0.884	-0.18	0.2	-0.87	0.39	1	0.5859	3046	122.9	112.7	128.1	127.3	100.2	96.8
TGME49_267360	126.9	134.8	119	0.884	-0.18	0.19	-0.95	0.34	1	0.5439	2716	131.8	125.7	146.8	114.8	123	119.2
TGME49_202720	146.9	155.9	137.9	0.884	-0.18	0.18	-0.98	0.33	1	0.5236	2561	149.6	162	156.2	148.5	145	120.1
TGME49_229310	300.2	319.1	281.3	0.884	-0.18	0.16	-1.09	0.27	1	0.4669	2152	318.6	373.2	265.5	282	323.5	238.5
TGME49_200440	322.4	342.5	302.2	0.884	-0.18	0.13	-1.34	0.18	1	0.3496	1406	346.1	352.5	329	292	334.1	280.6
TGME49_249020	457.5	486.5	428.4	0.884	-0.18	0.12	-1.49	0.13	1	0.2849	1043	448	506.7	504.9	395.5	453	436.6
TGME49_269670	567.1	602.9	531.3	0.884	-0.18	0.11	-1.61	0.11	1	0.2425	828	611.4	631.1	566.3	484.1	556.5	553.2
TGME49_240460	575.5	611.5	539.4	0.884	-0.18	0.11	-1.64	0.1	1	0.2296	772	604.9	619.5	610.1	505.3	523.1	589.9
TGME49_254660	712.4	755.1	669.7	0.884	-0.18	0.1	-1.73	0.084	1	0.2012	645	814.4	712.8	738.1	696.2	638.8	674.2
TGME49_310900	3210.5	3409.5	3011.5	0.884	-0.18	0.09	-1.93	0.054	1	0.1434	412	3285.1	3654.6	3288.7	2932	3363.6	2738.9
TGME49_245490	4150.3	4405.3	3895.4	0.884	-0.18	0.09	-2.03	0.043	1	0.1206	327	4477.2	4398.5	4340.2	4400.5	3723	3562.8
TGME49_211390	232.2	246.1	218.3	0.885	-0.18	0.15	-1.15	0.25	1	0.4376	1953	233.7	225.5	279	234.6	215.1	205.3
TGME49_270190	444	471.4	416.5	0.885	-0.18	0.11	-1.54	0.12	1	0.2688	963	462.6	476.9	474.7	409.2	444.9	395.4
TGME49_216190	463.7	492.4	435	0.885	-0.18	0.14	-1.24	0.21	1	0.395	1671	486.9	514.5	475.8	435.4	519.9	349.6
TGME49_243540	501.6	532	471.1	0.885	-0.18	0.12	-1.52	0.13	1	0.276	998	555.6	526.2	514.3	476.6	510.9	425.9
TGME49_234510	725.6	768.6	682.7	0.885	-0.18	0.11	-1.6	0.11	1	0.2473	851	803.9	728.3	773.5	767.3	611.9	668.8
TGME49_235540	3099.7	3287.7	2911.7	0.885	-0.18	0.08	-2.11	0.034	1	0.1017	265	3409.6	3249	3204.4	3206.5	2767.2	2761.3
TGME49_204395	110.3	116.8	103.8	0.886	-0.17	0.2	-0.87	0.38	1	0.584	3030	122.9	119.2	108.3	109.8	98.6	103.1
TGME49_222330	143.5	153.1	133.9	0.886	-0.18	0.22	-0.81	0.42	1	0.6174	3320	136.7	173.7	148.9	96.1	171.1	134.5
TGME49_218810	410.1	434.8	385.4	0.886	-0.18	0.12	-1.46	0.14	1	0.298	1114	432.7	461.4	410.2	409.2	365.9	381
TGME49_312390	460.9	487.9	433.8	0.886	-0.17	0.11	-1.54	0.12	1	0.2687	962	512.7	469.1	482	455.4	414.7	431.2
TGME49_269660	842.7	893.5	791.7	0.886	-0.17	0.1	-1.73	0.083	1	0.2001	639	900.1	922.7	857.8	814.7	843.3	717.2
TGME49_272500	996.5	1055.6	937.4	0.886	-0.17	0.09	-1.84	0.065	1	0.166	500	1059.4	986.2	1121.2	983.2	892.2	936.9
TGME49_272550	1635.3	1736.2	1534.3	0.886	-0.18	0.11	-1.64	0.1	1	0.2303	775	1618.3	1931	1659.4	1411.1	1751.9	1439.8
TGME49_229000	2513.2	2665.5	2360.8	0.886	-0.18	0.07	-2.35	0.019	1	0.0631	143	2731.1	2677.4	2588.1	2379.3	2432.3	2270.9
TGME49_273520	3522.1	3733.2	3311	0.886	-0.17	0.07	-2.39	0.017	1	0.0583	129	3707.3	3741.4	3750.9	3505.9	3238.1	3189
TGME49_288360	4982.1	5285	4679.2	0.886	-0.18	0.07	-2.57	0.01	1	0.0394	79	5208.3	5281	5365.6	4582.6	4576.9	4878
TGME49_257625	139.6	148.3	130.9	0.887	-0.17	0.19	-0.93	0.35	1	0.5548	2792	135.9	141.3	167.6	118.5	136.1	138.1
TGME49_254840	407.7	432.1	383.3	0.887	-0.17	1.6	-0.11	0.91	1	0.9576	7701	472.3	38.9	785	6.2	432.7	710.9
TGME49_228080	421.9	447.5	396.3	0.887	-0.17	0.11	-1.52	0.13	1	0.2756	996	431.9	458.8	451.8	394.3	400.1	394.5
TGME49_227900	451.4	478.5	424.2	0.887	-0.17	0.11	-1.56	0.12	1	0.261	918	480.4	467.8	487.2	421.7	435.9	415.1
TGME49_260270	472.2	500.8	443.6	0.887	-0.17	0.12	-1.48	0.14	1	0.2898	1070	509.5	475.6	517.4	409.2	483.2	438.4
TGME49_304700	474.8	503.1	446.6	0.887	-0.17	0.12	-1.49	0.14	1	0.2867	1053	544.3	496.4	468.5	431.7	466.9	441.1
TGME49_294860	482	511.8	452.2	0.887	-0.17	0.13	-1.36	0.17	1	0.3415	1356	497.4	578	460.1	434.2	503.6	418.7
TGME49_264460	489.9	518.7	461.2	0.887	-0.17	0.11	-1.52	0.13	1	0.2759	997	501.4	508	546.6	491.6	430.2	461.7
TGME49_293540	651.2	691.1	611.2	0.887	-0.17	0.11	-1.58	0.12	1	0.2554	889	638.9	772.4	662.1	601.4	594	638.3
TGME49_305510	769.5	815.3	723.6	0.887	-0.17	0.1	-1.79	0.073	1	0.1819	563	852.4	786.6	806.8	694.9	738.2	737.8
TGME49_268590	1068.9	1132.9	1004.9	0.887	-0.17	0.09	-2	0.046	1	0.1266	350	1106.4	1126.2	1166	1026.8	972.1	1015.8
TGME49_246100	1083.3	1149.3	1017.4	0.887	-0.17	0.09	-1.92	0.055	1	0.1454	419	1106.4	1180.6	1160.8	965.7	1007.1	1079.4
TGME49_240380	2701.5	2864.8	2538.2	0.887	-0.17	0.14	-1.26	0.21	1	0.3875	1627	2814.4	3239.9	2540.2	2188.4	3258.5	2167.8
TGME49_276920	4692.3	4971.6	4413.1	0.887	-0.17	0.08	-2.09	0.036	1	0.1065	279	5195.3	4616.2	5103.3	4581.4	4050.5	4607.3
TGME49_298820	113.7	120.8	106.6	0.888	-0.17	0.25	-0.68	0.49	1	0.6857	3957	120.5	97.2	144.7	68.6	132.8	118.3
TGME49_204360	151.8	160.8	142.8	0.888	-0.17	0.57	-0.3	0.76	1	0.8686	6280	249.1	73.9	159.3	88.6	195.6	144.3
TGME49_310570	215.7	228.1	203.4	0.888	-0.17	0.16	-1.09	0.27	1	0.4659	2143	240.2	230.7	213.4	222.1	207.8	180.2
TGME49_263420	613.1	649	577.1	0.888	-0.17	0.1	-1.68	0.092	1	0.2163	711	681	641.5	624.6	591.4	568.8	571.1
TGME49_257300	728.2	771.8	684.7	0.888	-0.17	0.11	-1.6	0.11	1	0.2449	839	741.6	839.8	733.9	708.7	718.7	626.7
TGME49_245720	836.6	886.5	786.7	0.888	-0.17	0.12	-1.43	0.15	1	0.3113	1186	918.7	926.6	814.1	767.3	914.2	678.7
TGME49_221675	872.9	925.9	819.8	0.888	-0.17	0.13	-1.34	0.18	1	0.3471	1391	912.3	962.9	902.6	657.5	976.2	825.7
TGME49_240980	1041.9	1104.5	979.3	0.888	-0.17	0.1	-1.77	0.077	1	0.1891	592	1099.9	1171.5	1042.1	980.7	1053.6	903.7
TGME49_226570	5847.1	6193.9	5500.3	0.888	-0.17	0.1	-1.7	0.09	1	0.2115	690	6127.8	6048.2	6405.6	6268.2	4589.9	5642.8
TGME49_231140	8059.1	8537.2	7581	0.888	-0.17	0.09	-1.88	0.06	1	0.1547	458	8967.3	8224.1	8420.1	8524	6669.4	7549.7
TGME49_231815	270.6	287.2	254.1	0.889	-0.17	0.15	-1.11	0.27	1	0.4593	2103	283.9	333.1	244.6	234.6	273	254.6
TGME49_281380	287.5	303.6	271.4	0.889	-0.17	0.14	-1.2	0.23	1	0.4165	1800	342.9	272.2	295.7	277	268.1	269
TGME49_230590	372.3	394.1	350.4	0.889	-0.17	0.13	-1.36	0.17	1	0.3413	1354	385	370.6	426.8	353.1	368.3	329.9
TGME49_242730	517.5	548.1	487	0.889	-0.17	0.12	-1.39	0.16	1	0.3278	1276	499.8	605.2	539.3	530.3	436.7	494
TGME49_242700	575.8	610.3	541.3	0.889	-0.17	0.11	-1.51	0.13	1	0.2778	1009	603.3	651.9	575.7	524	591.6	508.3
TGME49_246490	811.8	859.9	763.7	0.889	-0.17	0.1	-1.76	0.079	1	0.1927	607	834.6	837.2	907.8	724.9	779	787.2
TGME49_301340	855.8	906.1	805.5	0.889	-0.17	0.1	-1.77	0.077	1	0.1889	592	873.4	953.8	891.1	823.5	760.2	832.9
TGME49_200330	900.6	953.6	847.6	0.889	-0.17	0.09	-1.83	0.067	1	0.1706	518	980.2	929.2	951.5	802.2	853.9	886.7
TGME49_230450	1515.6	1604.4	1426.8	0.889	-0.17	0.09	-1.92	0.055	1	0.146	422	1580.3	1616.1	1616.8	1527.1	1457.7	1295.5
TGME49_213580	10688.5	11313	10064	0.889	-0.17	0.11	-1.49	0.14	1	0.2881	1059	11531	11540.5	10867.6	11846.5	7959.3	10386.3
TGME49_215390	272.5	287.8	257.3	0.89	-0.17	0.15	-1.08	0.28	1	0.4722	2187	286.3	303.3	273.8	298.2	211	262.7
TGME49_270780	326.9	345.3	308.4	0.89	-0.17	0.13	-1.31	0.19	1	0.3628	1483	364.7	338.2	333.1	325.6	305.6	294.1
TGME49_296950	394.4	417.2	371.6	0.89	-0.17	0.13	-1.3	0.19	1	0.3677	1511	440.8	417.3	393.5	376.8	409.9	328.1
TGME49_208350	415	439	390.9	0.89	-0.17	0.12	-1.35	0.18	1	0.3435	1369	471.5	456.2	389.4	399.2	404.2	369.4
TGME49_310500	445.6	471.4	419.8	0.89	-0.17	0.12	-1.46	0.15	1	0.3001	1125	482.8	453.6	477.8	406.7	402.5	450.1
TGME49_250680	478.2	506.5	449.8	0.89	-0.17	0.11	-1.48	0.14	1	0.2898	1070	510.3	515.8	493.5	425.5	486.5	437.5
TGME49_225105	577.6	610.5	544.6	0.89	-0.17	0.18	-0.95	0.34	1	0.5434	2708	801.5	441.9	588.2	504.1	651.9	477.9
TGME49_230460	719	760.1	677.9	0.89	-0.17	0.1	-1.7	0.089	1	0.2098	683	762.6	750.4	767.3	719.9	639.6	674.2
TGME49_280800	1271.7	1347.7	1195.8	0.89	-0.17	0.12	-1.41	0.16	1	0.3176	1222	1289.9	1521.5	1231.6	1024.3	1387.7	1175.4
TGME49_258240	3547.1	3753.8	3340.3	0.89	-0.17	0.09	-1.94	0.052	1	0.1414	403	3784.9	3899.5	3577.1	3342.5	3656.1	3022.2
TGME49_220270	4892.4	5180.1	4604.7	0.89	-0.17	0.08	-2.21	0.027	1	0.0851	210	5069.2	5558.4	4912.8	4399.2	4699.1	4715.7
TGME49_233380	4926.6	5213.8	4639.4	0.89	-0.17	0.07	-2.37	0.018	1	0.0607	136	5098.3	5432.6	5110.6	4738.6	4739.1	4440.5
TGME49_314320	243.9	258	229.9	0.891	-0.17	0.15	-1.14	0.26	1	0.4433	1994	257.2	234.6	282.1	224.6	242	223.2
TGME49_280450	249.8	265	234.7	0.891	-0.17	0.15	-1.11	0.27	1	0.4592	2101	247.5	295.5	251.9	210.9	241.2	251.9
TGME49_260170	339.6	359.2	319.9	0.891	-0.17	0.13	-1.29	0.2	1	0.3693	1519	342.9	342.1	392.5	314.4	313.7	331.7
TGME49_262825	389.5	412.6	366.3	0.891	-0.17	0.18	-0.94	0.34	1	0.5446	2721	437.5	443.2	357.1	304.4	489.7	304.8
TGME49_264860	449	475.6	422.4	0.891	-0.17	0.14	-1.18	0.24	1	0.4251	1862	495.8	531.3	399.8	391.8	488.9	386.4
TGME49_264450	450.4	476.7	424.1	0.891	-0.17	0.11	-1.49	0.14	1	0.2881	1060	465.8	488.6	475.8	415.5	414.7	442
TGME49_255350	506.8	535.8	477.8	0.891	-0.17	0.11	-1.51	0.13	1	0.2774	1007	520.8	522.3	564.3	477.9	459.6	495.8
TGME49_201250	1074.3	1136.4	1012.2	0.891	-0.17	0.09	-1.95	0.051	1	0.1381	389	1125	1144.3	1140	1023.1	1030.8	982.6
TGME49_214560	1131.5	1197.4	1065.6	0.891	-0.17	0.09	-1.75	0.079	1	0.1935	611	1189.7	1301.1	1101.4	1049.3	1113.9	1033.7
TGME49_225310	1219.7	1288.9	1150.5	0.891	-0.17	0.1	-1.71	0.086	1	0.2058	666	1294	1286.9	1285.7	1298.8	1072.3	1080.3
TGME49_313270	1802.7	1907.6	1697.7	0.891	-0.17	0.1	-1.6	0.11	1	0.2455	842	1833.4	2112.4	1777.1	1635.7	1917.3	1540.2
TGME49_309080	114	121	107	0.892	-0.16	0.2	-0.81	0.42	1	0.6174	3321	109.2	136.1	117.6	96.1	108.4	116.5
TGME49_291350	214	225.8	202.2	0.892	-0.16	0.15	-1.07	0.29	1	0.48	2244	244.2	200.9	232.2	199.6	197.2	209.8
TGME49_318590	260.3	274.1	246.6	0.892	-0.17	0.16	-1.05	0.3	1	0.49	2320	312.2	238.5	271.7	282	219.2	238.5
TGME49_256900	291.5	308	274.9	0.892	-0.17	0.14	-1.2	0.23	1	0.4178	1808	335.6	308.4	280	272	290.9	261.8
TGME49_220450	476.5	502.9	450.2	0.892	-0.16	0.12	-1.38	0.17	1	0.3297	1290	554	449.7	504.9	450.4	437.6	462.6
TGME49_261440	2197.7	2323.5	2071.8	0.892	-0.16	0.07	-2.21	0.027	1	0.0849	210	2268.5	2374.2	2327.8	2073.6	2012.6	2129.3
TGME49_269910	120.2	127.3	113.2	0.893	-0.16	0.19	-0.84	0.4	1	0.5997	3163	122.1	140	119.7	111	118.2	110.3
TGME49_260230	209.4	221.2	197.5	0.893	-0.16	0.16	-1.01	0.31	1	0.5111	2458	208.7	221.6	233.2	198.4	171.9	222.3
TGME49_217951	541.1	571.4	510.8	0.893	-0.16	0.11	-1.44	0.15	1	0.3062	1155	560.5	519.7	634	520.3	500.3	511.9
TGME49_233390	833.3	879.2	787.5	0.893	-0.16	0.1	-1.6	0.11	1	0.2457	843	899.3	887.7	850.5	873.4	752.9	736.1
TGME49_203820	2013	2128.2	1897.8	0.893	-0.16	0.08	-2.04	0.041	1	0.1171	316	2025.1	2209.6	2149.8	1810.3	1919.7	1963.4
TGME49_308840	7882.4	8326.5	7438.3	0.893	-0.16	0.07	-2.29	0.022	1	0.0726	171	8696.4	8161.9	8121.3	7805.3	7071.1	7438.5
TGME49_289610	178.9	188.6	169.1	0.894	-0.16	0.17	-0.96	0.34	1	0.5354	2646	183.6	169.8	212.4	174.7	159.7	173
TGME49_269210	271.5	287.1	255.8	0.894	-0.16	0.15	-1.1	0.27	1	0.4626	2122	280.6	268.3	312.3	222.1	273.8	271.6
TGME49_295000	300	316.1	283.9	0.894	-0.16	0.14	-1.15	0.25	1	0.439	1968	351.8	312.3	284.2	301.9	285.2	264.5
TGME49_273595	523.7	552.5	494.8	0.894	-0.16	0.11	-1.48	0.14	1	0.2919	1083	569.4	546.9	541.3	510.3	512.5	461.7
TGME49_218070	671	708.8	633.2	0.894	-0.16	0.12	-1.4	0.16	1	0.3236	1253	714.9	756.8	654.8	632.6	704	563
TGME49_217440	722.9	763.7	682.1	0.894	-0.16	0.1	-1.66	0.097	1	0.2243	746	783.7	787.9	719.4	671.2	682	693
TGME49_232750	924.7	974.7	874.8	0.894	-0.16	0.12	-1.38	0.17	1	0.3296	1288	1044.1	930.5	949.4	1033.1	788.8	802.4
TGME49_258770	1296.5	1370.6	1222.4	0.894	-0.16	0.09	-1.73	0.083	1	0.2001	640	1318.2	1432	1361.7	1110.4	1234.5	1322.4
TGME49_246990	174.9	183.9	165.8	0.895	-0.16	0.17	-0.92	0.36	1	0.5596	2828	211.9	165.9	173.9	179.7	165.4	152.4
TGME49_304640	316.7	334.4	299	0.895	-0.16	0.14	-1.18	0.24	1	0.4253	1863	327.5	307.1	368.5	285.7	324.3	286.9
TGME49_301310	383.3	404.7	361.9	0.895	-0.16	0.13	-1.25	0.21	1	0.391	1645	431.9	392.7	389.4	348.1	403.3	334.4
TGME49_214970	3693.9	3897.3	3490.4	0.895	-0.16	0.08	-1.91	0.056	1	0.1488	433	4022.7	3942.3	3727	3805.3	3476.9	3189
TGME49_234200	160.7	169.2	152.1	0.896	-0.16	0.17	-0.92	0.36	1	0.5585	2820	175.5	164.6	167.6	154.7	138.5	163.2
TGME49_294820	211.4	222.3	200.5	0.896	-0.16	0.2	-0.8	0.42	1	0.623	3368	201.4	228.1	237.4	273.2	160.5	167.7
TGME49_253870	308.9	326.8	291.1	0.896	-0.16	0.17	-0.95	0.34	1	0.5419	2697	321.1	340.8	318.6	222.1	364.2	286.9
TGME49_312820	343.1	362.8	323.4	0.896	-0.16	0.14	-1.17	0.24	1	0.4269	1876	338.9	391.4	358.1	289.5	320.2	360.4
TGME49_261955	585.2	618	552.3	0.896	-0.16	0.13	-1.21	0.23	1	0.4084	1755	579.9	719.3	554.9	554	614.4	488.6
TGME49_223800	600.1	633.2	567.1	0.896	-0.16	0.1	-1.57	0.12	1	0.2564	895	638.1	638.9	622.6	558.9	561.4	581
TGME49_307010	899.1	947.8	850.4	0.896	-0.16	0.1	-1.59	0.11	1	0.2517	871	955.9	964.2	923.4	910.8	877.6	762.9
TGME49_320430	925.2	976.4	873.9	0.896	-0.16	0.11	-1.51	0.13	1	0.2793	1016	994.7	1038.1	896.4	868.4	958.2	795.2
TGME49_232120	992.9	1049	936.8	0.896	-0.16	0.12	-1.31	0.19	1	0.3618	1477	999.6	1093.8	1053.6	749.8	1013.6	1047.1
TGME49_288830	1035.9	1093.2	978.6	0.896	-0.16	0.09	-1.8	0.071	1	0.1789	549	1086.9	1054.9	1137.9	945.7	993.3	996.9
TGME49_222170	2604.8	2745.2	2464.5	0.896	-0.16	0.08	-1.87	0.061	1	0.1588	473	2883.2	2584.1	2768.2	2657.5	2310	2426
TGME49_236970	3148.5	3322.5	2974.5	0.896	-0.16	0.1	-1.61	0.11	1	0.2425	827	3335.2	3549.6	3082.6	2797.2	3405.2	2721
TGME49_213350	6977.3	7359.9	6594.7	0.896	-0.16	0.09	-1.74	0.082	1	0.1986	632	7520.5	7055.2	7503.9	7379.9	5749.4	6654.9
TGME49_232710	11684.7	12325.8	11043.8	0.896	-0.16	0.09	-1.72	0.085	1	0.2037	654	12702.1	11992.8	12282.4	12623.8	9707.9	10799.6
TGME49_267725	130.6	137.3	123.9	0.897	-0.16	0.21	-0.76	0.45	1	0.6417	3538	129.4	129.6	153	148.5	124.7	98.6
TGME49_223520	228.5	241.4	215.7	0.897	-0.16	0.17	-0.93	0.35	1	0.5522	2774	222.4	264.4	237.4	199.6	186.6	260.9
TGME49_285520	276.4	292.1	260.8	0.897	-0.16	0.15	-1.08	0.28	1	0.4741	2201	273.4	334.4	268.6	257	277.9	247.4
TGME49_315980	304.2	321.4	287	0.897	-0.16	0.15	-1.05	0.29	1	0.4891	2312	273.4	347.3	343.5	275.7	260.7	324.5
TGME49_244350	326.3	344.8	307.8	0.897	-0.16	0.14	-1.15	0.25	1	0.4384	1963	350.2	351.2	333.1	267	346.3	310.2
TGME49_307040	805.9	849.5	762.3	0.897	-0.16	0.12	-1.3	0.19	1	0.366	1499	853.2	869.6	825.6	797.3	862.9	626.7
TGME49_226500	1386.6	1459.7	1313.4	0.897	-0.16	0.11	-1.43	0.15	1	0.3105	1181	1524.5	1281.7	1573	1463.5	1165.2	1311.6
TGME49_311680	1459.6	1538.7	1380.5	0.897	-0.16	0.09	-1.83	0.068	1	0.1716	521	1524.5	1538.3	1553.3	1394.9	1280.9	1465.8
TGME49_294550	1530.5	1615	1446	0.897	-0.16	0.15	-1.08	0.28	1	0.4752	2209	1596.5	1796.2	1452.3	1165.3	1888	1284.7
TGME49_289300	1589.8	1674.6	1505.1	0.897	-0.16	0.1	-1.57	0.12	1	0.256	893	1750.1	1638.1	1635.5	1665.6	1540.8	1308.9
TGME49_299210	1652.9	1742.6	1563.3	0.897	-0.16	0.1	-1.62	0.1	1	0.2371	803	1708.9	1884.3	1634.5	1725.5	1540.8	1423.7
TGME49_265530	2415	2546.1	2284	0.897	-0.16	0.07	-2.12	0.034	1	0.1015	264	2515.2	2651.5	2471.5	2274.5	2273.4	2304.1
TGME49_314500	3207.7	3383.9	3031.5	0.897	-0.16	0.08	-1.9	0.057	1	0.1504	439	3299.7	3407.1	3444.9	2828.4	3331	2935.2
TGME49_271145	4595.5	4845.5	4345.4	0.897	-0.16	0.4	-0.4	0.69	1	0.8261	5637	2914.7	5988.6	5633.2	5436	3036.1	4564.2
TGME49_309590	17659	18616.4	16701.6	0.897	-0.16	0.09	-1.83	0.067	1	0.1697	514	17926.5	19938.3	17984.3	15577	15926.7	18601.2
TGME49_212110	130.2	136.8	123.6	0.898	-0.15	0.19	-0.81	0.42	1	0.6183	3326	136.7	132.2	141.6	141	122.2	107.6
TGME49_300340	200.9	211.6	190.3	0.898	-0.16	0.16	-0.97	0.33	1	0.5307	2612	232.1	204.8	197.8	187.1	206.2	177.5
TGME49_212725	421.4	444.3	398.5	0.898	-0.15	0.13	-1.2	0.23	1	0.4126	1779	464.2	430.3	438.3	350.6	390.3	454.5
TGME49_224340	488	514.4	461.6	0.898	-0.15	0.12	-1.3	0.19	1	0.3677	1509	511.1	515.8	516.4	432.9	430.2	521.8
TGME49_207230	568	598.9	537.1	0.898	-0.16	0.13	-1.21	0.22	1	0.4081	1750	615.5	527.5	653.8	459.1	552.5	599.8
TGME49_201150	824.2	869.4	779.1	0.898	-0.16	0.1	-1.57	0.12	1	0.2557	890	841.1	859.2	907.8	743.6	843.3	750.4
TGME49_252340	1089.4	1147.8	1031	0.898	-0.15	0.09	-1.79	0.074	1	0.183	568	1119.3	1171.5	1152.5	1059.3	1042.2	991.6
TGME49_208560	1228.9	1295.1	1162.6	0.898	-0.15	0.09	-1.79	0.073	1	0.1824	565	1268.9	1250.6	1365.9	1117.9	1185.6	1184.3
TGME49_229630	1937	2041.5	1832.5	0.898	-0.15	0.11	-1.36	0.17	1	0.3415	1356	2112.4	2095.6	1916.6	1711.8	2202.5	1583.3
TGME49_226410	7580.2	7985.3	7175.2	0.898	-0.16	0.1	-1.54	0.12	1	0.2676	955	8371.3	7653.9	7930.8	8410.4	6235.1	6880
TGME49_236650	7941.4	8365	7517.8	0.898	-0.15	0.07	-2.37	0.018	1	0.0606	135	8478	8202.1	8414.9	7754.2	7473.6	7325.5
TGME49_205700	8643.7	9105	8182.5	0.898	-0.15	0.1	-1.48	0.14	1	0.2909	1076	9564.2	8885.1	8865.6	9780.4	7142	7625
TGME49_272730	133	139.9	126.1	0.899	-0.15	0.2	-0.78	0.44	1	0.635	3477	129.4	137.4	153	132.3	104.3	141.7
TGME49_202740	164.6	173.7	155.4	0.899	-0.15	0.18	-0.87	0.39	1	0.586	3048	174.7	199.6	146.8	149.7	159.7	156.9
TGME49_306630	280.7	295.9	265.5	0.899	-0.15	0.14	-1.07	0.29	1	0.4791	2237	292.8	287.7	307.1	240.8	251.8	303.9
TGME49_220850	357.4	376	338.7	0.899	-0.15	0.14	-1.1	0.27	1	0.4607	2111	403.6	386.2	338.3	368.1	359.3	288.7
TGME49_275370	363.3	382.5	344	0.899	-0.15	0.13	-1.2	0.23	1	0.4126	1780	368.8	403	375.8	375.5	345.5	311.1
TGME49_321360	382.2	402.5	361.8	0.899	-0.15	0.13	-1.16	0.25	1	0.4335	1928	355.8	392.7	459.1	373	361.8	350.5
TGME49_500337	527.3	556.3	498.2	0.899	-0.15	0.12	-1.31	0.19	1	0.3642	1490	549.1	580.6	539.3	434.2	528.8	531.6
TGME49_239885	530.7	560.1	501.4	0.899	-0.15	0.14	-1.09	0.28	1	0.4669	2152	553.2	616.9	510.1	434.2	611.9	458.1
TGME49_261050	617.9	649.9	585.9	0.899	-0.15	0.1	-1.48	0.14	1	0.2893	1066	681	611.7	656.9	606.4	579.3	572
TGME49_280780	150.9	159	142.8	0.9	-0.15	0.18	-0.84	0.4	1	0.6016	3178	141.5	155.5	180.1	142.2	149.1	137.2
TGME49_218770	191.2	201.8	180.5	0.9	-0.15	0.17	-0.89	0.37	1	0.5735	2948	180.3	203.5	221.7	156	179.3	206.2
TGME49_293600	345.1	362	328.1	0.9	-0.15	0.15	-1	0.32	1	0.5152	2491	399.5	314.9	371.7	388	320.2	276.1
TGME49_215740	412.1	434.8	389.4	0.9	-0.15	0.12	-1.25	0.21	1	0.3919	1652	412.5	470.4	421.6	358.1	398.5	411.5
TGME49_244000	428.7	451.4	405.9	0.9	-0.15	0.12	-1.27	0.2	1	0.3804	1583	414.9	473	466.4	426.7	381.3	409.7
TGME49_220950	464.5	488.9	440.2	0.9	-0.15	0.11	-1.34	0.18	1	0.3478	1395	465.8	493.8	507	464.1	435.9	420.5
TGME49_222930	811.2	853.9	768.5	0.9	-0.15	0.09	-1.67	0.095	1	0.2207	731	861.3	848.9	851.6	769.8	769.2	766.5
TGME49_242640	834.5	878.7	790.2	0.9	-0.15	0.12	-1.23	0.22	1	0.3975	1691	909.8	911.1	815.1	788.5	923.2	658.9
TGME49_244530	1450.9	1524.9	1376.8	0.9	-0.15	0.12	-1.23	0.22	1	0.3975	1691	1669.2	1338.7	1566.8	1645.7	1184.8	1300
TGME49_250850	1492.7	1571.7	1413.8	0.9	-0.15	0.1	-1.45	0.15	1	0.3044	1145	1588.4	1737.9	1388.8	1409.8	1543.3	1288.3
TGME49_294350	1758.1	1850.7	1665.4	0.9	-0.15	0.08	-1.8	0.072	1	0.1799	553	1869	1889.5	1793.7	1656.9	1782	1557.3
TGME49_240090	1778.7	1872.2	1685.3	0.9	-0.15	0.1	-1.54	0.12	1	0.2685	961	1802.7	1991.9	1821.9	1905.2	1651.7	1499
TGME49_295620	2572.7	2710.3	2435	0.9	-0.15	0.1	-1.56	0.12	1	0.2613	921	2611.4	2936.6	2582.9	2122.3	2665.3	2517.5
TGME49_255450	3081.5	3245.2	2917.7	0.9	-0.15	0.08	-1.99	0.046	1	0.1284	355	3131.4	3477	3127.3	2879.6	2975.8	2897.6
TGME49_236540	3608.4	3798.1	3418.8	0.9	-0.15	0.07	-2.08	0.037	1	0.1085	286	3668.4	3922.9	3803	3473.5	3267.5	3515.3
TGME49_201680	4014.1	4225.9	3802.3	0.9	-0.15	0.08	-1.98	0.047	1	0.1311	364	4136.7	4436.1	4104.9	3977.5	3873.7	3555.6
TGME49_217030	163.5	171.7	155.3	0.901	-0.15	0.18	-0.83	0.41	1	0.6086	3238	186	181.4	147.8	173.4	159.7	132.7
TGME49_269410	275.8	290.2	261.4	0.901	-0.15	0.14	-1.08	0.28	1	0.4731	2193	286.3	270.9	313.4	248.3	259.9	276.1
TGME49_271110	315.5	332.6	298.4	0.901	-0.15	0.14	-1.11	0.27	1	0.4581	2094	292	353.8	351.9	295.7	306.4	293.2
TGME49_285200	353.2	371.9	334.5	0.901	-0.15	0.13	-1.16	0.25	1	0.4325	1915	355.8	375.8	384.2	329.4	367.5	306.6
TGME49_211330	434	457.2	410.8	0.901	-0.15	0.12	-1.23	0.22	1	0.4003	1707	440	439.3	492.4	369.3	422.9	440.2
TGME49_221640	506.3	531.9	480.7	0.901	-0.15	0.13	-1.18	0.24	1	0.4254	1864	565.3	549.5	481	539	488.1	415.1
TGME49_204380	800.1	842.5	757.8	0.901	-0.15	0.1	-1.49	0.14	1	0.2857	1047	846.8	848.9	831.8	732.4	834.4	706.5
TGME49_278440	931.7	981.3	882.1	0.901	-0.15	0.1	-1.57	0.12	1	0.2576	901	956.7	1052.3	934.9	860.9	935.4	849.9
TGME49_221480	1582.7	1664.2	1501.3	0.901	-0.15	0.09	-1.65	0.1	1	0.2294	771	1562.5	1639.4	1790.6	1612	1414.5	1477.5
TGME49_270320	4849.4	5103.2	4595.6	0.901	-0.15	0.06	-2.33	0.02	1	0.0663	152	5085.4	5150.1	5074.1	4605.1	4610.3	4571.4
TGME49_310455	107.9	113.3	102.5	0.902	-0.15	0.21	-0.7	0.48	1	0.6755	3856	110.8	106.3	122.8	103.6	86.4	117.4
TGME49_310160	204.2	215.1	193.3	0.902	-0.15	0.17	-0.86	0.39	1	0.5892	3072	185.2	216.4	243.6	182.2	173.6	224.1
TGME49_222390	209.3	219.9	198.8	0.902	-0.15	0.15	-0.97	0.33	1	0.532	2622	216.7	203.5	239.4	200.9	196.4	199
TGME49_223270	212.7	223.6	201.8	0.902	-0.15	0.16	-0.96	0.34	1	0.5357	2651	236.2	235.9	198.8	208.4	207	190.1
TGME49_254606	237.8	249.1	226.5	0.902	-0.15	0.18	-0.83	0.41	1	0.6076	3231	252.3	246.2	248.8	295.7	179.3	204.4
TGME49_276990	304.7	319.6	289.8	0.902	-0.15	0.14	-1.06	0.29	1	0.4828	2269	334.8	309.7	314.4	331.9	281.1	256.4
TGME49_219460	823.4	865.7	781.3	0.902	-0.15	0.1	-1.52	0.13	1	0.2756	996	919.5	874.8	802.7	768.6	805.1	770.1
TGME49_223680	1709.8	1796.2	1623.3	0.902	-0.15	0.09	-1.65	0.099	1	0.2286	766	1869	1804	1715.7	1784.1	1572.6	1513.3
TGME49_211030	3242	3407.2	3076.8	0.902	-0.15	0.08	-1.82	0.068	1	0.1725	524	3646.6	3168.6	3406.3	3206.5	2915.5	3108.3
TGME49_252400	120.8	126.7	114.9	0.903	-0.15	0.2	-0.73	0.46	1	0.6578	3688	127	138.7	114.5	129.8	101.9	113
TGME49_247320	200	210	190	0.903	-0.15	0.16	-0.95	0.34	1	0.5419	2697	205.4	206.1	218.6	198.4	175.2	196.3
TGME49_220120	221	231.9	210.1	0.903	-0.15	0.16	-0.91	0.36	1	0.5633	2852	259.6	232	204	219.6	224.1	186.5
TGME49_247630	266.2	278.9	253.3	0.903	-0.15	0.15	-1	0.32	1	0.5141	2480	300	273.4	263.4	283.2	224.9	251.9
TGME49_320000	388.1	408.5	367.7	0.903	-0.15	0.13	-1.15	0.25	1	0.438	1958	419.7	444.5	361.2	343.1	369.9	390
TGME49_212150	422.5	443.7	401.3	0.903	-0.15	0.12	-1.26	0.21	1	0.387	1624	466.6	414.7	449.7	395.5	415.6	392.7
TGME49_275770	564.6	592.1	537	0.903	-0.15	0.12	-1.21	0.22	1	0.4083	1752	638.9	596.1	541.3	596.4	476.7	537.9
TGME49_248290	565.7	594.1	537.2	0.903	-0.15	0.12	-1.21	0.23	1	0.4084	1753	617.9	568.9	595.5	547.7	601.3	462.6
TGME49_264000	671.3	706	636.7	0.903	-0.15	0.1	-1.44	0.15	1	0.3065	1157	693.1	675.2	749.6	606.4	633.1	670.6
TGME49_276130	767.5	807.8	727.3	0.903	-0.15	0.11	-1.32	0.19	1	0.3578	1455	759.4	933.1	730.8	723.6	746.4	711.8
TGME49_309380	815	856.1	773.9	0.903	-0.15	0.09	-1.58	0.11	1	0.2536	879	858.9	825.5	883.9	783.5	779.8	758.5
TGME49_209050	1252.2	1315.6	1188.9	0.903	-0.15	0.09	-1.66	0.098	1	0.2263	754	1390.2	1332.2	1224.3	1201.5	1214.9	1150.2
TGME49_321440	1486.2	1562	1410.3	0.903	-0.15	0.09	-1.69	0.09	1	0.2127	695	1636.1	1548.7	1501.2	1353.7	1507.4	1369.9
TGME49_256990	1987.4	2087.6	1887.1	0.903	-0.15	0.09	-1.65	0.098	1	0.2271	759	2131.8	2090.4	2040.5	2087.3	1853.7	1720.4
TGME49_254690	2055.1	2159.1	1951.1	0.903	-0.15	0.08	-1.92	0.055	1	0.1468	425	2161	2086.5	2229.9	2021.2	1900.2	1932
TGME49_228150	2316.6	2436.6	2196.6	0.903	-0.15	0.1	-1.52	0.13	1	0.2745	990	2273.4	2650.2	2386.1	2119.8	2459.2	2010.9
TGME49_263040	7258.9	7627	6890.9	0.903	-0.15	0.09	-1.65	0.099	1	0.2277	761	7856.1	7142	7882.9	7577	6097.4	6998.3
TGME49_248340	7989	8395.9	7582	0.903	-0.15	0.08	-1.92	0.055	1	0.1469	425	8222.5	8326.5	8638.7	8169.6	6976.6	7599.9
TGME49_312830	169.9	178.7	161.1	0.904	-0.15	0.16	-0.88	0.38	1	0.5762	2973	173.1	184	179.1	154.7	164.6	164.1
TGME49_255920	189.8	199.6	180	0.904	-0.15	0.17	-0.88	0.38	1	0.5805	3005	174.7	198.3	225.9	177.2	174.4	188.3
TGME49_287990	195	205	185.1	0.904	-0.15	0.2	-0.72	0.47	1	0.6628	3738	204.6	234.6	175.9	195.9	225.7	133.6
TGME49_307980	280.5	294.6	266.3	0.904	-0.15	0.15	-0.96	0.34	1	0.5348	2643	297.6	265.7	320.6	239.5	250.2	309.3
TGME49_253310	287.9	301.6	274.2	0.904	-0.15	0.14	-1.05	0.29	1	0.4851	2287	325.9	281.2	297.7	294.4	258.3	269.9
TGME49_500071	303.9	319.4	288.4	0.904	-0.15	0.14	-1.02	0.31	1	0.508	2431	339.7	339.5	279	282	317.8	265.4
TGME49_264790	438.2	461.2	415.3	0.904	-0.15	0.14	-1.01	0.31	1	0.5096	2447	450.5	519.7	413.3	391.8	494.6	359.5
TGME49_239250	455.6	479.1	432.1	0.904	-0.15	0.14	-1.04	0.3	1	0.4968	2360	487.7	514.5	435.2	406.7	517.4	372.1
TGME49_279410	968.6	1015.9	921.4	0.904	-0.15	0.1	-1.4	0.16	1	0.3241	1256	1056.2	937	1054.6	1028.1	846.6	889.4
TGME49_253730	1323.8	1390.4	1257.3	0.904	-0.15	0.08	-1.76	0.078	1	0.1906	598	1424.2	1380.2	1366.9	1282.6	1283.4	1205.8
TGME49_286080	1635.5	1719.3	1551.6	0.904	-0.15	0.09	-1.68	0.094	1	0.219	722	1670	1763.8	1724	1494.7	1690.8	1469.4
TGME49_205440	2913.2	3057.8	2768.6	0.904	-0.15	0.09	-1.63	0.1	1	0.2362	799	3179.2	3000.1	2994.1	3104.2	2655.5	2546.1
TGME49_305520	9975.4	10475.9	9474.9	0.904	-0.15	0.09	-1.56	0.12	1	0.2617	924	10731.2	10143.4	10553.2	10799.7	8235.5	9389.4
TGME49_500252	211.1	222.6	199.6	0.905	-0.14	0.18	-0.78	0.43	1	0.6315	3447	183.6	270.9	213.4	167.2	202.1	229.5
TGME49_260210	246.8	260.1	233.5	0.905	-0.14	0.17	-0.87	0.39	1	0.5858	3044	242.6	272.2	265.5	179.7	251.8	269
TGME49_265240	267.6	280.6	254.6	0.905	-0.14	0.14	-1.06	0.29	1	0.4821	2265	290.3	274.7	276.9	262	245.3	256.4
TGME49_269780	289.1	303.6	274.7	0.905	-0.14	0.13	-1.06	0.29	1	0.4804	2252	315.4	307.1	288.4	259.5	272.2	292.3
TGME49_217688	303.2	318.3	288.2	0.905	-0.14	0.13	-1.1	0.27	1	0.4607	2111	306.5	311	337.3	295.7	281.1	287.8
TGME49_264752	401	421	380.9	0.905	-0.14	0.15	-0.99	0.32	1	0.5231	2552	418.1	458.8	386.2	404.2	432.7	305.7
TGME49_206360	435.6	457.2	414	0.905	-0.14	0.12	-1.23	0.22	1	0.4006	1709	452.9	469.1	449.7	429.2	431.9	381
TGME49_243620	445.5	467.9	423.1	0.905	-0.14	0.12	-1.16	0.24	1	0.4314	1906	422.2	486	495.5	455.4	429.4	384.6
TGME49_270865	931.2	977.5	884.9	0.905	-0.14	0.12	-1.19	0.23	1	0.4209	1830	968.1	1100.3	864.1	978.2	921.6	754.9
TGME49_236580	1191.5	1249.2	1133.8	0.905	-0.14	0.12	-1.24	0.22	1	0.396	1680	1284.3	1191	1272.2	1364.9	1015.3	1021.1
TGME49_288650	25025.7	26267.4	23784	0.905	-0.14	0.1	-1.46	0.14	1	0.2985	1116	27007.9	25494	26300.2	28123.4	21454.5	21774
TGME49_277540	209.4	220.2	198.5	0.906	-0.14	0.17	-0.84	0.4	1	0.6016	3177	220.8	246.2	193.6	182.2	231.4	182
TGME49_247670	411	431.2	390.8	0.906	-0.14	0.13	-1.1	0.27	1	0.4633	2127	406	474.3	413.3	427.9	345.5	399
TGME49_215940	485.3	510	460.6	0.906	-0.14	0.11	-1.26	0.21	1	0.3842	1606	485.2	521	523.7	430.4	481.6	469.8
TGME49_263980	671.2	704.7	637.8	0.906	-0.14	0.13	-1.08	0.28	1	0.4729	2192	753.7	765.9	594.4	603.9	737.4	572
TGME49_227560	893.9	937	850.8	0.906	-0.14	0.09	-1.52	0.13	1	0.2764	1001	937.3	925.3	948.4	912	814.8	825.7
TGME49_218730	1171.2	1227.5	1114.9	0.906	-0.14	0.09	-1.54	0.12	1	0.2687	962	1233.3	1152.1	1297.2	1194	1074.8	1075.8
TGME49_283550	1485.4	1559.4	1411.3	0.906	-0.14	0.13	-1.14	0.26	1	0.4437	1996	1582.7	1686	1409.6	1399.9	1688.3	1145.8
TGME49_221470	2372.7	2489	2256.4	0.906	-0.14	0.08	-1.76	0.079	1	0.1923	605	2609.8	2327.5	2529.8	2225.8	2174.8	2368.6
TGME49_243240	128.8	135.5	122.1	0.907	-0.14	0.19	-0.74	0.46	1	0.6555	3665	119.7	151.6	135.3	121	127.9	117.4
TGME49_206700	192.9	201.9	183.9	0.907	-0.14	0.17	-0.83	0.41	1	0.6078	3233	195.7	173.7	236.3	197.1	182.5	172.1
TGME49_255940	237.4	248.5	226.3	0.907	-0.14	0.15	-0.93	0.35	1	0.5516	2768	266.1	225.5	254	233.3	240.4	205.3
TGME49_258625	257.7	269.9	245.5	0.907	-0.14	0.14	-0.99	0.32	1	0.5223	2546	284.7	260.5	264.4	248.3	226.5	261.8
TGME49_285970	338	355.1	320.9	0.907	-0.14	0.13	-1.12	0.26	1	0.4496	2040	338.1	368.1	359.2	305.7	323.5	333.5
TGME49_202690	380.9	399.3	362.4	0.907	-0.14	0.12	-1.15	0.25	1	0.439	1967	418.9	414.7	364.4	374.3	364.2	348.8
TGME49_223510	482.5	506.4	458.7	0.907	-0.14	0.11	-1.27	0.2	1	0.3823	1595	487.7	496.4	535.1	442.9	466.9	466.2
TGME49_259860	513	539.2	486.7	0.907	-0.14	0.12	-1.16	0.25	1	0.4325	1916	511.1	576.7	529.9	440.4	551.6	468
TGME49_214240	570.8	598.2	543.5	0.907	-0.14	0.11	-1.27	0.2	1	0.3822	1592	620.3	592.3	582	563.9	575.3	491.3
TGME49_277090	614.6	643	586.1	0.907	-0.14	0.11	-1.23	0.22	1	0.4015	1713	703.6	593.5	631.9	645	546.8	566.6
TGME49_290870	646.9	678.1	615.7	0.907	-0.14	0.12	-1.21	0.23	1	0.4094	1760	688.2	581.9	764.1	595.1	622.5	629.4
TGME49_297400	1053.6	1104.4	1002.8	0.907	-0.14	0.1	-1.43	0.15	1	0.3109	1183	1053	1132.7	1127.5	1097.9	1000.6	910
TGME49_220100	1219	1277.1	1160.9	0.907	-0.14	0.1	-1.45	0.15	1	0.3049	1149	1243.8	1257.1	1330.5	1295.1	1065	1122.5
TGME49_208420	1221.7	1281	1162.3	0.907	-0.14	0.09	-1.57	0.12	1	0.256	892	1289.9	1181.9	1371.1	1147.8	1178.2	1161
TGME49_500389	1379.5	1446.7	1312.2	0.907	-0.14	0.08	-1.67	0.095	1	0.2213	734	1494.6	1367.2	1478.3	1272.6	1301.3	1362.7
TGME49_211080	107.7	112.9	102.5	0.908	-0.14	0.21	-0.67	0.51	1	0.6935	4047	111.6	112.7	114.5	104.8	116.5	86.1
TGME49_226670	156.4	164	148.7	0.908	-0.14	0.18	-0.8	0.43	1	0.6246	3379	169.8	167.2	155.1	138.5	141.8	165.9
TGME49_221570	164.3	171.6	157	0.908	-0.14	0.18	-0.79	0.43	1	0.6268	3400	182.8	158.1	173.9	173.4	136.1	161.4
TGME49_239795	278.6	291.7	265.5	0.908	-0.14	0.14	-0.98	0.33	1	0.5244	2566	327.5	281.2	266.5	262	274.6	260
TGME49_240490	312.7	327	298.4	0.908	-0.14	0.15	-0.94	0.35	1	0.5468	2737	368.8	286.4	325.9	324.4	314.5	256.4
TGME49_214830	449.6	472	427.2	0.908	-0.14	0.12	-1.19	0.24	1	0.4214	1834	440	474.3	501.8	405.5	453	423.2
TGME49_247610	540.3	565.3	515.3	0.908	-0.14	0.12	-1.2	0.23	1	0.4154	1794	559.6	543	593.4	577.7	474.2	494
TGME49_320515	1057.9	1110	1005.9	0.908	-0.14	0.1	-1.36	0.17	1	0.3414	1355	1046.5	1219.5	1064	989.4	1097.6	930.6
TGME49_312600	1490.6	1560.5	1420.7	0.908	-0.14	0.1	-1.35	0.18	1	0.3446	1378	1670.9	1470.9	1539.7	1613.2	1264.6	1384.2
TGME49_258820	1828.6	1915	1742.2	0.908	-0.14	0.09	-1.52	0.13	1	0.2747	992	2061.5	1832.5	1851	1829.1	1585.7	1811.9
TGME49_261230	4629.9	4854.7	4405.1	0.908	-0.14	0.09	-1.59	0.11	1	0.2481	855	4692.3	5216.2	4655.6	4117.3	4872.7	4225.3
TGME49_299050	8732.6	9154.1	8311	0.908	-0.14	0.08	-1.65	0.099	1	0.2286	766	9157.4	9066.5	9238.3	9177.7	7370.1	8385.2
TGME49_202700	123.9	129.6	118.3	0.909	-0.14	0.19	-0.71	0.48	1	0.6691	3796	131	136.1	121.8	129.8	107.6	117.4
TGME49_213780	188.4	196.7	180.1	0.909	-0.14	0.17	-0.79	0.43	1	0.6257	3387	227.3	160.7	202	184.7	171.9	183.8
TGME49_319670	313.6	328.1	299.2	0.909	-0.14	0.13	-1.07	0.29	1	0.4801	2247	338.1	311	335.2	315.7	295.8	286
TGME49_289010	338.8	354.3	323.3	0.909	-0.14	0.13	-1.03	0.3	1	0.5011	2387	363.1	365.5	334.2	365.6	302.3	302.1
TGME49_266400	367.1	384.4	349.9	0.909	-0.14	0.13	-1.05	0.3	1	0.4894	2316	380.9	422.5	349.8	383	334.9	331.7
TGME49_247330	446.2	467.7	424.7	0.909	-0.14	0.12	-1.19	0.23	1	0.4208	1829	486.9	444.5	471.6	396.8	449.8	427.6
TGME49_248510	554.5	581.6	527.4	0.909	-0.14	0.16	-0.87	0.38	1	0.5825	3017	579.9	683	482	489.1	651.9	441.1
TGME49_270700	871	911.1	830.8	0.909	-0.14	0.11	-1.23	0.22	1	0.4016	1715	924.4	913.6	895.3	973.2	755.3	763.8
TGME49_241000	980.8	1026.9	934.8	0.909	-0.14	0.09	-1.56	0.12	1	0.2619	925	1042.5	1031.6	1006.7	968.2	911.8	924.3
TGME49_237280	1068.7	1120.3	1017.1	0.909	-0.14	0.1	-1.44	0.15	1	0.3088	1171	1092.6	1136.6	1131.6	964.4	1120.4	966.5
TGME49_235160	1359.2	1423.4	1294.9	0.909	-0.14	0.09	-1.53	0.12	1	0.2693	965	1467.9	1460.5	1341.9	1373.7	1307.8	1203.1
TGME49_226710	2475.5	2594.9	2356	0.909	-0.14	0.11	-1.29	0.2	1	0.3719	1532	2664.8	2509	2611	1978.8	2336.1	2753.2
TGME49_273760	24419.1	25577.4	23260.8	0.909	-0.14	0.07	-2.04	0.041	1	0.1166	314	25807.7	26212	24712.6	23782.8	22088.4	23911.3
TGME49_249710	138.6	145.1	132.2	0.91	-0.14	0.2	-0.69	0.49	1	0.6799	3898	165	156.8	113.5	134.7	133.6	128.2
TGME49_314920	236.2	247.7	224.7	0.91	-0.14	0.15	-0.91	0.37	1	0.5662	2885	237	250.1	256.1	213.3	251.8	208.9
TGME49_210830	246.9	258	235.8	0.91	-0.14	0.15	-0.92	0.36	1	0.5607	2835	285.5	239.8	248.8	240.8	247.7	218.8
TGME49_206630	598	626	569.9	0.91	-0.14	0.11	-1.22	0.22	1	0.4075	1746	648.6	581.9	647.5	529	554.9	625.8
TGME49_267050	857.1	896.1	818.1	0.91	-0.14	0.12	-1.13	0.26	1	0.446	2015	1010.9	742.6	934.9	862.1	749.6	842.7
TGME49_208340	981.2	1028.6	933.8	0.91	-0.14	0.09	-1.48	0.14	1	0.2901	1072	1002	1099	984.8	910.8	968	922.5
TGME49_247360	1064.8	1113.9	1015.7	0.91	-0.14	0.1	-1.36	0.18	1	0.3416	1358	1086.1	1130.1	1125.4	1146.6	957.4	943.1
TGME49_221580	1685.4	1765.5	1605.3	0.91	-0.14	0.1	-1.35	0.18	1	0.3442	1376	1765.5	1908.9	1622	1548.3	1798.3	1469.4
TGME49_288630	2915.5	3051.6	2779.5	0.91	-0.14	0.08	-1.77	0.076	1	0.1879	587	3070.8	2985.9	3098.2	2848.4	2596.9	2893.1
TGME49_222860	5326.1	5576	5076.1	0.91	-0.14	0.08	-1.72	0.086	1	0.2055	664	5625.6	5518.2	5584.2	5592	4787.1	4849.3
TGME49_257680	7997.8	8374.5	7621.2	0.91	-0.14	0.07	-2.01	0.045	1	0.1248	343	8247.5	8428.9	8447.1	7681.8	7252.8	7928.9
TGME49_263430	287.8	300.4	275.2	0.911	-0.13	0.15	-0.87	0.38	1	0.584	3031	290.3	285.1	325.9	323.1	228.2	274.3
TGME49_258160	293.8	307.3	280.4	0.911	-0.13	0.14	-0.98	0.32	1	0.5232	2555	290.3	305.8	325.9	295.7	256.7	288.7
TGME49_297080	343.3	358.4	328.3	0.911	-0.13	0.14	-0.95	0.34	1	0.5439	2715	373.6	364.2	337.3	388	305.6	291.4
TGME49_251730	350.2	367.3	333.2	0.911	-0.13	0.13	-1.06	0.29	1	0.4848	2285	350.2	375.8	375.8	303.2	341.4	355
TGME49_237840	387.3	404.8	369.9	0.911	-0.14	0.12	-1.12	0.26	1	0.4531	2063	422.2	396.6	395.6	396.8	356.9	355.9
TGME49_207960	413.2	431.9	394.6	0.911	-0.13	0.12	-1.14	0.25	1	0.4397	1973	451.3	418.6	425.8	408	373.2	402.5
TGME49_288800	465.7	487.5	443.9	0.911	-0.14	0.12	-1.12	0.26	1	0.4505	2046	461	513.2	488.3	476.6	459.6	395.4
TGME49_289710	1689	1769.1	1609	0.911	-0.13	0.09	-1.51	0.13	1	0.2772	1006	1749.3	1776.8	1781.2	1482.2	1772.3	1572.5
TGME49_262400	2144.5	2244.4	2044.5	0.911	-0.13	0.08	-1.67	0.095	1	0.2205	729	2105.1	2332.7	2295.5	2131	1999.6	2002.8
TGME49_294670	2532.8	2649.4	2416.2	0.911	-0.13	0.08	-1.6	0.11	1	0.2463	847	2593.6	2643.7	2710.9	2582.6	2194.3	2471.7
TGME49_239820	3917.9	4100	3735.7	0.911	-0.13	0.09	-1.58	0.11	1	0.2532	877	4110	3763.5	4426.6	3592	3612.1	4003
TGME49_205470	16438.3	17202.4	15674.1	0.911	-0.13	0.09	-1.54	0.12	1	0.2657	945	16896.2	17547.2	17163.9	17741.6	15218.6	14062.1
TGME49_237595	152.1	159	145.3	0.912	-0.13	0.19	-0.7	0.48	1	0.676	3860	168.2	140	168.7	143.5	168.7	123.7
TGME49_295590	202.7	212.1	193.3	0.912	-0.13	0.16	-0.84	0.4	1	0.6034	3197	200.6	209.9	225.9	198.4	208.6	173
TGME49_211300	231.2	241.5	221	0.912	-0.13	0.15	-0.89	0.37	1	0.5725	2934	258	238.5	228	224.6	207	231.3
TGME49_258900	236.1	247.3	224.9	0.912	-0.13	0.17	-0.77	0.44	1	0.6387	3513	237.8	229.4	274.8	183.4	215.1	276.1
TGME49_319590	346	362.1	329.9	0.912	-0.13	0.14	-0.98	0.33	1	0.5283	2593	376.1	349.9	360.2	319.4	378.1	292.3
TGME49_273310	397.5	416.6	378.5	0.912	-0.13	0.12	-1.06	0.29	1	0.4808	2254	402.8	443.2	403.9	341.9	383.8	409.7
TGME49_272630	455.5	476.9	434	0.912	-0.13	0.11	-1.19	0.23	1	0.4202	1825	479.6	474.3	476.8	411.7	454.7	435.7
TGME49_295420	650.6	680.7	620.5	0.912	-0.13	0.11	-1.23	0.22	1	0.3998	1704	706	711.5	624.6	627.6	659.2	574.7
TGME49_212860	692.8	725.7	659.8	0.912	-0.13	0.11	-1.23	0.22	1	0.4016	1716	668.8	782.8	725.6	622.6	712.2	644.6
TGME49_298980	698.6	729.6	667.6	0.912	-0.13	0.11	-1.26	0.21	1	0.3838	1603	760.2	684.3	744.4	726.1	653.5	623.1
TGME49_310630	720.8	753	688.6	0.912	-0.13	0.1	-1.31	0.19	1	0.3599	1467	769.1	746.5	743.3	738.6	639.6	687.6
TGME49_249570	1115.3	1167.7	1063	0.912	-0.13	0.09	-1.42	0.16	1	0.3147	1207	1164.6	1149.5	1188.9	964.4	1142.4	1082.1
TGME49_253380	2888.4	3023.1	2753.7	0.912	-0.13	0.12	-1.15	0.25	1	0.4382	1960	2827.4	3370.8	2871.2	2360.6	3286.2	2614.3
TGME49_237230	4096.2	4283.4	3909	0.912	-0.13	0.1	-1.39	0.16	1	0.3267	1270	4209.5	4208	4432.8	4527.7	3549.4	3649.8
TGME49_294620	4154.6	4344.7	3964.4	0.912	-0.13	0.1	-1.38	0.17	1	0.3308	1296	4357.5	4533.3	4143.4	4500.3	3940.5	3452.5
TGME49_298030	270.6	283.5	257.8	0.913	-0.13	0.14	-0.93	0.35	1	0.5535	2783	262	292.9	295.7	240.8	251	281.5
TGME49_305450	329.8	344.7	315	0.913	-0.13	0.13	-1	0.32	1	0.5144	2485	364.7	312.3	357.1	295.7	320.2	329
TGME49_265040	446.1	466.5	425.7	0.913	-0.13	0.12	-1.08	0.28	1	0.4746	2205	503	440.6	456	383	454.7	439.3
TGME49_321580	574.2	599.4	549	0.913	-0.13	0.11	-1.17	0.24	1	0.4279	1885	624.3	580.6	593.4	580.2	491.3	575.6
TGME49_272900	639.3	668.7	609.9	0.913	-0.13	0.1	-1.32	0.19	1	0.3567	1445	663.2	683	660	598.9	628.2	602.5
TGME49_208530	1107.3	1158.6	1056.1	0.913	-0.13	0.09	-1.42	0.15	1	0.3127	1195	1170.2	1172.8	1132.7	981.9	1039.7	1146.7
TGME49_275680	1115.6	1167.4	1063.7	0.913	-0.13	0.09	-1.45	0.15	1	0.3047	1147	1134.7	1213	1154.5	990.6	1077.2	1123.4
TGME49_223000	1810.1	1890.6	1729.6	0.913	-0.13	0.09	-1.52	0.13	1	0.2765	1002	2019.4	1753.4	1898.9	1794.1	1641.9	1752.7
TGME49_248480	9407.2	9833.7	8980.7	0.913	-0.13	0.09	-1.52	0.13	1	0.2736	986	9810	9726.1	9965	9895.1	7890.8	9156.3
TGME49_262030	369.6	387	352.3	0.914	-0.13	0.13	-1.03	0.3	1	0.5015	2391	369.6	397.9	393.5	318.2	358.5	380.1
TGME49_258110	502	524.4	479.6	0.914	-0.13	0.11	-1.16	0.25	1	0.4343	1934	549.9	518.4	504.9	459.1	467.7	511.9
TGME49_320640	640.1	668.1	612.1	0.914	-0.13	0.1	-1.25	0.21	1	0.3919	1651	687.4	677.8	639.2	656.3	581	598.9
TGME49_205500	672.3	701.6	642.9	0.914	-0.13	0.11	-1.22	0.22	1	0.4036	1727	682.6	710.2	712.1	708.7	599.7	620.4
TGME49_246800	682.2	713	651.5	0.914	-0.13	0.1	-1.33	0.19	1	0.3555	1438	730.3	705	703.8	646.3	678.8	629.4
TGME49_314840	690.4	722.5	658.4	0.914	-0.13	0.11	-1.16	0.25	1	0.4334	1924	689.9	753	724.6	610.1	746.4	618.6
TGME49_314240	697.5	729	666.1	0.914	-0.13	0.1	-1.33	0.18	1	0.3513	1415	738.4	727	721.5	657.5	693.4	647.3
TGME49_269150	752.2	785.2	719.3	0.914	-0.13	0.1	-1.27	0.21	1	0.3831	1599	774.8	738.7	842.2	762.3	674.7	720.8
TGME49_310760	760.2	793.4	727.1	0.914	-0.13	0.1	-1.28	0.2	1	0.3748	1550	802.3	776.3	801.6	797.3	682	702
TGME49_229490	780.7	815.2	746.2	0.914	-0.13	0.09	-1.38	0.17	1	0.333	1307	837.9	811.3	796.4	758.6	726	754
TGME49_274190	1010.1	1055.2	965	0.914	-0.13	0.1	-1.31	0.19	1	0.3597	1466	1032	1092.5	1041.1	1056.8	970.5	867.8
TGME49_210840	1223.3	1278.3	1168.2	0.914	-0.13	0.09	-1.47	0.14	1	0.2953	1101	1231.7	1315.4	1287.8	1226.4	1187.2	1091.1
TGME49_201830	169.7	177	162.5	0.915	-0.13	0.18	-0.7	0.49	1	0.6791	3887	192.5	138.7	199.9	149.7	173.6	164.1
TGME49_310250	297.9	311.4	284.5	0.915	-0.13	0.13	-0.96	0.34	1	0.5345	2641	301.7	320.1	312.3	275.7	273.8	303.9
TGME49_311660	322.4	337	307.9	0.915	-0.13	0.14	-0.91	0.36	1	0.5643	2861	357.5	352.5	300.9	299.4	344.7	279.7
TGME49_202350	371.8	388.2	355.4	0.915	-0.13	0.13	-0.99	0.32	1	0.5185	2518	380.1	373.2	411.2	356.8	318.6	390.9
TGME49_273350	384.4	401.8	367	0.915	-0.13	0.13	-1	0.32	1	0.5152	2492	391.4	391.4	422.7	338.1	349.6	413.3
TGME49_215040	646.5	675.6	617.4	0.915	-0.13	0.1	-1.25	0.21	1	0.3921	1654	674.5	708.9	643.4	610.1	647.8	594.4
TGME49_252200	850.1	889.4	810.8	0.915	-0.13	0.11	-1.18	0.24	1	0.4232	1846	816	969.4	882.8	753.6	899.6	779.1
TGME49_312065	1046.4	1093.1	999.8	0.915	-0.13	0.1	-1.29	0.2	1	0.3716	1530	1119.3	1110.6	1049.4	1009.4	1093.5	896.5
TGME49_223140	1440.9	1503.2	1378.6	0.915	-0.13	0.09	-1.49	0.14	1	0.2865	1052	1540.6	1434.6	1534.5	1464.7	1320	1351.1
TGME49_202630	1460.9	1526.2	1395.5	0.915	-0.13	0.09	-1.49	0.14	1	0.2882	1062	1474.3	1625.1	1479.3	1396.1	1452.8	1337.6
TGME49_205010	1687.2	1761.6	1612.8	0.915	-0.13	0.1	-1.35	0.18	1	0.3455	1383	1775.2	1858.4	1651.1	1751.7	1646	1440.7
TGME49_245620	8839.8	9232.8	8446.8	0.915	-0.13	0.09	-1.36	0.17	1	0.3399	1346	9476.8	9305	8916.7	9649.4	7315.5	8375.4
TGME49_228470	11599	12110.4	11087.6	0.915	-0.13	0.08	-1.63	0.1	1	0.2353	796	12105.2	12271.4	11954.5	12212	10279.9	10770.9
TGME49_500424	132.5	138.3	126.8	0.916	-0.13	0.62	-0.2	0.84	1	0.914	7037	230.5	73.9	110.4	88.6	202.1	89.7
TGME49_235610	252.8	263.8	241.8	0.916	-0.13	0.14	-0.9	0.37	1	0.5671	2893	263.6	276	251.9	248.3	241.2	235.8
TGME49_268290	288.6	301	276.2	0.916	-0.13	0.14	-0.94	0.35	1	0.5471	2740	314.6	281.2	307.1	273.2	263.2	292.3
TGME49_315280	506.8	530	483.7	0.916	-0.13	0.12	-1.03	0.3	1	0.4981	2367	521.6	546.9	521.6	418	543.5	489.5
TGME49_262530	635.4	662.8	608	0.916	-0.13	0.1	-1.27	0.2	1	0.3822	1592	661.5	659.6	667.3	635.1	590.8	598
TGME49_211350	667.9	697.9	637.8	0.916	-0.13	0.11	-1.18	0.24	1	0.4254	1866	674.5	773.7	645.5	643.8	659.2	610.5
TGME49_246330	948.1	991	905.1	0.916	-0.13	0.11	-1.11	0.27	1	0.4557	2080	906.6	1122.3	944.2	817.2	892.2	1005.9
TGME49_240250	1443.5	1507.1	1379.8	0.916	-0.13	0.08	-1.53	0.13	1	0.2696	967	1538.2	1495.5	1487.7	1307.5	1405.6	1426.4
TGME49_289620	3131.8	3267.8	2995.8	0.916	-0.13	0.08	-1.6	0.11	1	0.248	854	3182.4	3281.4	3339.7	3246.4	2856.8	2884.1
TGME49_229250	6347.1	6623.3	6070.9	0.916	-0.13	0.09	-1.42	0.16	1	0.3143	1204	6744.9	6634	6491	6753.6	5322.5	6136.7
TGME49_240680	176.4	183.4	169.4	0.917	-0.12	0.17	-0.74	0.46	1	0.6547	3659	188.4	172.4	189.5	190.9	153.2	164.1
TGME49_255470	204.2	213.6	194.8	0.917	-0.12	0.17	-0.73	0.46	1	0.6585	3700	209.5	255.3	175.9	187.1	204.5	192.8
TGME49_281910	358.2	374.3	342.2	0.917	-0.13	0.12	-1.03	0.3	1	0.5001	2380	365.6	388.8	368.5	328.1	349.6	348.8
TGME49_264220	509	530.1	487.8	0.917	-0.13	0.13	-0.96	0.34	1	0.5362	2655	569.4	432.8	588.2	501.6	501.1	460.8
TGME49_206580	527.2	550	504.4	0.917	-0.12	0.13	-0.92	0.36	1	0.5562	2801	570.2	557.3	522.6	517.8	586.7	408.8
TGME49_312960	562.1	585	539.2	0.917	-0.12	0.12	-1.01	0.31	1	0.5118	2464	601.7	518.4	635	611.4	497.9	508.3
TGME49_205580	668.5	696.6	640.4	0.917	-0.12	0.11	-1.1	0.27	1	0.4654	2139	664.8	654.5	770.4	686.2	577.7	657.2
TGME49_225020	742.8	775.5	710	0.917	-0.12	0.1	-1.23	0.22	1	0.4017	1717	788.5	816.5	721.5	666.2	735	728.9
TGME49_500261	1220.1	1271.5	1168.6	0.917	-0.12	0.09	-1.35	0.18	1	0.343	1366	1364.3	1167.7	1282.6	1202.7	1117.9	1185.2
TGME49_219250	1394	1453.6	1334.5	0.917	-0.13	0.08	-1.5	0.13	1	0.2813	1025	1465.4	1424.3	1471	1411.1	1291.5	1300.9
TGME49_212880	1842.8	1923.8	1761.9	0.917	-0.13	0.13	-0.96	0.34	1	0.5357	2650	1916.7	2152.6	1702.1	1622	2177.2	1486.4
TGME49_214320	4223.8	4405.3	4042.2	0.917	-0.13	0.08	-1.56	0.12	1	0.261	918	4464.2	4195	4556.7	4399.2	3842.7	3884.7
TGME49_218960	4363	4553.5	4172.5	0.917	-0.13	0.09	-1.34	0.18	1	0.3501	1409	4431.9	4962.2	4266.3	4057.4	4664.1	3795.9
TGME49_500139	132	137.5	126.5	0.918	-0.12	0.19	-0.65	0.52	1	0.7038	4157	127	128.3	157.2	137.2	121.4	121
TGME49_228280	149.5	155.7	143.3	0.918	-0.12	0.19	-0.66	0.51	1	0.6948	4060	159.3	172.4	135.3	164.7	134.4	130.9
TGME49_220110	187.1	195.1	179.1	0.918	-0.12	0.17	-0.75	0.45	1	0.6507	3621	210.3	197	178	175.9	197.2	164.1
TGME49_202360	212.5	222	203	0.918	-0.12	0.16	-0.78	0.43	1	0.6309	3440	202.2	215.1	248.8	187.1	210.2	211.6
TGME49_207040	236.3	246.2	226.3	0.918	-0.12	0.14	-0.85	0.39	1	0.5947	3118	249.9	251.4	237.4	233.3	232.2	213.4
TGME49_500352	238.8	248.8	228.8	0.918	-0.12	0.15	-0.85	0.39	1	0.5947	3120	240.2	255.3	250.9	247	214.3	225
TGME49_269425	286.3	299.1	273.6	0.918	-0.12	0.19	-0.66	0.51	1	0.698	4095	266.9	261.8	368.5	208.4	268.1	344.3
TGME49_264070	327.4	340.8	314.1	0.918	-0.12	0.14	-0.88	0.38	1	0.5762	2972	330	312.3	380	349.3	282.7	310.2
TGME49_265410	348.8	363.2	334.5	0.918	-0.12	0.14	-0.88	0.38	1	0.5762	2970	376.1	388.8	324.8	384.3	317	302.1
TGME49_243635	479.4	499.9	459	0.918	-0.12	1.52	-0.08	NA	NA	NA	NA	1305.3	88.1	106.2	99.8	1183.1	94.1
TGME49_204550	494.7	515.1	474.3	0.918	-0.12	0.12	-1.05	0.29	1	0.4863	2295	534.6	460.1	550.7	485.3	447.3	490.4
TGME49_319880	521.7	544.4	498.9	0.918	-0.12	0.13	-0.98	0.33	1	0.5254	2573	537.8	600	495.5	499.1	556.5	441.1
TGME49_313310	577.3	602.6	552.1	0.918	-0.12	0.11	-1.13	0.26	1	0.446	2013	604.9	600	602.8	505.3	547.6	603.4
TGME49_313820	594.5	619.7	569.2	0.918	-0.12	0.1	-1.21	0.23	1	0.4084	1754	626.8	607.8	624.6	557.7	567.1	582.7
TGME49_202550	704	734.1	673.9	0.918	-0.12	0.14	-0.87	0.38	1	0.5843	3032	731.1	842.4	628.8	747.3	737.4	537
TGME49_278530	1912.2	1992.8	1831.6	0.918	-0.12	0.08	-1.5	0.13	1	0.2823	1030	2040.5	1960.8	1977	1923.9	1698.9	1872
TGME49_205340	5837.7	6084.6	5590.6	0.918	-0.12	0.1	-1.28	0.2	1	0.3785	1571	6074.4	6056	6123.5	6427.9	4820.5	5523.5
TGME49_216830	101.6	105.7	97.4	0.919	-0.12	0.21	-0.58	0.56	1	0.7385	4544	112.4	93.3	111.4	93.6	101	97.7
TGME49_224840	314.9	329.3	300.6	0.919	-0.12	0.16	-0.79	0.43	1	0.6293	3428	325.1	352.5	310.2	233.3	325.1	343.4
TGME49_280590	422.1	440.6	403.5	0.919	-0.12	0.13	-0.95	0.34	1	0.5434	2709	423.8	448.4	449.7	366.8	463.6	380.1
TGME49_306080	548.7	572	525.5	0.919	-0.12	0.11	-1.09	0.28	1	0.4699	2172	579.1	576.7	560.1	521.5	573.6	481.4
TGME49_260510	571.6	594.9	548.3	0.919	-0.12	0.11	-1.15	0.25	1	0.4367	1947	604.1	571.5	609	580.2	530.5	534.3
TGME49_249400	613.6	639.7	587.6	0.919	-0.12	0.11	-1.08	0.28	1	0.4714	2182	623.5	642.8	652.7	580.2	526.4	656.3
TGME49_321550	641.5	668.5	614.6	0.919	-0.12	0.12	-1.04	0.3	1	0.4923	2334	689.9	728.3	587.2	651.3	633.1	559.4
TGME49_224870	780.1	813.9	746.4	0.919	-0.12	0.13	-0.97	0.33	1	0.5334	2633	812.8	870.9	757.9	722.4	888.2	628.5
TGME49_224580	897.2	934.9	859.6	0.919	-0.12	0.09	-1.31	0.19	1	0.3627	1483	925.2	943.5	935.9	882.1	890.6	806
TGME49_262450	994.2	1036.1	952.4	0.919	-0.12	0.09	-1.31	0.19	1	0.362	1478	1070	1004.4	1033.8	942	1016.9	898.3
TGME49_247780	1458.6	1520.2	1396.9	0.919	-0.12	0.09	-1.43	0.15	1	0.3122	1191	1523.7	1472.2	1564.7	1341.2	1355.9	1493.6
TGME49_204480	2197	2289.7	2104.3	0.919	-0.12	0.08	-1.58	0.11	1	0.2533	878	2298.4	2358.6	2212.2	2141	2160.9	2010.9
TGME49_226310	177	184.3	169.7	0.92	-0.12	0.49	-0.24	0.81	1	0.8979	6711	265.3	95.9	191.6	122.3	237.1	149.7
TGME49_216250	325.8	338.7	312.8	0.92	-0.12	0.13	-0.92	0.36	1	0.5582	2815	349.4	335.7	331.1	340.6	287.6	310.2
TGME49_209270	328.9	343	314.7	0.92	-0.12	0.14	-0.88	0.38	1	0.5776	2982	313.8	365.5	349.8	316.9	342.2	285.1
TGME49_233760	352	366.2	337.8	0.92	-0.12	0.12	-0.97	0.33	1	0.5293	2600	376.9	351.2	370.6	343.1	325.1	345.2
TGME49_281430	451.7	471.4	431.9	0.92	-0.12	0.13	-0.91	0.36	1	0.5641	2859	455.3	504.1	454.9	375.5	414.7	505.6
TGME49_234490	775.6	807.9	743.2	0.92	-0.12	0.1	-1.25	0.21	1	0.3905	1641	807.1	830.7	786	749.8	771.6	708.3
TGME49_211730	1268.2	1321.5	1214.9	0.92	-0.12	0.1	-1.14	0.25	1	0.4399	1974	1319.9	1314.1	1330.5	1151.6	1405.6	1087.5
TGME49_255510	1397.4	1456.1	1338.7	0.92	-0.12	0.08	-1.43	0.15	1	0.3109	1184	1473.5	1421.7	1473.1	1271.4	1327.4	1417.4
TGME49_263070	1569.3	1636	1502.6	0.92	-0.12	0.08	-1.44	0.15	1	0.3067	1159	1575.4	1673.1	1659.4	1412.3	1522.9	1572.5
TGME49_291850	7281.7	7582.4	6981.1	0.92	-0.12	0.1	-1.18	0.24	1	0.4254	1866	7834.3	7589.1	7323.8	8054.9	5850.5	7037.8
TGME49_273990	110.5	114.8	106.3	0.921	-0.12	0.21	-0.58	0.56	1	0.7381	4539	114.8	119.2	110.4	123.5	99.4	95.9
TGME49_273150	138.6	144.7	132.5	0.921	-0.12	0.19	-0.61	0.54	1	0.7207	4332	138.3	143.9	152	111	128.7	157.8
TGME49_281545	164.5	171	158.1	0.921	-0.12	0.18	-0.67	0.5	1	0.6924	4030	178.7	159.4	174.9	157.2	137.7	179.3
TGME49_249702	220.9	229.4	212.5	0.921	-0.12	0.17	-0.72	0.47	1	0.6665	3768	257.2	185.3	245.7	213.3	196.4	227.7
TGME49_270940	261.8	272.6	251	0.921	-0.12	0.14	-0.85	0.4	1	0.596	3130	283.9	285.1	248.8	253.3	256.7	243
TGME49_283878	295	307.7	282.2	0.921	-0.12	0.14	-0.83	0.4	1	0.6039	3201	270.1	346	307.1	283.2	264.8	298.5
TGME49_270740	318.2	330.9	305.5	0.921	-0.12	0.14	-0.86	0.39	1	0.5892	3071	306.5	334.4	351.9	343.1	281.1	292.3
TGME49_218600	499.1	520.3	478	0.921	-0.12	0.11	-1.05	0.29	1	0.4863	2295	501.4	517.1	542.4	440.4	499.5	494
TGME49_298060	764.6	797.2	732.1	0.921	-0.12	0.1	-1.14	0.25	1	0.4409	1979	744	812.6	834.9	667.5	758.6	770.1
TGME49_244310	812.2	845.6	778.8	0.921	-0.12	0.1	-1.16	0.24	1	0.4315	1907	816	846.3	874.5	799.7	831.9	704.7
TGME49_282190	828.2	861.2	795.3	0.921	-0.12	0.11	-1.11	0.27	1	0.4589	2100	873.4	765.9	944.2	844.7	742.3	798.8
TGME49_238895	920.8	960.3	881.3	0.921	-0.12	0.11	-1.06	0.29	1	0.4842	2278	938.1	1058.8	883.9	792.3	999.8	851.7
TGME49_249340	1049.2	1093.5	1004.9	0.921	-0.12	0.09	-1.28	0.2	1	0.3785	1572	1095	1149.5	1035.9	935.7	1047.9	1031
TGME49_269340	2392.2	2492.2	2292.3	0.921	-0.12	0.08	-1.5	0.13	1	0.2833	1034	2468.3	2586.7	2421.5	2157.2	2294.6	2425.1
TGME49_227660	210.2	219	201.5	0.922	-0.12	0.15	-0.76	0.45	1	0.645	3568	211.9	241	204	204.6	206.2	193.7
TGME49_227115	241.9	252.3	231.5	0.922	-0.12	0.15	-0.79	0.43	1	0.6269	3406	245	247.5	264.4	204.6	255.9	234
TGME49_287230	313.5	325.9	301	0.922	-0.12	0.13	-0.89	0.37	1	0.5735	2945	313.8	311	352.9	313.2	295.8	294.1
TGME49_263240	377.7	392.3	363.1	0.922	-0.12	0.12	-0.96	0.34	1	0.5352	2645	410.8	370.6	395.6	384.3	356.1	348.8
TGME49_220360	405	422.2	387.9	0.922	-0.12	0.12	-0.97	0.33	1	0.5307	2610	411.6	451	403.9	370.6	414.7	378.3
TGME49_297420	442.6	460.8	424.5	0.922	-0.12	0.12	-0.97	0.33	1	0.5304	2607	464.2	497.6	420.6	430.4	444.9	398.1
TGME49_316290	541.1	562.6	519.6	0.922	-0.12	0.11	-1.11	0.27	1	0.4553	2078	574.2	554.7	559	537.7	519	502.1
TGME49_227420	559.4	582.1	536.6	0.922	-0.12	0.12	-1.02	0.31	1	0.508	2432	576.6	537.8	631.9	502.8	519.9	587.2
TGME49_214740	568.3	591.4	545.1	0.922	-0.12	0.34	-0.34	0.73	1	0.8475	5996	799	453.6	521.6	415.5	726.8	493.1
TGME49_202070	700.3	729.2	671.3	0.922	-0.12	0.16	-0.71	0.48	1	0.6688	3792	781.2	798.3	608	638.8	867.8	507.4
TGME49_312280	991	1030.4	951.5	0.922	-0.12	0.1	-1.12	0.26	1	0.4514	2051	987.5	1062.7	1041.1	1084.2	897.1	873.2
TGME49_269180	3532.7	3677.5	3387.8	0.922	-0.12	0.09	-1.32	0.19	1	0.3559	1441	3572.2	3854.2	3606.2	3073	3766.1	3324.3
TGME49_305320	178.3	184.8	171.7	0.923	-0.12	0.17	-0.69	0.49	1	0.6799	3897	193.3	180.1	181.1	190.9	155.6	168.5
TGME49_253850	192.2	200.5	184	0.923	-0.12	0.16	-0.72	0.47	1	0.6665	3768	181.2	225.5	194.7	183.4	186.6	182
TGME49_298040	222	230.1	213.8	0.923	-0.12	0.16	-0.74	0.46	1	0.6531	3644	245.9	216.4	228	240.8	205.3	195.4
TGME49_251885	284.5	295.1	274	0.923	-0.12	0.14	-0.82	0.41	1	0.6116	3263	314.6	281.2	289.4	305.7	251	265.4
TGME49_273580	329.9	343.9	316	0.923	-0.12	0.13	-0.89	0.37	1	0.5735	2943	320.3	361.6	349.8	299.4	336.5	312
TGME49_216480	388.2	403	373.5	0.923	-0.12	0.13	-0.88	0.38	1	0.58	3001	410	421.2	377.9	423	331.6	365.8
TGME49_245610	916	952.5	879.5	0.923	-0.12	0.09	-1.26	0.21	1	0.3858	1615	926.8	982.3	948.4	925.8	847.4	865.2
TGME49_500129	950.5	988.1	912.9	0.923	-0.12	0.09	-1.26	0.21	1	0.387	1624	1027.1	962.9	974.4	903.3	875.1	960.2
TGME49_222350	1038.2	1080.9	995.4	0.923	-0.11	0.1	-1.14	0.25	1	0.4411	1980	1041.7	1176.7	1024.4	907	1009.6	1069.6
TGME49_265870	1119.9	1164.4	1075.5	0.923	-0.12	0.09	-1.25	0.21	1	0.3907	1643	1178.3	1167.7	1147.2	1105.4	1137.5	983.5
TGME49_271770	189.6	197.7	181.4	0.924	-0.11	0.18	-0.65	0.52	1	0.7012	4126	202.2	220.3	170.7	153.5	207.8	182.9
TGME49_201710	215.5	223.2	207.8	0.924	-0.11	0.16	-0.71	0.48	1	0.6726	3830	239.4	191.8	238.4	229.6	186.6	207.1
TGME49_217692	271.9	282.9	260.9	0.924	-0.11	0.15	-0.77	0.44	1	0.6365	3495	280.6	263.1	305	243.3	299	240.3
TGME49_294180	328.1	340.6	315.5	0.924	-0.11	0.14	-0.84	0.4	1	0.6021	3183	330.8	326.6	364.4	336.9	276.2	333.5
TGME49_246460	416.6	433.4	399.9	0.924	-0.11	0.13	-0.91	0.36	1	0.564	2857	455.3	399.2	445.6	354.3	422.1	423.2
TGME49_286230	417.4	435	399.8	0.924	-0.11	0.12	-0.92	0.36	1	0.5607	2834	397.1	456.2	451.8	360.6	423.7	415.1
TGME49_225250	517.9	537.4	498.2	0.924	-0.11	0.11	-1.02	0.31	1	0.508	2432	566.9	504.1	541.3	534	495.4	465.3
TGME49_250700	937.8	974.4	901.1	0.924	-0.11	0.1	-1.16	0.25	1	0.433	1921	966.4	977.2	979.6	939.5	953.4	810.5
TGME49_305590	956.7	995.6	917.7	0.924	-0.11	0.13	-0.9	0.37	1	0.5683	2901	907.4	1135.3	944.2	872.1	1081.3	799.7
TGME49_206640	1000.4	1040.4	960.5	0.924	-0.11	0.09	-1.29	0.2	1	0.3713	1528	1031.1	1051	1039	924.5	994.1	962.9
TGME49_262950	1149	1195.9	1102.1	0.924	-0.11	0.11	-1.04	0.3	1	0.4908	2324	1117.7	1289.5	1180.6	945.7	1143.2	1217.5
TGME49_267500	2575.9	2678.1	2473.7	0.924	-0.11	0.08	-1.34	0.18	1	0.3489	1402	2688.3	2721.5	2624.5	2309.4	2381.7	2729.9
TGME49_289530	8110.2	8427.6	7792.8	0.924	-0.11	0.09	-1.31	0.19	1	0.3633	1486	8569.4	8427.6	8285.8	8522.7	6819.3	8036.5
TGME49_294420	291.5	301.7	281.2	0.925	-0.11	0.15	-0.75	0.45	1	0.6476	3592	324.3	279.9	300.9	329.4	245.3	269
TGME49_295060	302.2	314.1	290.3	0.925	-0.11	0.13	-0.87	0.39	1	0.5859	3045	306.5	326.6	309.2	292	289.3	289.6
TGME49_248850	400.6	416.1	385	0.925	-0.11	0.12	-0.94	0.35	1	0.5488	2750	397.1	432.8	418.5	409.2	358.5	387.3
TGME49_271430	483.5	503.2	463.8	0.925	-0.11	0.13	-0.89	0.37	1	0.5749	2960	485.2	581.9	442.4	441.7	462	487.7
TGME49_282220	528.2	549	507.4	0.925	-0.11	0.11	-1.03	0.3	1	0.5006	2383	545.9	532.6	568.4	482.8	496.2	543.3
TGME49_228460	590.4	613.9	566.9	0.925	-0.11	0.11	-1.04	0.3	1	0.496	2356	633.2	587.1	621.5	516.5	608.7	575.6
[truncated: 4,177 more rows]
